# Supplementary material for: Comparative transcriptome and histological analyses of wheat in response to phytotoxic aphid Schizaphis graminum and non-phytotoxic aphid Sitobion avenae feeding
Source: BMC Plant Biol. 2019 Dec 10;19:547. doi: 10.1186/s12870-019-2148-5 (PMC6902339; doi:10.1186/s12870-019-2148-5)
Supplement: Supplementary file 1 — Additional file 1: Table S1. Summary of transcriptome data. [file 12870_2019_2148_MOESM1_ESM.xlsx]

## Sheet: Filtered_data_stat
Sample	raw reads	raw bases	clean reads	clean bases	valid bases	Q30	GC
Sample_Sg48h_1	47883752	7182562800	46754444	7010513764	0.976	0.9525	0.52
Sample_Sg48h_2	48210660	7231599000	47294858	7091926927	0.9807	0.9564	0.53
Sample_Sg48h_3	48472322	7270848300	47136410	7067423171	0.972	0.9482	0.525
Sample_Sa48h_1	47245396	7086809400	46058314	6906242810	0.9745	0.9509	0.535
Sample_Sa48h_2	47124132	7068619800	46068740	6908112783	0.9773	0.9533	0.535
Sample_Sa48h_3	47600712	7140106800	46611206	6989459130	0.9789	0.9547	0.53
Sample_Control_1	47118530	7067779500	46272278	6938732963	0.9817	0.9575	0.535
Sample_Control_2	47582226	7137333900	46669950	6998365623	0.9805	0.956	0.525
Sample_Control_3	48107330	7216099500	47129428	7067294236	0.9794	0.9549	0.535
