# Supplementary material for: Comparative transcriptome and histological analyses of wheat in response to phytotoxic aphid Schizaphis graminum and non-phytotoxic aphid Sitobion avenae feeding
Source: BMC Plant Biol. 2019 Dec 10;19:547. doi: 10.1186/s12870-019-2148-5 (PMC6902339; doi:10.1186/s12870-019-2148-5)
Supplement: Supplementary file 2 — Additional file 2: Data S1. List of all DEGs after infestation by aphids in comparison with controls. [file 12870_2019_2148_MOESM2_ESM.xlsx]

## Sheet: Sg48hvsControl-DEGs
Gene_id	readcount_Sg48h	readcount_Control	log2FoldChange	pval	padj	Gene name	Gene description	NR_ID	NR_Description	GO	KEGG
ENSRNA050016680	79.1539	246.627	-1.6396	1.08e-05	7.76e-05	IsrR	Antisense RNA which regulates isiA expression	gi|557478721|gb|AHA11523.1|	PsbC, partial (chloroplast) [Persea humilis]	electron transport(GO:0006118);membrane(GO:0016020);photosystem(GO:0009521);membrane part(GO:0044425);photosynthetic membrane(GO:0034357);thylakoid(GO:0009579);thylakoid part(GO:0044436);protein complex(GO:0043234);macromolecular complex(GO:0032991);intracellular(GO:0005622);intracellular part(GO:0044424);cellular_component(GO:0005575);cell(GO:0005623);cell part(GO:0044464)	bdi01100(Metabolic pathways)
ENSRNA050021557	15.7293	74.1623	-2.2372	1.13e-05	8.08e-05	IsrR	Antisense RNA which regulates isiA expression	gi|1016470972|ref|YP_009241827.1|	photosystem II CP43 chlorophyll apoprotein (plastid) [Potamogeton perfoliatus]	electron transport(GO:0006118);membrane(GO:0016020);photosystem(GO:0009521);membrane part(GO:0044425);photosynthetic membrane(GO:0034357);thylakoid(GO:0009579);thylakoid part(GO:0044436);protein complex(GO:0043234);macromolecular complex(GO:0032991);intracellular(GO:0005622);intracellular part(GO:0044424);cellular_component(GO:0005575);cell(GO:0005623);cell part(GO:0044464)	bdi01100(Metabolic pathways)
ENSRNA050021560	12.794	78.3965	-2.6153	4.5e-07	4.34e-06	Intron_gpII	Group II catalytic intron	—	—	—	—
ENSRNA050022801	50.5673	195.692	-1.9523	9.62e-07	8.66e-06	IsrR	Antisense RNA which regulates isiA expression	gi|31745671|gb|AAP56261.1|	PSII CP43 [Pyrus communis]	electron transport(GO:0006118);membrane(GO:0016020);photosystem(GO:0009521);membrane part(GO:0044425);photosynthetic membrane(GO:0034357);thylakoid(GO:0009579);thylakoid part(GO:0044436);protein complex(GO:0043234);macromolecular complex(GO:0032991);intracellular(GO:0005622);intracellular part(GO:0044424);cellular_component(GO:0005575);cell(GO:0005623);cell part(GO:0044464)	bdi01100(Metabolic pathways)
Novel00002	230.025	38.152	2.592	7.79e-09	1.05e-07	-	-	gi|670415186|ref|XP_008648692.1|	PREDICTED: proline-rich receptor-like protein kinase PERK8 [Zea mays]	catalytic activity(GO:0003824);metabolic process(GO:0008152);biological_process(GO:0008150);transferase activity(GO:0016740);molecular_function(GO:0003674);kinase activity(GO:0016301);phosphotransferase activity, alcohol group as acceptor(GO:0016773);protein metabolic process(GO:0019538);primary metabolic process(GO:0044238);protein phosphorylation(GO:0006468);phosphorus metabolic process(GO:0006…	—
Novel00016	12.763	148.111	-3.5366	1.11e-08	1.45e-07	-	-	gi|474224548|gb|EMS59393.1|	hypothetical protein TRIUR3_07022 [Triticum urartu]	—	—
Novel00020	30.3163	169.868	-2.4862	2.61e-09	3.82e-08	-	-	—	—	—	—
Novel00046	17.2802	91.3707	-2.4026	8.07e-07	7.38e-06	-	-	gi|474392130|gb|EMS65457.1|	hypothetical protein TRIUR3_13660 [Triticum urartu]	—	—
Novel00047	129.082	9.32481	3.7911	1.38e-14	4.75e-13	-	-	gi|695026102|ref|XP_009400327.1|	PREDICTED: probable serine/threonine-protein kinase At4g35230 [Musa acuminata subsp. malaccensis]	—	bdi04075(Plant hormone signal transduction)
Novel00056	146.79	1.83454	6.3222	9.24e-07	8.35e-06	-	-	gi|255678024|dbj|BAF22399.2|	Os07g0651500 [Oryza sativa Japonica Group]	—	—
Novel00073	2.50778	29.6223	-3.5622	1.34e-05	9.4e-05	-	-	gi|326517018|dbj|BAJ96501.1|	predicted protein [Hordeum vulgare subsp. vulgare]	—	bdi03018(RNA degradation)
Novel00101	7.30091	74.3852	-3.3489	2.93e-09	4.26e-08	-	-	—	—	—	—
Novel00114	77.7895	263.841	-1.762	2.89e-06	2.36e-05	-	-	gi|218198501|gb|EEC80928.1|	hypothetical protein OsI_23615 [Oryza sativa Indica Group]	oxidoreductase activity(GO:0016491);catalytic activity(GO:0003824);catabolic process(GO:0009056);metabolic process(GO:0008152);heterocycle metabolic process(GO:0046483);oxidoreductase activity, acting on paired donors, with incorporation or reduction of molecular oxygen(GO:0016705);cofactor catabolic process(GO:0051187);oxidation-reduction process(GO:0055114);biological_process(GO:0008150);cofact…	—
Novel00116	91.0474	22.7614	2	1.32e-05	9.28e-05	-	-	gi|836013018|ref|XP_012703639.1|	PREDICTED: rapid alkalinization factor 23-like [Setaria italica]	—	bdi00970(Aminoacyl-tRNA biosynthesis)
Novel00140	131.053	28.2418	2.2142	5.16e-06	3.98e-05	-	-	gi|474311853|gb|EMS61950.1|	hypothetical protein TRIUR3_23688 [Triticum urartu]	—	—
Novel00142	147.906	41.2091	1.8436	7.23e-06	5.4e-05	-	-	gi|474311853|gb|EMS61950.1|	hypothetical protein TRIUR3_23688 [Triticum urartu]	—	—
Novel00157	28.6838	309.816	-3.4331	4.77e-07	4.57e-06	-	-	gi|125532621|gb|EAY79186.1|	hypothetical protein OsI_34297 [Oryza sativa Indica Group]	—	—
Novel00167	19.4585	115.818	-2.5734	2.08e-08	2.59e-07	-	-	—	—	—	—
Novel00188	60.2121	238.235	-1.9843	3.89e-07	3.79e-06	-	-	gi|1035941957|gb|OAY67821.1|	Phospho-2-dehydro-3-deoxyheptonate aldolase 1, chloroplastic [Ananas comosus]	small molecule metabolic process(GO:0044281);catalytic activity(GO:0003824);amine metabolic process(GO:0009308);cellular ketone metabolic process(GO:0042180);organic acid metabolic process(GO:0006082);carboxylic acid metabolic process(GO:0019752);oxoacid metabolic process(GO:0043436);cellular amine metabolic process(GO:0044106);cellular amino acid metabolic process(GO:0006520);cellular amino acid…	bdi01100(Metabolic pathways)
Novel00190	34.3976	176.243	-2.3572	5.37e-06	4.13e-05	-	-	gi|944053334|gb|KQJ88972.1|	hypothetical protein BRADI_4g22525 [Brachypodium distachyon]	catalytic activity(GO:0003824);hydrolase activity(GO:0016787);membrane(GO:0016020);hydrolase activity, acting on ester bonds(GO:0016788);molecular_function(GO:0003674);cellular_component(GO:0005575);cell(GO:0005623);cell part(GO:0044464)	—
Novel00202	15.1317	0	Inf	9.76e-06	7.07e-05	-	-	—	—	ion binding(GO:0043167);cation binding(GO:0043169);metal ion binding(GO:0046872);metabolic process(GO:0008152);biological_process(GO:0008150);transition metal ion binding(GO:0046914);nickel cation binding(GO:0016151);molecular_function(GO:0003674);nitrogen compound metabolic process(GO:0006807);binding(GO:0005488)	—
Novel00209	268.105	1494.32	-2.4786	7.26e-13	1.93e-11	-	-	gi|379054898|gb|AFC88840.1|	50S ribosomal protein L1-like protein, partial [Miscanthus sinensis]	metabolic process(GO:0008152);biological_process(GO:0008150);cytoplasm(GO:0005737);cytoplasmic part(GO:0044444);translation(GO:0006412);structural constituent of ribosome(GO:0003735);ribosome(GO:0005840);structural molecule activity(GO:0005198);ribonucleoprotein complex(GO:0030529);biosynthetic process(GO:0009058);molecular_function(GO:0003674);non-membrane-bounded organelle(GO:0043228);intracell…	bdi03010(Ribosome)
Novel00211	104.304	348.693	-1.7412	1.7e-06	1.46e-05	-	-	—	—	—	—
Novel00217	19.7232	137.247	-2.7988	2.11e-09	3.14e-08	-	-	—	—	—	—
Novel00222	10.9491	65.8128	-2.5876	1.51e-06	1.31e-05	-	-	gi|672108004|ref|XP_008782887.1|	PREDICTED: protein FAR1-RELATED SEQUENCE 5-like isoform X2 [Phoenix dactylifera]	—	—
Novel00240	31.8043	135.756	-2.0937	1.32e-06	1.15e-05	-	-	gi|242088327|ref|XP_002439996.1|	hypothetical protein SORBIDRAFT_09g024125, partial [Sorghum bicolor]	biological_process(GO:0008150);molecular_function(GO:0003674);nucleotide binding(GO:0000166);binding(GO:0005488);ATP binding(GO:0005524);apoptotic process(GO:0006915);cell death(GO:0008219);cellular process(GO:0009987);programmed cell death(GO:0012501);death(GO:0016265);purine nucleotide binding(GO:0017076);adenyl nucleotide binding(GO:0030554);ribonucleotide binding(GO:0032553);purine ribonucleo…	—
Novel00241	12.6605	84.5478	-2.7394	6.05e-07	5.68e-06	-	-	gi|514815531|ref|XP_004982519.1|	PREDICTED: formimidoyltransferase-cyclodeaminase-like [Setaria italica]	—	—
Novel00260	14.4249	0	Inf	1.42e-05	9.89e-05	-	-	—	—	—	—
Novel00272	0.407741	73.6203	-7.4963	3e-18	1.7e-16	-	-	—	—	—	—
Novel00273	20.1895	89.8051	-2.1532	5.7e-06	4.36e-05	-	-	gi|721649497|ref|XP_010233128.1|	PREDICTED: uncharacterized protein LOC100842946 [Brachypodium distachyon]	catalytic activity(GO:0003824);metabolic process(GO:0008152);transport(GO:0006810);establishment of localization(GO:0051234);localization(GO:0051179);biological_process(GO:0008150);hydrolase activity(GO:0016787);RNA helicase activity(GO:0003724);transferase activity(GO:0016740);reproductive process(GO:0022414);response to external stimulus(GO:0009605);reproduction(GO:0000003);response to stimulus…	—
Novel00278	44.4732	189.75	-2.0931	1.93e-07	2.01e-06	-	-	gi|118430371|ref|YP_874636.1|	photosystem II protein K (chloroplast) [Hordeum vulgare subsp. vulgare]	metabolic process(GO:0008152);photosynthesis(GO:0015979);photosystem I reaction center(GO:0009538);photosystem I(GO:0009522);biological_process(GO:0008150);membrane(GO:0016020);photosystem(GO:0009521);membrane part(GO:0044425);photosynthetic membrane(GO:0034357);thylakoid(GO:0009579);thylakoid part(GO:0044436);protein complex(GO:0043234);macromolecular complex(GO:0032991);cellular metabolic proce…	bdi01100(Metabolic pathways)
Novel00283	58.7311	0	Inf	6.61e-17	3.14e-15	-	-	gi|475602681|gb|EMT25201.1|	hypothetical protein F775_16191 [Aegilops tauschii]	—	—
Novel00301	175.151	0.980285	7.4812	7.46e-19	4.51e-17	-	-	gi|475532136|gb|EMT08188.1|	hypothetical protein F775_25032 [Aegilops tauschii]	—	—
Novel00303	2.62155	30.0138	-3.5171	1.12e-05	8e-05	-	-	gi|514745915|ref|XP_004960998.1|	PREDICTED: chromatin modification-related protein EAF1 B-like isoform X2 [Setaria italica]	—	—
Novel00309	2.39911	39.7227	-4.0494	6e-08	6.88e-07	-	-	gi|670374775|ref|XP_008668756.1|	PREDICTED: protein FAR1-RELATED SEQUENCE 5-like [Zea mays]	—	—
Novel00340	69.005	593.25	-3.1039	5.56e-13	1.51e-11	-	-	gi|212007823|gb|ACJ22508.1|	hypothetical protein [Triticum aestivum]	—	—
Novel00341	99.3662	725.134	-2.8674	1.44e-13	4.26e-12	-	-	gi|909598143|gb|KNE89020.1|	hypothetical protein PSTG_17526 [Puccinia striiformis f. sp. tritici PST-78]	—	—
Novel00358	161.349	0.339728	8.8916	3.28e-11	6.64e-10	-	-	gi|56784556|dbj|BAD81603.1|	helicase-like protein [Oryza sativa Japonica Group]	membrane(GO:0016020);enzyme regulator activity(GO:0030234);molecular_function(GO:0003674);cellular_component(GO:0005575);cell(GO:0005623);cell part(GO:0044464)	—
Novel00374	15.8396	73.1151	-2.2066	1.4e-05	9.79e-05	-	-	—	—	—	—
Novel00396	308.557	44.0165	2.8094	1.08e-05	7.74e-05	-	-	gi|475584636|gb|EMT19829.1|	hypothetical protein F775_24853 [Aegilops tauschii]	—	—
Novel00399	2.95776	97.0658	-5.0364	1.23e-16	5.64e-15	-	-	gi|62734764|gb|AAX96873.1|	retrotransposon protein, putative, Ty3-gypsy sub-class [Oryza sativa Japonica Group]	—	—
Novel00420	31.405	135.404	-2.1082	6.23e-07	5.82e-06	-	-	gi|242074406|ref|XP_002447139.1|	hypothetical protein SORBIDRAFT_06g029250 [Sorghum bicolor]	—	—
Novel00424	1.17589	37.802	-5.0066	9.16e-09	1.22e-07	-	-	gi|944221692|gb|KQK86096.1|	hypothetical protein SETIT_036756mg [Setaria italica]	—	—
Novel00435	67.2324	476.627	-2.8256	4.02e-13	1.12e-11	-	-	—	—	membrane(GO:0016020);cellular_component(GO:0005575);cell(GO:0005623);cell part(GO:0044464)	—
Novel00445	124.882	927.893	-2.8934	5.78e-16	2.42e-14	-	-	gi|731345278|ref|XP_010683839.1|	PREDICTED: uncharacterized protein LOC104898452 [Beta vulgaris subsp. vulgaris]	—	—
Novel00448	123.481	30.1478	2.0342	3.07e-06	2.49e-05	-	-	gi|474022985|gb|EMS52959.1|	hypothetical protein TRIUR3_13037 [Triticum urartu]	—	—
Novel00456	218.361	769.934	-1.818	1.75e-07	1.84e-06	-	-	gi|359359163|gb|AEV41068.1|	putative methylthioribose kinase [Oryza minuta]	—	bdi01100(Metabolic pathways);bdi00270(Cysteine and methionine metabolism)
Novel00460	732.451	232.89	1.6531	7.82e-07	7.17e-06	-	-	—	—	—	—
Novel00466	192.36	617.73	-1.6832	1.74e-06	1.49e-05	-	-	gi|473890801|gb|EMS48656.1|	Vacuolar protein sorting-associated protein 2-like protein 3 [Triticum urartu]	—	—
Novel00491	154.874	11.3391	3.7717	7.79e-16	3.2e-14	-	-	gi|242034023|ref|XP_002464406.1|	hypothetical protein SORBIDRAFT_01g017680 [Sorghum bicolor]	catalytic activity(GO:0003824);ion binding(GO:0043167);cation binding(GO:0043169);metal ion binding(GO:0046872);metal ion transport(GO:0030001);metabolic process(GO:0008152);cation transport(GO:0006812);ion transport(GO:0006811);transport(GO:0006810);establishment of localization(GO:0051234);localization(GO:0051179);biological_process(GO:0008150);membrane(GO:0016020);isomerase activity(GO:0016853…	—
Novel00496	13.6027	71.8758	-2.4016	6.39e-06	4.84e-05	-	-	—	—	—	—
Novel00519	89.992	4.67543	4.2666	1.39e-12	3.53e-11	-	-	gi|1002242581|ref|XP_015625515.1|	PREDICTED: uncharacterized protein LOC4331239 isoform X2 [Oryza sativa Japonica Group]	—	—
Novel00545	29.0571	150.867	-2.3763	5.58e-08	6.43e-07	-	-	—	—	biological_process(GO:0008150);cell cycle(GO:0007049);cell cycle process(GO:0022402);cell cycle arrest(GO:0007050);negative regulation of cell cycle(GO:0045786);regulation of cell cycle(GO:0051726);negative regulation of biological process(GO:0048519);negative regulation of cellular process(GO:0048523);intracellular(GO:0005622);nucleus(GO:0005634);cellular process(GO:0009987);organelle(GO:0043226…	—
Novel00555	232.266	1013.06	-2.1249	2.23e-08	2.75e-07	-	-	gi|670395965|ref|XP_008678317.1|	PREDICTED: L-gulonolactone oxidase-like [Zea mays]	electron transport(GO:0006118);biological_process(GO:0008150);cytolysis(GO:0019835);cell death(GO:0008219);cellular process(GO:0009987);death(GO:0016265)	—
Novel00556	109.611	395.321	-1.8506	3.61e-07	3.55e-06	-	-	gi|672108000|ref|XP_008782870.1|	PREDICTED: protein FAR1-RELATED SEQUENCE 5-like isoform X1 [Phoenix dactylifera]	—	—
Novel00565	14.2087	188.018	-3.726	2.4e-16	1.06e-14	-	-	gi|50080247|gb|AAT69582.1|	putative polyprotein [Oryza sativa Japonica Group]	metabolic process(GO:0008152);biological_process(GO:0008150);DNA recombination(GO:0006310);molecular_function(GO:0003674);primary metabolic process(GO:0044238);nitrogen compound metabolic process(GO:0006807);cellular metabolic process(GO:0044237);cellular nitrogen compound metabolic process(GO:0034641);nucleic acid binding(GO:0003676);DNA binding(GO:0003677);binding(GO:0005488);nucleobase-contain…	—
Novel00579	54.1168	0.30083	7.491	3.01e-06	2.45e-05	-	-	—	—	—	—
Novel00608	306.732	63.0699	2.282	9.32e-10	1.48e-08	-	-	gi|242064180|ref|XP_002453379.1|	hypothetical protein SORBIDRAFT_04g005030 [Sorghum bicolor]	—	—
Novel00612	10.4096	117.581	-3.4977	3.63e-12	8.63e-11	-	-	gi|125534419|gb|EAY80967.1|	hypothetical protein OsI_36148 [Oryza sativa Indica Group]	catalytic activity(GO:0003824);metabolic process(GO:0008152);biological_process(GO:0008150);transferase activity(GO:0016740);cytokine receptor binding(GO:0005126);response to stimulus(GO:0050896);extracellular region(GO:0005576);response to stress(GO:0006950);receptor binding(GO:0005102);molecular_function(GO:0003674);kinase activity(GO:0016301);phosphotransferase activity, alcohol group as accep…	—
Novel00631	1233.09	0	Inf	3.14e-15	1.18e-13	-	-	gi|922553621|ref|XP_013604826.1|	PREDICTED: amidase 1 [Brassica oleracea var. oleracea]	molecular_function(GO:0003674);nucleic acid binding(GO:0003676);DNA binding(GO:0003677);binding(GO:0005488)	—
Novel00633	19.4653	0	Inf	4.87e-07	4.66e-06	-	-	gi|473914813|gb|EMS49705.1|	hypothetical protein TRIUR3_06714 [Triticum urartu]	—	—
Novel00636	38.9582	4.07922	3.2556	2.35e-06	1.95e-05	-	-	—	—	—	—
Novel00638	2.10004	43.6571	-4.3777	1.63e-06	1.4e-05	-	-	gi|125553352|gb|EAY99061.1|	hypothetical protein OsI_21018 [Oryza sativa Indica Group]	small molecule metabolic process(GO:0044281);catalytic activity(GO:0003824);small molecule biosynthetic process(GO:0044283);intracellular signal transduction(GO:0035556);small GTPase mediated signal transduction(GO:0007264);cellular nitrogen compound biosynthetic process(GO:0044271);small monomeric GTPase activity(GO:0003925);metal ion transport(GO:0030001);metabolic process(GO:0008152);cation tr…	—
Novel00642	183.306	616.62	-1.7501	2.8e-07	2.82e-06	-	-	gi|670413946|ref|XP_008648183.1|	PREDICTED: uncharacterized protein LOC100384276 isoform X1 [Zea mays]	catalytic activity(GO:0003824);metabolic process(GO:0008152);biological_process(GO:0008150);transferase activity(GO:0016740);molecular_function(GO:0003674);kinase activity(GO:0016301);phosphotransferase activity, alcohol group as acceptor(GO:0016773);protein metabolic process(GO:0019538);primary metabolic process(GO:0044238);protein phosphorylation(GO:0006468);phosphorus metabolic process(GO:0006…	bdi04712(Circadian rhythm - plant)
Novel00643	27.6921	116.668	-2.0749	2.61e-06	2.15e-05	-	-	gi|242091417|ref|XP_002441541.1|	hypothetical protein SORBIDRAFT_09g029030 [Sorghum bicolor]	—	bdi04712(Circadian rhythm - plant)
Novel00645	278.141	1043.02	-1.9069	5.12e-06	3.95e-05	-	-	—	—	—	—
Novel00666	129.72	2019.91	-3.9608	1.33e-10	2.44e-09	-	-	—	—	—	—
Novel00671	219.232	0	Inf	8.6e-08	9.57e-07	-	-	gi|670429671|ref|XP_008655670.1|	PREDICTED: probable LRR receptor-like serine/threonine-protein kinase At4g26540 [Zea mays]	—	—
Novel00700	0.293972	27.0557	-6.5241	4.79e-08	5.59e-07	-	-	—	—	—	—
Novel00708	26.3026	137.781	-2.3891	1.25e-05	8.88e-05	-	-	gi|669028889|emb|CDM82858.1|	unnamed protein product [Triticum aestivum]	—	—
Novel00743	17.8079	85.853	-2.2694	5.48e-06	4.2e-05	-	-	gi|1035944015|gb|OAY69163.1|	Replication protein A 70 kDa DNA-binding subunit C [Ananas comosus]	molecular_function(GO:0003674);nucleic acid binding(GO:0003676);binding(GO:0005488)	bdi03430(Mismatch repair);bdi03440(Homologous recombination);bdi03030(DNA replication);bdi03420(Nucleotide excision repair)
Novel00765	1.73963	30.1601	-4.1158	1.11e-06	9.87e-06	-	-	gi|672109257|ref|XP_008789267.1|	PREDICTED: auxin-responsive protein IAA16-like isoform X1 [Phoenix dactylifera]	intracellular(GO:0005622);cellular_component(GO:0005575);cell(GO:0005623);cell part(GO:0044464)	bdi04075(Plant hormone signal transduction)
Novel00794	26.8823	0	Inf	4.1e-09	5.8e-08	-	-	gi|1002288208|ref|XP_015648409.1|	PREDICTED: uncharacterized protein LOC107281826 isoform X1 [Oryza sativa Japonica Group]	—	—
Novel00816	10.0931	103.553	-3.3589	1.43e-06	1.24e-05	-	-	—	—	—	—
Novel00838	11.5421	60.0335	-2.3789	1.19e-05	8.49e-05	-	-	—	—	—	—
Novel00844	141.082	959.884	-2.7663	5.41e-07	5.13e-06	-	-	gi|920714794|gb|KOM54882.1|	hypothetical protein LR48_Vigan10g077400 [Vigna angularis]	—	—
Novel00849	5263.45	711.129	2.8878	4.49e-18	2.48e-16	-	-	gi|388497270|gb|AFK36701.1|	unknown [Lotus japonicus]	catalytic activity(GO:0003824);metabolic process(GO:0008152);peptidase activity, acting on L-amino acid peptides(GO:0070011);biological_process(GO:0008150);hydrolase activity(GO:0016787);proteolysis(GO:0006508);peptidase activity(GO:0008233);endopeptidase activity(GO:0004175);cysteine-type endopeptidase activity(GO:0004197);cysteine-type peptidase activity(GO:0008234);molecular_function(GO:000367…	bdi04145(Phagosome)
Novel00859	81.4739	265.845	-1.7062	5.42e-06	4.17e-05	-	-	—	—	ion transport(GO:0006811);transport(GO:0006810);establishment of localization(GO:0051234);localization(GO:0051179);anion transport(GO:0006820);transporter activity(GO:0005215);biological_process(GO:0008150);inorganic anion transmembrane transporter activity(GO:0015103);inorganic anion transport(GO:0015698);chromate transmembrane transporter activity(GO:0015109);chromate transport(GO:0015703);anio…	—
Novel00879	526.377	4.44112	6.889	4.48e-46	2.94e-43	-	-	gi|18146825|dbj|BAB82471.1|	chitinase 1 [Triticum aestivum]	carbohydrate metabolic process(GO:0005975);carbohydrate catabolic process(GO:0016052);catalytic activity(GO:0003824);amine metabolic process(GO:0009308);aminoglycan metabolic process(GO:0006022);chitinase activity(GO:0004568);chitin catabolic process(GO:0006032);polysaccharide catabolic process(GO:0000272);aminoglycan catabolic process(GO:0006026);hydrolase activity, hydrolyzing O-glycosyl compou…	bdi01100(Metabolic pathways);bdi00520(Amino sugar and nucleotide sugar metabolism)
Novel00880	659.25	1.23288	9.0626	1.13e-33	3e-31	-	-	gi|528323968|gb|AGS38341.1|	chitinase, partial [Hordeum vulgare]	carbohydrate metabolic process(GO:0005975);carbohydrate catabolic process(GO:0016052);catalytic activity(GO:0003824);amine metabolic process(GO:0009308);aminoglycan metabolic process(GO:0006022);chitinase activity(GO:0004568);chitin catabolic process(GO:0006032);polysaccharide catabolic process(GO:0000272);aminoglycan catabolic process(GO:0006026);hydrolase activity, hydrolyzing O-glycosyl compou…	bdi01100(Metabolic pathways);bdi00520(Amino sugar and nucleotide sugar metabolism)
Novel00900	82.8348	0	Inf	2.86e-12	6.91e-11	-	-	—	—	—	—
Novel00907	273.302	84.1065	1.7002	5.13e-06	3.96e-05	-	-	gi|474195488|gb|EMS58313.1|	hypothetical protein TRIUR3_22546 [Triticum urartu]	—	—
Novel00908	68.3079	0.616442	6.7919	8.4e-17	3.93e-15	-	-	gi|18146827|dbj|BAB82472.1|	chitinase 2 [Triticum aestivum]	carbohydrate metabolic process(GO:0005975);carbohydrate catabolic process(GO:0016052);catalytic activity(GO:0003824);amine metabolic process(GO:0009308);aminoglycan metabolic process(GO:0006022);chitinase activity(GO:0004568);chitin catabolic process(GO:0006032);polysaccharide catabolic process(GO:0000272);aminoglycan catabolic process(GO:0006026);hydrolase activity, hydrolyzing O-glycosyl compou…	bdi01100(Metabolic pathways);bdi00520(Amino sugar and nucleotide sugar metabolism)
Novel00928	744.827	94.7759	2.9743	2.09e-10	3.7e-09	-	-	gi|573944353|ref|XP_006654528.1|	PREDICTED: ammonium transporter 2 member 1-like [Oryza brachyantha]	transport(GO:0006810);establishment of localization(GO:0051234);localization(GO:0051179);transporter activity(GO:0005215);biological_process(GO:0008150);ammonium transmembrane transporter activity(GO:0008519);organic cation transmembrane transporter activity(GO:0015101);membrane(GO:0016020);inorganic cation transmembrane transporter activity(GO:0022890);transmembrane transporter activity(GO:00228…	—
Novel00932	114.402	0	Inf	1.66e-10	2.99e-09	-	-	gi|357120548|ref|XP_003561989.1|	PREDICTED: systemin receptor SR160-like [Brachypodium distachyon]	structural molecule activity(GO:0005198);molecular_function(GO:0003674)	bdi04075(Plant hormone signal transduction)
Novel00939	20.0601	0.339728	5.8838	2.19e-06	1.83e-05	-	-	gi|212276189|ref|NP_001130704.1|	glycerol-3-phosphate dehydrogenase [Zea mays]	oxidoreductase activity(GO:0016491);carbohydrate metabolic process(GO:0005975);small molecule metabolic process(GO:0044281);catalytic activity(GO:0003824);oxidoreductase activity, acting on CH-OH group of donors(GO:0016614);oxidoreductase activity, acting on the CH-OH group of donors, NAD or NADP as acceptor(GO:0016616);alcohol metabolic process(GO:0006066);cellular carbohydrate metabolic process…	bdi00564(Glycerophospholipid metabolism)
Novel00952	68.8595	239.825	-1.8003	3.07e-06	2.49e-05	-	-	gi|566184143|ref|XP_006379842.1|	hypothetical protein POPTR_0008s15480g [Populus trichocarpa]	—	—
Novel00954	41.0982	161.63	-1.9755	1.69e-06	1.45e-05	-	-	gi|669028220|emb|CDM81949.1|	unnamed protein product [Triticum aestivum]	—	—
Novel00962	424.94	3.18606	7.0593	1.27e-43	6.68e-41	-	-	gi|125538990|gb|EAY85385.1|	hypothetical protein OsI_06763 [Oryza sativa Indica Group]	—	—
Novel00964	5.14226	177.188	-5.1067	7.27e-12	1.65e-10	-	-	gi|835983540|ref|XP_004969892.2|	PREDICTED: uncharacterized protein LOC101782716 [Setaria italica]	—	—
Novel00968	642.454	34.0699	4.237	2.79e-15	1.05e-13	-	-	gi|573944691|ref|XP_006654692.1|	PREDICTED: heat stress transcription factor A-4d-like [Oryza brachyantha]	metabolic process(GO:0008152);biological_process(GO:0008150);biosynthetic process(GO:0009058);molecular_function(GO:0003674);primary metabolic process(GO:0044238);nitrogen compound metabolic process(GO:0006807);cellular metabolic process(GO:0044237);cellular nitrogen compound metabolic process(GO:0034641);nucleic acid binding transcription factor activity(GO:0001071);sequence-specific DNA binding…	—
Novel00989	131.538	0	Inf	1.13e-12	2.92e-11	-	-	—	—	—	—
Novel00996	49.894	0	Inf	6.71e-12	1.53e-10	-	-	gi|944069365|gb|KQK04849.1|	hypothetical protein BRADI_2g16357 [Brachypodium distachyon]	molecular_function(GO:0003674);nucleic acid binding(GO:0003676);DNA binding(GO:0003677);binding(GO:0005488)	—
Novel01024	0.630179	54.0129	-6.4214	1.8e-13	5.24e-12	-	-	gi|1002269772|ref|XP_015639227.1|	PREDICTED: chromatin modification-related protein EAF1 B isoform X2 [Oryza sativa Japonica Group]	—	—
Novel01026	395.822	1.28112	8.2713	7.99e-47	5.66e-44	-	-	—	—	—	—
Novel01044	29.7053	125.688	-2.0811	3.21e-06	2.59e-05	-	-	gi|474287939|gb|EMS61196.1|	hypothetical protein TRIUR3_31313 [Triticum urartu]	—	—
Novel01057	132.948	0	Inf	1.05e-29	1.94e-27	-	-	gi|125601495|gb|EAZ41071.1|	hypothetical protein OsJ_25561 [Oryza sativa Japonica Group]	—	—
Novel01075	2.14227	36.1516	-4.0768	3.45e-07	3.4e-06	-	-	gi|38346036|emb|CAE01900.2|	OSJNBa0059D20.8 [Oryza sativa Japonica Group]	catalytic activity(GO:0003824);metabolic process(GO:0008152);biological_process(GO:0008150);cellular component organization or biogenesis(GO:0071840);transferase activity(GO:0016740);DNA recombination(GO:0006310);chromatin binding(GO:0003682);cellular component organization or biogenesis at cellular level(GO:0071841);organelle organization(GO:0006996);chromatin(GO:0000785);chromosome(GO:0005694);…	—
Novel01084	6.60429	50.8446	-2.9446	2.08e-06	1.75e-05	-	-	—	—	—	—
Novel01111	106.547	0.647948	7.3614	1.11e-23	1.16e-21	-	-	gi|108862693|gb|ABA98286.2|	retrotransposon protein, putative, Ty1-copia subclass [Oryza sativa Japonica Group]	—	—
Novel01175	4.83536	53.5	-3.4678	8.98e-08	9.97e-07	-	-	gi|326515232|dbj|BAK03529.1|	predicted protein [Hordeum vulgare subsp. vulgare]	—	—
Novel01191	424.8	20.2252	4.3926	6.58e-27	9.36e-25	-	-	gi|474211802|gb|EMS58894.1|	hypothetical protein TRIUR3_34884 [Triticum urartu]	—	—
Novel01196	42.8649	0.308221	7.1197	1.52e-08	1.94e-07	-	-	—	—	—	—
Novel01211	1.73963	36.444	-4.3888	4.42e-08	5.19e-07	-	-	—	—	—	—
Novel01213	1.8483	35.8488	-4.2777	1.73e-07	1.81e-06	-	-	gi|475558352|gb|EMT13066.1|	hypothetical protein F775_08198 [Aegilops tauschii]	—	—
Novel01219	32.1466	0	Inf	8.25e-09	1.11e-07	-	-	—	—	—	—
Novel01240	65.9155	13.0884	2.3323	1.04e-05	7.52e-05	-	-	—	—	—	—
Novel01247	43.1464	174.54	-2.0162	6.89e-07	6.39e-06	-	-	gi|195636800|gb|ACG37868.1|	anti-silencing protein 1 [Zea mays]	—	—
Novel01257	16.9181	142.693	-3.0763	2.35e-11	4.88e-10	-	-	gi|134285562|gb|ABO69733.1|	LTR retrotransposon-like protein, partial [Triticum aestivum]	catalytic activity(GO:0003824);metabolic process(GO:0008152);biological_process(GO:0008150);CoA-transferase activity(GO:0008410);transferase activity(GO:0016740);transferase activity, transferring sulfur-containing groups(GO:0016782);molecular_function(GO:0003674)	—
Novel01260	5.03869	38.2633	-2.9248	8.88e-06	6.49e-05	-	-	—	—	—	—
Novel01279	114.42	0	Inf	6.35e-27	9.06e-25	-	-	—	—	—	—
Novel01301	50.829	426.231	-3.0679	2.97e-15	1.12e-13	-	-	gi|514749958|ref|XP_004961986.1|	PREDICTED: carboxymethylenebutenolidase homolog isoform X1 [Setaria italica]	catalytic activity(GO:0003824);metabolic process(GO:0008152);serine-type peptidase activity(GO:0008236);serine hydrolase activity(GO:0017171);peptidase activity, acting on L-amino acid peptides(GO:0070011);biological_process(GO:0008150);hydrolase activity(GO:0016787);proteolysis(GO:0006508);peptidase activity(GO:0008233);transferase activity(GO:0016740);RNA binding(GO:0003723);RNA-directed RNA po…	bdi01100(Metabolic pathways)
Novel01312	107.038	330.924	-1.6284	7.65e-06	5.67e-05	-	-	gi|1012104892|ref|XP_015958388.1|	PREDICTED: putative methyltransferase At1g22800 [Arachis duranensis]	—	—
Novel01316	8.72854	119.608	-3.7764	8.43e-09	1.13e-07	-	-	gi|62733481|gb|AAX95598.1|	hypothetical protein [Oryza sativa Japonica Group]	catalytic activity(GO:0003824);metabolic process(GO:0008152);biological_process(GO:0008150);transferase activity(GO:0016740);RNA-directed DNA polymerase activity(GO:0003964);RNA-dependent DNA replication(GO:0006278);DNA polymerase activity(GO:0034061);RNA binding(GO:0003723);biosynthetic process(GO:0009058);molecular_function(GO:0003674);primary metabolic process(GO:0044238);nitrogen compound met…	—
Novel01329	32.7662	3.11566	3.3946	5.21e-06	4.02e-05	-	-	—	—	—	—
Novel01334	666.399	0	Inf	3.13e-09	4.52e-08	-	-	gi|923735521|ref|XP_013669647.1|	PREDICTED: uncharacterized protein LOC106374098, partial [Brassica napus]	catalytic activity(GO:0003824);metabolic process(GO:0008152);transport(GO:0006810);establishment of localization(GO:0051234);localization(GO:0051179);biological_process(GO:0008150);hydrolase activity(GO:0016787);membrane coat(GO:0030117);clathrin coat(GO:0030118);vesicle coat(GO:0030120);clathrin vesicle coat(GO:0030125);cytoplasmic vesicle membrane(GO:0030659);coated vesicle membrane(GO:0030662)…	—
Novel01347	27.1182	180.433	-2.7341	1.59e-10	2.87e-09	-	-	—	—	—	—
Novel01367	393.36	48.8283	3.0101	1.73e-15	6.76e-14	-	-	gi|944069938|gb|KQK05422.1|	hypothetical protein BRADI_2g19980 [Brachypodium distachyon]	—	—
Novel01378	149.284	18.7264	2.9949	2.6e-08	3.18e-07	-	-	—	—	—	—
Novel01396	182.435	2.56223	6.1538	1.66e-11	3.56e-10	-	-	—	—	—	—
Novel01405	7.90178	64.6888	-3.0333	1.33e-07	1.43e-06	-	-	gi|474317550|gb|EMS62180.1|	hypothetical protein TRIUR3_07053 [Triticum urartu]	—	—
Novel01407	2.46555	34.3692	-3.8011	1.69e-06	1.45e-05	-	-	—	—	—	—
Novel01432	0.701713	163.216	-7.8617	5.9e-30	1.12e-27	-	-	gi|226531820|ref|NP_001147409.1|	putative MYB DNA-binding domain superfamily protein [Zea mays]	molecular_function(GO:0003674);nucleic acid binding(GO:0003676);DNA binding(GO:0003677);binding(GO:0005488);intracellular(GO:0005622);nucleus(GO:0005634);organelle(GO:0043226);membrane-bounded organelle(GO:0043227);intracellular organelle(GO:0043229);intracellular membrane-bounded organelle(GO:0043231);intracellular part(GO:0044424);cellular_component(GO:0005575);cell(GO:0005623);cell part(GO:004…	—
Novel01464	31.8911	0.980285	5.0238	2.45e-08	3.01e-07	-	-	gi|473942177|gb|EMS50372.1|	hypothetical protein TRIUR3_05838 [Triticum urartu]	—	—
Novel01466	239.016	860.913	-1.8488	5.38e-08	6.22e-07	-	-	gi|1063029746|gb|JAT53030.1|	Actin-depolymerizing factor 1 [Anthurium amnicola]	actin binding(GO:0003779);cytoskeletal protein binding(GO:0008092);molecular_function(GO:0003674);binding(GO:0005488);intracellular(GO:0005622);protein binding(GO:0005515);cellular_component(GO:0005575);cell(GO:0005623);cell part(GO:0044464)	—
Novel01491	227.641	52.8943	2.1056	4.91e-08	5.72e-07	-	-	—	—	cytoplasm(GO:0005737);cytoplasmic part(GO:0044444);mitochondrion(GO:0005739);intracellular(GO:0005622);organelle(GO:0043226);membrane-bounded organelle(GO:0043227);intracellular organelle(GO:0043229);intracellular membrane-bounded organelle(GO:0043231);intracellular part(GO:0044424);cellular_component(GO:0005575);cell(GO:0005623);cell part(GO:0044464)	—
Novel01501	3.27593	64.3993	-4.2971	7.05e-11	1.36e-09	-	-	gi|308081140|ref|NP_001183823.1|	uncharacterized LOC100502416 [Zea mays]	—	—
Novel01515	29.2346	129.955	-2.1523	1.2e-06	1.06e-05	-	-	gi|77556965|gb|ABA99761.1|	transposon protein, putative, Mariner sub-class [Oryza sativa Japonica Group]	catalytic activity(GO:0003824);metabolic process(GO:0008152);cation transport(GO:0006812);ion transport(GO:0006811);transport(GO:0006810);establishment of localization(GO:0051234);localization(GO:0051179);transporter activity(GO:0005215);biological_process(GO:0008150);transmembrane transporter activity(GO:0022857);cation transmembrane transporter activity(GO:0008324);substrate-specific transmembr…	—
Novel01552	123.195	385.463	-1.6456	3.24e-06	2.61e-05	-	-	gi|474367694|gb|EMS63590.1|	hypothetical protein TRIUR3_20312 [Triticum urartu]	—	—
Novel01563	76.9985	13.9613	2.4634	1.08e-06	9.63e-06	-	-	gi|474202153|gb|EMS58556.1|	hypothetical protein TRIUR3_17602 [Triticum urartu]	—	—
Novel01579	8.83103	72.0585	-3.0285	1.09e-05	7.84e-05	-	-	gi|944054186|gb|KQJ89824.1|	hypothetical protein BRADI_4g27940 [Brachypodium distachyon]	—	—
Novel01594	41.2076	151.447	-1.8778	5.24e-06	4.04e-05	-	-	gi|944264885|gb|KQL29125.1|	hypothetical protein SETIT_019345mg, partial [Setaria italica]	catalytic activity(GO:0003824);biological_process(GO:0008150);hydrolase activity(GO:0016787);RNA helicase activity(GO:0003724);transferase activity(GO:0016740);reproductive process(GO:0022414);reproduction(GO:0000003);viral reproductive process(GO:0022415);viral infectious cycle(GO:0019058);RNA binding(GO:0003723);viral reproduction(GO:0016032);RNA-directed RNA polymerase activity(GO:0003968);mol…	—
Novel01599	614.32	0	Inf	9.16e-17	4.26e-15	-	-	gi|944061963|gb|KQJ97553.1|	hypothetical protein BRADI_3g31800 [Brachypodium distachyon]	—	—
Novel01625	21.3243	132.409	-2.6344	8.15e-09	1.09e-07	-	-	gi|474188990|gb|EMS58042.1|	hypothetical protein TRIUR3_23363 [Triticum urartu]	—	—
Novel01627	2.50778	139.138	-5.794	1.43e-22	1.32e-20	-	-	gi|46981245|gb|AAT07563.1|	putative polyprotein [Oryza sativa Japonica Group]	cellular aromatic compound metabolic process(GO:0006725);metabolic process(GO:0008152);biological_process(GO:0008150);molecular_function(GO:0003674);cellular metabolic process(GO:0044237);nucleic acid binding(GO:0003676);binding(GO:0005488);cellular process(GO:0009987)	—
Novel01634	10.4276	108.905	-3.3846	1.97e-11	4.16e-10	-	-	gi|944051189|gb|KQJ86827.1|	hypothetical protein BRADI_4g07952 [Brachypodium distachyon]	—	—
Novel01636	120.612	446.286	-1.8876	1.08e-07	1.18e-06	-	-	gi|113564985|dbj|BAF15328.1|	Os04g0534200 [Oryza sativa Japonica Group]	—	—
Novel01640	384.953	1138.58	-1.5645	1.99e-06	1.68e-05	-	-	gi|414586113|tpg|DAA36684.1|	TPA: putative leucine-rich repeat transmembrane protein kinase family protein [Zea mays]	—	—
Novel01667	2.28534	38.2382	-4.0645	1.35e-07	1.45e-06	-	-	gi|944250480|gb|KQL14743.1|	hypothetical protein SETIT_024240mg, partial [Setaria italica]	electron transport(GO:0006118)	bdi01100(Metabolic pathways)
Novel01672	653.018	9.71378	6.0709	1.95e-43	1.02e-40	-	-	gi|944069763|gb|KQK05247.1|	hypothetical protein BRADI_2g18980 [Brachypodium distachyon]	metabolic process(GO:0008152);biological_process(GO:0008150);biosynthetic process(GO:0009058);molecular_function(GO:0003674);primary metabolic process(GO:0044238);nitrogen compound metabolic process(GO:0006807);cellular metabolic process(GO:0044237);cellular nitrogen compound metabolic process(GO:0034641);nucleic acid binding transcription factor activity(GO:0001071);sequence-specific DNA binding…	—
Novel01673	107.055	448.614	-2.0671	8.26e-09	1.11e-07	-	-	—	—	extracellular region part(GO:0044421);host(GO:0018995);host cell part(GO:0033643);host intracellular part(GO:0033646);host intracellular organelle(GO:0033647);host intracellular membrane-bounded organelle(GO:0033648);host cell nucleus(GO:0042025);extraorganismal space(GO:0043245);intracellular region of host(GO:0043656);host cell(GO:0043657);other organism(GO:0044215);other organism cell(GO:00442…	—
Novel01690	32.1986	0	Inf	1.5e-10	2.73e-09	-	-	gi|326488857|dbj|BAJ98040.1|	predicted protein [Hordeum vulgare subsp. vulgare]	nutrient reservoir activity(GO:0045735);molecular_function(GO:0003674);nucleic acid binding(GO:0003676);DNA binding(GO:0003677);binding(GO:0005488)	—
Novel01692	39.3569	243.509	-2.6293	5.63e-11	1.1e-09	-	-	—	—	—	—
Novel01695	4.18098	35.1443	-3.0714	1.08e-05	7.77e-05	-	-	—	—	—	—
Novel01699	3.64144	34.9374	-3.2622	1.42e-05	9.95e-05	-	-	—	—	—	—
Novel01705	5.65084	45.5084	-3.0096	9.78e-06	7.08e-05	-	-	gi|48475237|gb|AAT44306.1|	unknown protein [Oryza sativa Japonica Group]	—	—
Novel01725	15.7603	84.1601	-2.4168	8.49e-07	7.73e-06	-	-	—	—	—	—
Novel01756	158.156	1.23288	7.0032	9.39e-07	8.47e-06	-	-	gi|125574617|gb|EAZ15901.1|	hypothetical protein OsJ_31319 [Oryza sativa Japonica Group]	—	—
Novel01768	40.8509	158.184	-1.9532	2.61e-06	2.15e-05	-	-	—	—	—	—
Novel01784	22.569	96.2579	-2.0926	7.76e-06	5.75e-05	-	-	—	—	—	—
Novel01799	11.6621	122.162	-3.3889	4.85e-12	1.13e-10	-	-	gi|672164078|ref|XP_008801904.1|	PREDICTED: probable monogalactosyldiacylglycerol synthase 3, chloroplastic [Phoenix dactylifera]	—	bdi01100(Metabolic pathways);bdi00561(Glycerolipid metabolism)
Novel01806	95.1607	23.2419	2.0336	5.43e-06	4.17e-05	-	-	gi|721682713|ref|XP_010238554.1|	PREDICTED: LOW QUALITY PROTEIN: stomatin-like protein 2, mitochondrial [Brachypodium distachyon]	—	—
Novel01832	723.143	262.767	1.4605	1.14e-05	8.17e-05	-	-	gi|475597081|gb|EMT23531.1|	hypothetical protein F775_43723 [Aegilops tauschii]	—	—
Novel01867	70.2637	226.346	-1.6877	1.02e-05	7.32e-05	-	-	gi|242094360|ref|XP_002437670.1|	hypothetical protein SORBIDRAFT_10g000490 [Sorghum bicolor]	carbohydrate metabolic process(GO:0005975);catalytic activity(GO:0003824);hydrolase activity, hydrolyzing O-glycosyl compounds(GO:0004553);hydrolase activity, acting on glycosyl bonds(GO:0016798);metabolic process(GO:0008152);biological_process(GO:0008150);hydrolase activity(GO:0016787);molecular_function(GO:0003674);primary metabolic process(GO:0044238)	—
Novel01874	270.099	0	Inf	2.37e-28	3.91e-26	-	-	—	—	—	—
Novel01879	40.0671	193.443	-2.2714	1.85e-08	2.33e-07	-	-	—	—	—	—
Novel01882	25.4517	127.325	-2.3227	2.05e-07	2.12e-06	-	-	gi|670395442|ref|XP_008678115.1|	PREDICTED: uncharacterized protein LOC103652904 [Zea mays]	—	—
Novel01887	41.0498	149.947	-1.869	5.64e-06	4.32e-05	-	-	gi|475621179|gb|EMT31377.1|	hypothetical protein F775_52093 [Aegilops tauschii]	—	—
Novel01890	6.99566	46.8556	-2.7437	8.4e-06	6.17e-05	-	-	—	—	—	—
Novel01895	2.68799	31.453	-3.5486	1.09e-05	7.83e-05	-	-	—	—	—	—
Novel01896	62.7473	978.409	-3.9628	2.32e-25	2.89e-23	-	-	gi|944250823|gb|KQL15086.1|	hypothetical protein SETIT_024886mg, partial [Setaria italica]	catalytic activity(GO:0003824);metabolic process(GO:0008152);biological_process(GO:0008150);transferase activity(GO:0016740);molecular_function(GO:0003674);nucleotidyltransferase activity(GO:0016779);transferase activity, transferring phosphorus-containing groups(GO:0016772)	—
Novel01904	50.2733	200.629	-1.9967	1.13e-06	1.01e-05	-	-	—	—	—	—
Novel01953	2.38274	99.23	-5.3801	1.36e-17	7.05e-16	-	-	gi|218198204|gb|EEC80631.1|	hypothetical protein OsI_23011 [Oryza sativa Indica Group]	—	—
Novel01957	218.181	674.476	-1.6282	1.41e-06	1.23e-05	-	-	gi|77550965|gb|ABA93762.1|	transposon protein, putative, CACTA, En/Spm sub-class [Oryza sativa Japonica Group]	metabolic process(GO:0008152);transport(GO:0006810);establishment of localization(GO:0051234);localization(GO:0051179);biological_process(GO:0008150);membrane(GO:0016020);ATP-binding cassette (ABC) transporter activity(GO:0004009);biosynthetic process(GO:0009058);molecular_function(GO:0003674);primary metabolic process(GO:0044238);nitrogen compound metabolic process(GO:0006807);cellular metabolic…	—
Novel01961	20.4802	98.8479	-2.271	1.7e-06	1.46e-05	-	-	gi|242055309|ref|XP_002456800.1|	hypothetical protein SORBIDRAFT_03g043030 [Sorghum bicolor]	—	—
Novel01977	2.22674	29.5249	-3.7289	8.34e-06	6.12e-05	-	-	gi|195607360|gb|ACG25510.1|	beta-glucosidase [Zea mays]	carbohydrate metabolic process(GO:0005975);small molecule metabolic process(GO:0044281);catalytic activity(GO:0003824);amine metabolic process(GO:0009308);cellular ketone metabolic process(GO:0042180);organic acid metabolic process(GO:0006082);carboxylic acid metabolic process(GO:0019752);oxoacid metabolic process(GO:0043436);cellular amine metabolic process(GO:0044106);cellular amino acid metabo…	bdi01100(Metabolic pathways);bdi00500(Starch and sucrose metabolism)
Novel01981	8.60516	57.2404	-2.7338	1.95e-06	1.65e-05	-	-	gi|77554981|gb|ABA97777.1|	transposon protein, putative, unclassified [Oryza sativa Japonica Group]	molecular_function(GO:0003674);nucleic acid binding(GO:0003676);binding(GO:0005488)	—
Novel01997	1281.33	61.573	4.3792	8.28e-07	7.56e-06	-	-	gi|57635153|gb|AAW52718.1|	peroxidase 4 [Triticum monococcum]	oxidoreductase activity(GO:0016491);catalytic activity(GO:0003824);response to chemical stimulus(GO:0042221);antioxidant activity(GO:0016209);peroxidase activity(GO:0004601);oxidoreductase activity, acting on peroxide as acceptor(GO:0016684);biological_process(GO:0008150);response to oxidative stress(GO:0006979);response to stimulus(GO:0050896);response to stress(GO:0006950);molecular_function(GO…	bdi01100(Metabolic pathways)
Novel02001	0.587945	25.0321	-5.412	7.19e-07	6.64e-06	-	-	—	—	—	—
Novel02008	142.434	734.346	-2.3662	1.7e-11	3.63e-10	-	-	gi|670429020|ref|XP_008655382.1|	PREDICTED: uncharacterized protein LOC100502147 isoform X2 [Zea mays]	small molecule metabolic process(GO:0044281);catalytic activity(GO:0003824);amine metabolic process(GO:0009308);cellular ketone metabolic process(GO:0042180);organic acid metabolic process(GO:0006082);carboxylic acid metabolic process(GO:0019752);oxoacid metabolic process(GO:0043436);cellular amine metabolic process(GO:0044106);cellular amino acid metabolic process(GO:0006520);glutamine family am…	—
Novel02021	23.4829	214.699	-3.1926	9e-13	2.36e-11	-	-	gi|475415968|gb|EMT00985.1|	hypothetical protein F775_00750 [Aegilops tauschii]	—	—
Novel02022	0.293972	18.9007	-6.0066	7.62e-06	5.65e-05	-	-	—	—	—	—
Novel02024	323.693	1104.78	-1.7711	1.72e-07	1.81e-06	-	-	gi|909587842|gb|KNE86848.1|	hypothetical protein PSTG_19785, partial [Puccinia striiformis f. sp. tritici PST-78]	biological_process(GO:0008150);sex determination(GO:0007530);developmental process involved in reproduction(GO:0003006);reproductive process(GO:0022414);reproduction(GO:0000003);developmental process(GO:0032502);intracellular(GO:0005622);nucleus(GO:0005634);organelle(GO:0043226);membrane-bounded organelle(GO:0043227);intracellular organelle(GO:0043229);intracellular membrane-bounded organelle(GO:…	—
Novel02025	6.07151	42.9077	-2.8211	8.82e-06	6.45e-05	-	-	gi|670381693|ref|XP_008671585.1|	PREDICTED: protein argonaute MEL1-like [Zea mays]	—	—
Novel02027	16.5508	0	Inf	2.74e-06	2.25e-05	-	-	gi|573953039|ref|XP_006658791.1|	PREDICTED: uncharacterized protein LOC102702206 [Oryza brachyantha]	ion binding(GO:0043167);cation binding(GO:0043169);metal ion binding(GO:0046872);metal ion transport(GO:0030001);cation transport(GO:0006812);ion transport(GO:0006811);transport(GO:0006810);establishment of localization(GO:0051234);localization(GO:0051179);biological_process(GO:0008150);molecular_function(GO:0003674);binding(GO:0005488)	—
Novel02032	161.662	750.693	-2.2152	1.72e-10	3.09e-09	-	-	gi|75144061|sp|Q7XR60.1|MTK2_ORYSJ	RecName: Full=Methylthioribose kinase 2; Short=MTR kinase 2; Short=OsMTK2	—	bdi01100(Metabolic pathways);bdi00270(Cysteine and methionine metabolism)
Novel02034	13.0941	137.943	-3.3971	1.74e-12	4.35e-11	-	-	—	—	—	—
Novel02060	28.4749	140.186	-2.2996	8.73e-08	9.7e-07	-	-	gi|242071909|ref|XP_002451231.1|	hypothetical protein SORBIDRAFT_05g026170 [Sorghum bicolor]	catalytic activity(GO:0003824);metabolic process(GO:0008152);biological_process(GO:0008150);hydrolase activity(GO:0016787);hydrolase activity, acting on carbon-nitrogen (but not peptide) bonds(GO:0016810);GTP cyclohydrolase I activity(GO:0003934);GTP cyclohydrolase activity(GO:0003933);cyclohydrolase activity(GO:0019238);hydrolase activity, acting on carbon-nitrogen (but not peptide) bonds, in cy…	—
Novel02069	162.078	538.965	-1.7335	6.15e-07	5.76e-06	-	-	gi|473790378|gb|EMS46348.1|	hypothetical protein TRIUR3_26831 [Triticum urartu]	—	—
Novel02097	33.6853	157.998	-2.2297	1.22e-07	1.32e-06	-	-	gi|474205180|gb|EMS58689.1|	hypothetical protein TRIUR3_09789 [Triticum urartu]	catalytic activity(GO:0003824);hydrolase activity(GO:0016787);5'-3' exonuclease activity(GO:0008409);hydrolase activity, acting on ester bonds(GO:0016788);molecular_function(GO:0003674);nuclease activity(GO:0004518);exonuclease activity(GO:0004527);nucleic acid binding(GO:0003676);DNA binding(GO:0003677);binding(GO:0005488)	—
Novel02144	0.293972	18.8432	-6.0022	1.02e-05	7.34e-05	-	-	gi|474236886|gb|EMS59619.1|	hypothetical protein TRIUR3_24781 [Triticum urartu]	viral capsid(GO:0019028);virion(GO:0019012);virion part(GO:0044423);cellular_component(GO:0005575)	—
Novel02167	40.1212	2.94825	3.7664	1.14e-07	1.24e-06	-	-	—	—	—	—
Novel02188	275.728	2.64742	6.7025	4.52e-36	1.46e-33	-	-	gi|514800738|ref|XP_004975289.1|	PREDICTED: probable aldo-keto reductase 2 [Setaria italica]	membrane(GO:0016020);cellular_component(GO:0005575);cell(GO:0005623);cell part(GO:0044464)	—
Novel02200	52.6708	200.492	-1.9285	1.29e-06	1.13e-05	-	-	—	—	—	—
Novel02204	307.375	70.2274	2.1299	7.63e-09	1.03e-07	-	-	gi|951002506|ref|XP_014507355.1|	PREDICTED: cytochrome c oxidase subunit 6b-2 [Vigna radiata var. radiata]	oxidoreductase activity(GO:0016491);electron transport(GO:0006118);catalytic activity(GO:0003824);transporter activity(GO:0005215);cytoplasm(GO:0005737);inorganic cation transmembrane transporter activity(GO:0022890);cytoplasmic part(GO:0044444);transmembrane transporter activity(GO:0022857);mitochondrion(GO:0005739);cation transmembrane transporter activity(GO:0008324);substrate-specific transme…	bdi01100(Metabolic pathways);bdi00190(Oxidative phosphorylation)
Novel02206	0	43.3655	#NAME?	5.78e-13	1.56e-11	-	-	—	—	—	—
Novel02217	14.6277	91.7288	-2.6487	2.61e-06	2.15e-05	-	-	gi|474243757|gb|EMS59894.1|	hypothetical protein TRIUR3_16939 [Triticum urartu]	—	—
Novel02230	18.6048	0	Inf	2.27e-06	1.89e-05	-	-	gi|22022400|gb|AAL47688.1|	glutathione-S-transferase 19E50 [Triticum aestivum]	—	—
Novel02238	108.294	0	Inf	2.78e-26	3.79e-24	-	-	—	—	—	—
Novel02253	1292.93	357.156	1.856	8.69e-08	9.66e-07	-	-	gi|226496101|ref|NP_001145533.1|	uncharacterized protein LOC100278968 [Zea mays]	—	—
Novel02257	202.136	1075.15	-2.4111	2.1e-11	4.42e-10	-	-	gi|1002862307|ref|XP_015694815.1|	PREDICTED: uncharacterized protein LOC102708261 isoform X2 [Oryza brachyantha]	—	—
Novel02273	89.9114	541.504	-2.5904	1.93e-06	1.63e-05	-	-	gi|836004795|ref|XP_012703102.1|	PREDICTED: putative disease resistance protein RGA3 [Setaria italica]	—	—
Novel02284	305.935	12.9747	4.5595	2.75e-09	4.01e-08	-	-	—	—	—	—
Novel02290	260.489	65.3462	1.995	1.15e-07	1.25e-06	-	-	gi|514795206|ref|XP_004973243.1|	PREDICTED: phosphatidylinositol/phosphatidylcholine transfer protein SFH13-like isoform X2 [Setaria italica]	—	—
Novel02293	150.303	44.9515	1.7414	1.41e-05	9.87e-05	-	-	gi|90399362|emb|CAH68264.1|	H0212B02.9 [Oryza sativa Indica Group]	catalytic activity(GO:0003824);transferase activity, transferring hexosyl groups(GO:0016758);transferase activity, transferring glycosyl groups(GO:0016757);galactosylgalactosylxylosylprotein 3-beta-glucuronosyltransferase activity(GO:0015018);glucuronosyltransferase activity(GO:0015020);membrane(GO:0016020);UDP-glycosyltransferase activity(GO:0008194);transferase activity(GO:0016740);molecular_fu…	—
Novel02297	2.17158	116.735	-5.7483	6.36e-19	3.88e-17	-	-	—	—	—	—
Novel02332	50.6733	0	Inf	7.31e-11	1.4e-09	-	-	—	—	—	—
Novel02333	246.535	0.339728	9.5032	3.59e-07	3.53e-06	-	-	gi|125587608|gb|EAZ28272.1|	hypothetical protein OsJ_12244 [Oryza sativa Japonica Group]	metabolic process(GO:0008152);biological_process(GO:0008150);spliceosomal complex(GO:0005681);ribonucleoprotein complex(GO:0030529);RNA processing(GO:0006396);RNA splicing(GO:0008380);intracellular organelle part(GO:0044446);organelle part(GO:0044422);primary metabolic process(GO:0044238);nitrogen compound metabolic process(GO:0006807);pre-mRNA splicing factor activity(GO:0008248);macromolecular …	bdi03040(Spliceosome)
Novel02341	46.2761	5.6316	3.0386	1.88e-06	1.6e-05	-	-	gi|992160290|gb|KXG23115.1|	hypothetical protein SORBI_008G058200 [Sorghum bicolor]	—	bdi00040(Pentose and glucuronate interconversions)
Novel02349	370.344	40.0402	3.2093	8.27e-09	1.11e-07	-	-	—	—	metabolic process(GO:0008152);biological_process(GO:0008150);biosynthetic process(GO:0009058);molecular_function(GO:0003674);primary metabolic process(GO:0044238);nitrogen compound metabolic process(GO:0006807);cellular metabolic process(GO:0044237);cellular nitrogen compound metabolic process(GO:0034641);nucleic acid binding transcription factor activity(GO:0001071);sequence-specific DNA binding…	—
Novel02352	98.4344	4.7365	4.3773	4.32e-15	1.59e-13	-	-	gi|113548320|dbj|BAF11763.1|	Os03g0299600, partial [Oryza sativa Japonica Group]	—	—
Novel02353	388.868	74.83	2.3776	9.78e-11	1.83e-09	-	-	gi|212723106|ref|NP_001131487.1|	uncharacterized protein LOC100192824 [Zea mays]	—	—
Novel02356	71.9154	302.857	-2.0743	3.35e-08	4.02e-07	-	-	—	—	—	—
Novel02360	56.53	0	Inf	8.57e-17	4e-15	-	-	gi|193074369|gb|ACF08090.1|	class III peroxidase [Triticum aestivum]	oxidoreductase activity(GO:0016491);catalytic activity(GO:0003824);response to chemical stimulus(GO:0042221);antioxidant activity(GO:0016209);peroxidase activity(GO:0004601);oxidoreductase activity, acting on peroxide as acceptor(GO:0016684);biological_process(GO:0008150);response to oxidative stress(GO:0006979);response to stimulus(GO:0050896);response to stress(GO:0006950);molecular_function(GO…	bdi01100(Metabolic pathways)
Novel02362	785.868	6.84776	6.8425	2.76e-06	2.26e-05	-	-	gi|743844604|ref|XP_010938386.1|	PREDICTED: LOW QUALITY PROTEIN: UDP-glucuronic acid decarboxylase 2 [Elaeis guineensis]	oxidoreductase activity(GO:0016491);carbohydrate metabolic process(GO:0005975);catalytic activity(GO:0003824);oxidoreductase activity, acting on CH-OH group of donors(GO:0016614);oxidoreductase activity, acting on the CH-OH group of donors, NAD or NADP as acceptor(GO:0016616);cellular carbohydrate metabolic process(GO:0044262);nucleotide-sugar metabolic process(GO:0009225);3-beta-hydroxy-delta5-s…	bdi01100(Metabolic pathways);bdi00520(Amino sugar and nucleotide sugar metabolism);bdi00500(Starch and sucrose metabolism)
Novel02363	16.3036	229.061	-3.8125	1.06e-17	5.58e-16	-	-	gi|474049258|gb|EMS53605.1|	hypothetical protein TRIUR3_29094 [Triticum urartu]	membrane(GO:0016020);cellular_component(GO:0005575);cell(GO:0005623);cell part(GO:0044464)	—
Novel02366	14.1242	72.5548	-2.3609	6.19e-06	4.69e-05	-	-	gi|194704858|gb|ACF86513.1|	unknown [Zea mays]	catalytic activity(GO:0003824);lipid metabolic process(GO:0006629);calcium ion binding(GO:0005509);ion binding(GO:0043167);cation binding(GO:0043169);metal ion binding(GO:0046872);catabolic process(GO:0009056);metabolic process(GO:0008152);biological_process(GO:0008150);hydrolase activity(GO:0016787);lipid catabolic process(GO:0016042);lipase activity(GO:0016298);phospholipase activity(GO:0004620…	—
Novel02371	31.4753	351.172	-3.4799	1.33e-09	2.06e-08	-	-	gi|1012170469|ref|XP_015965587.1|	PREDICTED: uncharacterized protein LOC107489344 isoform X1 [Arachis duranensis]	—	—
Novel02395	117.262	622.198	-2.4076	2.26e-11	4.72e-10	-	-	gi|473821344|gb|EMS46998.1|	hypothetical protein TRIUR3_01699 [Triticum urartu]	catalytic activity(GO:0003824);metabolic process(GO:0008152);response to chemical stimulus(GO:0042221);chemotaxis(GO:0006935);taxis(GO:0042330);locomotion(GO:0040011);biological_process(GO:0008150);hydrolase activity(GO:0016787);membrane(GO:0016020);response to external stimulus(GO:0009605);response to stimulus(GO:0050896);signal transducer activity(GO:0004871);molecular transducer activity(GO:00…	—
Novel02406	829.511	33.3313	4.6373	2.38e-12	5.83e-11	-	-	—	—	—	—
Novel02408	8.26219	100.65	-3.6067	1.65e-11	3.54e-10	-	-	—	—	—	—
Novel02412	27.3525	106.19	-1.9569	1.24e-05	8.78e-05	-	-	—	—	—	—
Novel02424	97.7807	9.80044	3.3186	1.04e-10	1.94e-09	-	-	gi|475575085|gb|EMT17168.1|	Auxin response factor 4 [Aegilops tauschii]	—	—
Novel02430	349.275	70.7177	2.3042	1.01e-08	1.33e-07	-	-	gi|222617592|gb|EEE53724.1|	hypothetical protein OsJ_00068 [Oryza sativa Japonica Group]	—	—
Novel02431	173.169	42.9367	2.0119	5.6e-07	5.29e-06	-	-	—	—	—	—
Novel02436	3.4871	37.5873	-3.4301	2.59e-06	2.13e-05	-	-	gi|694996201|ref|XP_009392745.1|	PREDICTED: probable xyloglucan endotransglucosylase/hydrolase protein 8 [Musa acuminata subsp. malaccensis]	carbohydrate metabolic process(GO:0005975);catalytic activity(GO:0003824);hydrolase activity, hydrolyzing O-glycosyl compounds(GO:0004553);hydrolase activity, acting on glycosyl bonds(GO:0016798);metabolic process(GO:0008152);biological_process(GO:0008150);hydrolase activity(GO:0016787);molecular_function(GO:0003674);primary metabolic process(GO:0044238)	—
Novel02450	20.8136	153.185	-2.8797	3.32e-11	6.72e-10	-	-	gi|474397580|gb|EMS65804.1|	hypothetical protein TRIUR3_07861 [Triticum urartu]	—	—
Novel02476	92.4467	371.992	-2.0086	5.62e-08	6.47e-07	-	-	gi|473891073|gb|EMS48682.1|	hypothetical protein TRIUR3_05967 [Triticum urartu]	—	—
Novel02479	23.0257	106.795	-2.2135	1.01e-06	9.02e-06	-	-	—	—	—	—
Novel02480	8.32756	67.5631	-3.0203	5.45e-08	6.29e-07	-	-	—	—	—	—
Novel02485	68.0005	356.534	-2.3904	4.14e-10	6.98e-09	-	-	—	—	—	—
Novel02490	1.91984	32.1595	-4.0662	1.03e-06	9.24e-06	-	-	gi|474219870|gb|EMS59237.1|	hypothetical protein TRIUR3_20134 [Triticum urartu]	—	—
Novel02506	515.603	1512.84	-1.5529	2.01e-06	1.7e-05	-	-	gi|474320985|gb|EMS62286.1|	hypothetical protein TRIUR3_14132 [Triticum urartu]	—	—
Novel02516	88.1727	548.99	-2.6384	7.37e-13	1.95e-11	-	-	gi|475390840|gb|EMT00716.1|	Protein FAR-RED ELONGATED HYPOCOTYL 3 [Aegilops tauschii]	molecular_function(GO:0003674);nucleic acid binding(GO:0003676);DNA binding(GO:0003677);binding(GO:0005488)	—
Novel02550	31.9058	186.532	-2.5475	6.37e-10	1.04e-08	-	-	gi|944233450|gb|KQK97812.1|	hypothetical protein SETIT_012162mg [Setaria italica]	catalytic activity(GO:0003824);metabolic process(GO:0008152);transport(GO:0006810);establishment of localization(GO:0051234);localization(GO:0051179);biological_process(GO:0008150);hydrolase activity(GO:0016787);membrane(GO:0016020);response to external stimulus(GO:0009605);response to stimulus(GO:0050896);ATP-binding cassette (ABC) transporter activity(GO:0004009);endonuclease activity(GO:000451…	—
Novel02581	140.234	472.05	-1.7511	9.49e-07	8.55e-06	-	-	gi|475582852|gb|EMT19265.1|	hypothetical protein F775_24951 [Aegilops tauschii]	—	—
Novel02588	6.8087	84.4585	-3.6328	1.15e-10	2.13e-09	-	-	gi|414584825|tpg|DAA35396.1|	TPA: hypothetical protein ZEAMMB73_800932 [Zea mays]	catalytic activity(GO:0003824);metabolic process(GO:0008152);biological_process(GO:0008150);hydrolase activity(GO:0016787);molecular_function(GO:0003674)	—
Novel02592	92.0477	2.24468	5.3578	1.06e-12	2.76e-11	-	-	gi|326496553|dbj|BAJ94738.1|	predicted protein [Hordeum vulgare subsp. vulgare]	—	—
Novel02595	2.81979	116.982	-5.3746	3.89e-13	1.08e-11	-	-	—	—	—	—
Novel02597	28.9304	180.756	-2.6434	8.62e-10	1.38e-08	-	-	—	—	—	—
Novel02605	66.791	234.014	-1.8089	1.69e-06	1.45e-05	-	-	gi|50355724|gb|AAT75249.1|	putative gypsy type transposon [Oryza sativa Japonica Group]	catalytic activity(GO:0003824);catabolic process(GO:0009056);metabolic process(GO:0008152);biological_process(GO:0008150);hydrolase activity(GO:0016787);phosphotransferase activity, carboxyl group as acceptor(GO:0016774);transferase activity(GO:0016740);DNA catabolic process(GO:0006308);macromolecule catabolic process(GO:0009057);exodeoxyribonuclease activity(GO:0004529);exodeoxyribonuclease acti…	—
Novel02620	5352.9	636.319	3.0725	2.36e-11	4.9e-10	-	-	gi|162458182|ref|NP_001105091.1|	GP protein [Zea mays]	oxidoreductase activity(GO:0016491);electron transport(GO:0006118);catalytic activity(GO:0003824);response to chemical stimulus(GO:0042221);glutathione peroxidase activity(GO:0004602);antioxidant activity(GO:0016209);peroxidase activity(GO:0004601);oxidoreductase activity, acting on peroxide as acceptor(GO:0016684);biological_process(GO:0008150);response to oxidative stress(GO:0006979);response t…	—
Novel02622	14.0871	68.9024	-2.2902	1.17e-05	8.32e-05	-	-	—	—	—	—
Novel02626	23.7274	106.789	-2.1701	1.48e-06	1.28e-05	-	-	gi|414879462|tpg|DAA56593.1|	TPA: hypothetical protein ZEAMMB73_021888 [Zea mays]	—	—
Novel02632	26.5911	1.50415	4.1439	4.17e-06	3.28e-05	-	-	gi|474241392|gb|EMS59802.1|	hypothetical protein TRIUR3_17209 [Triticum urartu]	—	—
Novel02638	39.5813	2.4751	3.9993	4.12e-07	3.99e-06	-	-	gi|1012262853|ref|XP_015946568.1|	PREDICTED: 50S ribosomal protein L13 [Arachis duranensis]	—	bdi00970(Aminoacyl-tRNA biosynthesis)
Novel02641	238.409	1393.18	-2.5469	1.69e-13	4.96e-12	-	-	gi|223006908|gb|ACM69386.1|	putative ferulate 5-hydroxylase [Phyllostachys praecox]	electron transport(GO:0006118)	—
Novel02655	48.3847	0.679455	6.154	1.3e-12	3.32e-11	-	-	gi|475554629|gb|EMT12265.1|	hypothetical protein F775_23973 [Aegilops tauschii]	ion transport(GO:0006811);transport(GO:0006810);establishment of localization(GO:0051234);localization(GO:0051179);amino acid transport(GO:0006865);amine transport(GO:0015837);nitrogen compound transport(GO:0071705);organic substance transport(GO:0071702);organic acid transport(GO:0015849);carboxylic acid transport(GO:0046942);anion transport(GO:0006820);transporter activity(GO:0005215);biologica…	—
Novel02657	38.995	1.83454	4.4098	6.67e-06	5.02e-05	-	-	gi|226529976|ref|NP_001146402.1|	uncharacterized protein LOC100279982 [Zea mays]	—	bdi01100(Metabolic pathways)
Novel02660	16.1949	158.211	-3.2882	3.26e-06	2.63e-05	-	-	—	—	—	—
Novel02669	0.966385	41.219	-5.4146	8.25e-06	6.07e-05	-	-	gi|226493727|ref|NP_001143161.1|	uncharacterized protein LOC100275650 [Zea mays]	—	—
Novel02697	22.8506	0	Inf	4.72e-08	5.51e-07	-	-	—	—	—	—
Novel02707	90.1388	314.907	-1.8047	1.26e-06	1.1e-05	-	-	gi|242087681|ref|XP_002439673.1|	hypothetical protein SORBIDRAFT_09g018290 [Sorghum bicolor]	—	—
Novel02722	1450.08	254.362	2.5112	1.52e-08	1.94e-07	-	-	gi|992281532|gb|KXG39557.1|	hypothetical protein SORBI_001G401900 [Sorghum bicolor]	—	—
Novel02733	315.862	24.9898	3.6599	1.2e-11	2.63e-10	-	-	gi|474062954|gb|EMS54027.1|	Tyrosyl-tRNA synthetase [Triticum urartu]	metabolic process(GO:0008152);biological_process(GO:0008150);protein processing(GO:0016485);viral protein processing(GO:0019082);protein maturation(GO:0051604);viral genome expression(GO:0019080);reproductive process(GO:0022414);reproduction(GO:0000003);viral reproductive process(GO:0022415);viral infectious cycle(GO:0019058);viral reproduction(GO:0016032);molecular_function(GO:0003674);protein m…	bdi01100(Metabolic pathways)
Novel02738	26.3646	0	Inf	2.91e-09	4.24e-08	-	-	gi|475554629|gb|EMT12265.1|	hypothetical protein F775_23973 [Aegilops tauschii]	—	—
Novel02739	73.1579	0	Inf	2.08e-06	1.75e-05	-	-	gi|242052591|ref|XP_002455441.1|	hypothetical protein SORBIDRAFT_03g010870 [Sorghum bicolor]	metabolic process(GO:0008152);endopeptidase Clp activity(GO:0008462);biological_process(GO:0008150);proteolysis(GO:0006508);protein metabolic process(GO:0019538);primary metabolic process(GO:0044238);macromolecule metabolic process(GO:0043170)	—
Novel02751	4242.85	1367.68	1.6333	3.98e-07	3.88e-06	-	-	gi|1002862256|ref|XP_006658075.2|	PREDICTED: superoxide dismutase [Cu-Zn] 2 isoform X2 [Oryza brachyantha]	photosynthesis, light harvesting(GO:0009765);photosynthesis, light reaction(GO:0019684);generation of precursor metabolites and energy(GO:0006091);ion binding(GO:0043167);cation binding(GO:0043169);metal ion binding(GO:0046872);metabolic process(GO:0008152);photosynthesis(GO:0015979);biological_process(GO:0008150);superoxide metabolic process(GO:0006801);reactive oxygen species metabolic process(…	—
Novel02799	154.289	639.045	-2.0503	3.16e-09	4.56e-08	-	-	gi|326498879|dbj|BAK02425.1|	predicted protein [Hordeum vulgare subsp. vulgare]	—	—
Novel02800	25.9343	0.902491	4.8448	6.86e-07	6.36e-06	-	-	—	—	—	—
Novel02804	9.29394	65.5828	-2.819	3.49e-07	3.44e-06	-	-	gi|475625392|gb|EMT32956.1|	hypothetical protein F775_43204 [Aegilops tauschii]	—	—
Novel02822	65.5145	6.58038	3.3156	4.17e-08	4.92e-07	-	-	gi|475505875|gb|EMT04780.1|	hypothetical protein F775_24781 [Aegilops tauschii]	—	—
Novel02870	8.10512	64.4563	-2.9914	5.67e-07	5.36e-06	-	-	gi|473990469|gb|EMS51858.1|	putative inactive purple acid phosphatase 29 [Triticum urartu]	—	—
Novel02882	166.114	647.975	-1.9638	2.52e-08	3.09e-07	-	-	gi|226510391|ref|NP_001150862.1|	uncharacterized protein LOC100284495 [Zea mays]	—	—
Novel02883	58.1396	193.164	-1.7322	1.25e-05	8.85e-05	-	-	gi|514802037|ref|XP_004975916.1|	PREDICTED: ATP-dependent 6-phosphofructokinase 2 [Setaria italica]	carbohydrate metabolic process(GO:0005975);small molecule metabolic process(GO:0044281);carbohydrate catabolic process(GO:0016052);catalytic activity(GO:0003824);alcohol metabolic process(GO:0006066);small molecule catabolic process(GO:0044282);glucose metabolic process(GO:0006006);generation of precursor metabolites and energy(GO:0006091);hexose metabolic process(GO:0019318);monosaccharide metab…	bdi01100(Metabolic pathways);bdi03018(RNA degradation)
Novel02915	55.2846	3.86552	3.8381	2.16e-09	3.21e-08	-	-	gi|514800728|ref|XP_004975284.1|	PREDICTED: probable aldo-keto reductase 2 [Setaria italica]	—	—
Novel02917	20.8068	106.847	-2.3604	2.8e-07	2.82e-06	-	-	gi|475582324|gb|EMT19102.1|	hypothetical protein F775_02008 [Aegilops tauschii]	—	—
Novel02926	23.0335	99.0486	-2.1044	4.54e-06	3.54e-05	-	-	gi|474380792|gb|EMS64537.1|	hypothetical protein TRIUR3_03657 [Triticum urartu]	—	—
Novel02941	16.2535	107.519	-2.7258	1.85e-08	2.33e-07	-	-	—	—	—	—
Novel02976	45.7381	187.108	-2.0324	6.69e-07	6.22e-06	-	-	gi|835933925|ref|XP_012699438.1|	PREDICTED: sentrin-specific protease 1-like isoform X2 [Setaria italica]	—	—
Novel02978	66.5983	10.3292	2.6888	1.46e-06	1.27e-05	-	-	—	—	—	—
Novel03005	14.4999	110.053	-2.9241	8.41e-10	1.35e-08	-	-	gi|357113587|ref|XP_003558584.1|	PREDICTED: COP9 signalosome complex subunit 4 isoform X1 [Brachypodium distachyon]	extracellular region(GO:0005576);hormone activity(GO:0005179);receptor binding(GO:0005102);molecular_function(GO:0003674);nucleic acid binding(GO:0003676);DNA binding(GO:0003677);binding(GO:0005488);intracellular(GO:0005622);nucleus(GO:0005634);organelle(GO:0043226);membrane-bounded organelle(GO:0043227);intracellular organelle(GO:0043229);intracellular membrane-bounded organelle(GO:0043231);intr…	—
Novel03021	39.1916	0.609051	6.0078	6.41e-08	7.31e-07	-	-	gi|944259154|gb|KQL23411.1|	hypothetical protein SETIT_029466mg [Setaria italica]	catalytic activity(GO:0003824);metabolic process(GO:0008152);serine-type peptidase activity(GO:0008236);serine hydrolase activity(GO:0017171);peptidase activity, acting on L-amino acid peptides(GO:0070011);biological_process(GO:0008150);hydrolase activity(GO:0016787);proteolysis(GO:0006508);peptidase activity(GO:0008233);exopeptidase activity(GO:0008238);serine-type carboxypeptidase activity(GO:0…	—
Novel03046	2591.65	0.609051	12.055	2.05e-06	1.73e-05	-	-	gi|1002313318|ref|XP_015620046.1|	PREDICTED: uncharacterized protein LOC9266439 isoform X7 [Oryza sativa Japonica Group]	envelope(GO:0031975);organelle envelope(GO:0031967);endomembrane system(GO:0012505);nuclear envelope(GO:0005635);intracellular organelle part(GO:0044446);organelle part(GO:0044422);intracellular(GO:0005622);nucleus(GO:0005634);organelle(GO:0043226);membrane-bounded organelle(GO:0043227);intracellular organelle(GO:0043229);intracellular membrane-bounded organelle(GO:0043231);intracellular part(GO:…	—
Novel03062	210.838	28.6288	2.8806	2.45e-12	5.98e-11	-	-	gi|242065520|ref|XP_002454049.1|	hypothetical protein SORBIDRAFT_04g023720 [Sorghum bicolor]	—	—
Novel03078	6.97763	48.7471	-2.8045	7.3e-06	5.44e-05	-	-	—	—	extracellular region(GO:0005576);hormone activity(GO:0005179);receptor binding(GO:0005102);molecular_function(GO:0003674);binding(GO:0005488);protein binding(GO:0005515);cellular_component(GO:0005575)	—
Novel03080	243.793	8.24557	4.8859	3.25e-11	6.6e-10	-	-	gi|670371509|ref|XP_008667032.1|	PREDICTED: uncharacterized protein LOC100191439 isoform X2 [Zea mays]	biological_process(GO:0008150);apoptosis regulator activity(GO:0016329);intracellular(GO:0005622);apoptotic process(GO:0006915);cell death(GO:0008219);cellular process(GO:0009987);programmed cell death(GO:0012501);death(GO:0016265);cellular_component(GO:0005575);cell(GO:0005623);cell part(GO:0044464)	—
Novel03103	26.1395	0	Inf	4.48e-09	6.31e-08	-	-	gi|475603710|gb|EMT25506.1|	Putative protein phosphatase 2C 53 [Aegilops tauschii]	—	—
Novel03104	80.7638	0	Inf	4e-14	1.29e-12	-	-	gi|159885640|dbj|BAF93197.1|	putative esterase/lipase/thioesterase family protein, partial [Hordeum vulgare]	—	—
Novel03110	30.7703	0	Inf	4.66e-07	4.48e-06	-	-	—	—	small molecule metabolic process(GO:0044281);small molecule biosynthetic process(GO:0044283);cellular aromatic compound metabolic process(GO:0006725);aromatic compound biosynthetic process(GO:0019438);cellular nitrogen compound biosynthetic process(GO:0044271);sulfur compound metabolic process(GO:0006790);sulfur compound biosynthetic process(GO:0044272);thiamine metabolic process(GO:0006772);thia…	—
Novel03146	4.44221	38.2328	-3.1055	6.12e-06	4.65e-05	-	-	—	—	—	—
Novel03152	1.59656	75.7073	-5.5674	8.37e-14	2.57e-12	-	-	—	—	—	—
Novel03160	24.563	155.924	-2.6663	9.24e-10	1.47e-08	-	-	gi|944057154|gb|KQJ92744.1|	hypothetical protein BRADI_3g00407 [Brachypodium distachyon]	carbohydrate binding(GO:0030246);sugar binding(GO:0005529);molecular_function(GO:0003674);binding(GO:0005488)	—
Novel03166	73.2338	12.5867	2.5406	7.82e-07	7.17e-06	-	-	gi|475626078|gb|EMT33190.1|	hypothetical protein F775_00264 [Aegilops tauschii]	—	—
Novel03189	5.48357	84.1389	-3.9396	2.83e-12	6.83e-11	-	-	gi|218192722|gb|EEC75149.1|	hypothetical protein OsI_11349 [Oryza sativa Indica Group]	—	—
Novel03192	49.4985	0.30083	7.3623	9.5e-14	2.89e-12	-	-	—	—	—	—
Novel03195	143.205	0	Inf	1.23e-20	9.17e-19	-	-	gi|33146665|dbj|BAC80011.1|	putative syringolide-induced protein [Oryza sativa Japonica Group]	—	—
Novel03213	658.053	5.50752	6.9007	9.34e-14	2.85e-12	-	-	gi|937928161|dbj|BAT03078.1|	Os07g0663500 [Oryza sativa Japonica Group]	oxidoreductase activity(GO:0016491);catalytic activity(GO:0003824);oxidoreductase activity, acting on CH-OH group of donors(GO:0016614);oxidoreductase activity, acting on the CH-OH group of donors, NAD or NADP as acceptor(GO:0016616);nucleotide-sugar metabolic process(GO:0009225);3-beta-hydroxy-delta5-steroid dehydrogenase activity(GO:0003854);steroid dehydrogenase activity(GO:0016229);steroid de…	—
Novel03266	98.053	2.95564	5.052	1.86e-07	1.94e-06	-	-	gi|474049270|gb|EMS53606.1|	Disease resistance protein RPP13 [Triticum urartu]	electron transport(GO:0006118);electron transporter activity(GO:0005489)	—
Novel03298	90.4392	532.046	-2.5565	3.82e-12	9.05e-11	-	-	gi|226493776|ref|NP_001151655.1|	FK506 binding protein [Zea mays]	metabolic process(GO:0008152);protein folding(GO:0006457);biological_process(GO:0008150);actin binding(GO:0003779);cytoskeletal protein binding(GO:0008092);molecular_function(GO:0003674);protein metabolic process(GO:0019538);primary metabolic process(GO:0044238);cellular metabolic process(GO:0044237);cellular protein metabolic process(GO:0044267);binding(GO:0005488);cellular process(GO:0009987);m…	—
Novel03341	14.0775	76.0279	-2.4331	1.11e-06	9.88e-06	-	-	gi|28566283|gb|AAO43263.1|	NBS-type putative resistance protein, partial [Triticum aestivum/Thinopyrum intermedium alien addition line]	—	—
Novel03342	28.7491	142.727	-2.3117	1.12e-07	1.22e-06	-	-	gi|514765022|ref|XP_004965651.1|	PREDICTED: putative clathrin assembly protein At5g57200 [Setaria italica]	catalytic activity(GO:0003824);metabolic process(GO:0008152);biological_process(GO:0008150);transferase activity, transferring acyl groups(GO:0016746);cytoplasm(GO:0005737);transferase activity, transferring acyl groups other than amino-acyl groups(GO:0016747);cytoplasmic part(GO:0044444);transferase activity(GO:0016740);translation(GO:0006412);structural constituent of ribosome(GO:0003735);ribos…	—
Novel03352	8.07072	129.923	-4.0088	3.02e-15	1.14e-13	-	-	—	—	—	—
Novel03373	3.37843	41.404	-3.6153	2.99e-07	2.99e-06	-	-	—	—	—	—
Novel03384	3.09573	41.6325	-3.7494	2.77e-07	2.8e-06	-	-	gi|222635617|gb|EEE65749.1|	hypothetical protein OsJ_21411 [Oryza sativa Japonica Group]	biological_process(GO:0008150);reproductive process(GO:0022414);reproduction(GO:0000003);viral reproductive process(GO:0022415);viral infectious cycle(GO:0019058);viral capsid(GO:0019028);viral reproduction(GO:0016032);virion(GO:0019012);virion part(GO:0044423);cellular_component(GO:0005575)	—
Novel03387	37.9028	153.24	-2.0154	1.96e-06	1.66e-05	-	-	gi|113548074|dbj|BAF11517.1|	Os03g0257600 [Oryza sativa Japonica Group]	—	—
Novel03395	127.308	0	Inf	1.74e-06	1.49e-05	-	-	gi|1002225803|ref|XP_015623909.1|	PREDICTED: putative nuclease HARBI1 [Oryza sativa Japonica Group]	cation transport(GO:0006812);ion transport(GO:0006811);transport(GO:0006810);establishment of localization(GO:0051234);localization(GO:0051179);biological_process(GO:0008150);monovalent inorganic cation transport(GO:0015672);membrane(GO:0016020);proton-transporting two-sector ATPase complex(GO:0016469);proton transport(GO:0015992);membrane part(GO:0044425);hydrogen transport(GO:0006818);protein c…	—
Novel03418	389.308	90.0143	2.1127	4.11e-09	5.82e-08	-	-	gi|661893082|emb|CDP02891.1|	unnamed protein product [Coffea canephora]	oxidoreductase activity(GO:0016491);electron transport(GO:0006118);catalytic activity(GO:0003824);transporter activity(GO:0005215);cytoplasm(GO:0005737);inorganic cation transmembrane transporter activity(GO:0022890);cytoplasmic part(GO:0044444);transmembrane transporter activity(GO:0022857);mitochondrion(GO:0005739);cation transmembrane transporter activity(GO:0008324);substrate-specific transme…	bdi01100(Metabolic pathways);bdi00190(Oxidative phosphorylation)
Novel03428	234.23	0	Inf	7.63e-09	1.03e-07	-	-	gi|573940192|ref|XP_006652504.1|	PREDICTED: peroxygenase-like [Oryza brachyantha]	—	—
Novel03459	6.33109	44.2972	-2.8067	1.39e-05	9.77e-05	-	-	—	—	—	—
Novel03460	38.0267	170.773	-2.167	1.74e-07	1.83e-06	-	-	—	—	—	—
Novel03504	424.192	24.8819	4.0915	3.31e-07	3.28e-06	-	-	gi|308081353|ref|NP_001183055.1|	uncharacterized protein LOC100501398 [Zea mays]	oxidoreductase activity(GO:0016491);carbohydrate metabolic process(GO:0005975);electron transport(GO:0006118);small molecule metabolic process(GO:0044281);carbohydrate catabolic process(GO:0016052);catalytic activity(GO:0003824);oxidoreductase activity, acting on CH-OH group of donors(GO:0016614);oxidoreductase activity, acting on the CH-OH group of donors, NAD or NADP as acceptor(GO:0016616);alc…	bdi01100(Metabolic pathways)
Novel03514	22.5993	246.038	-3.4445	8.12e-07	7.43e-06	-	-	gi|992165363|gb|KXG27209.1|	hypothetical protein SORBI_006G231300 [Sorghum bicolor]	viral capsid(GO:0019028);virion(GO:0019012);virion part(GO:0044423);cellular_component(GO:0005575)	—
Novel03521	301.641	0	Inf	7.72e-12	1.74e-10	-	-	gi|218186686|gb|EEC69113.1|	hypothetical protein OsI_38025 [Oryza sativa Indica Group]	membrane(GO:0016020);cellular_component(GO:0005575);cell(GO:0005623);cell part(GO:0044464)	—
Novel03538	20.2441	179.749	-3.1504	1.12e-12	2.88e-11	-	-	gi|475510109|gb|EMT05244.1|	Cysteine-rich receptor-like protein kinase 25 [Aegilops tauschii]	catalytic activity(GO:0003824);metabolic process(GO:0008152);biological_process(GO:0008150);transferase activity(GO:0016740);molecular_function(GO:0003674);kinase activity(GO:0016301);phosphotransferase activity, alcohol group as acceptor(GO:0016773);protein metabolic process(GO:0019538);primary metabolic process(GO:0044238);protein phosphorylation(GO:0006468);phosphorus metabolic process(GO:0006…	—
Novel03546	22.1803	160.856	-2.8584	1.35e-10	2.47e-09	-	-	gi|944051569|gb|KQJ87207.1|	hypothetical protein BRADI_4g09794 [Brachypodium distachyon]	catalytic activity(GO:0003824);hydrolase activity(GO:0016787);arylesterase activity(GO:0004064);carboxylic ester hydrolase activity(GO:0052689);hydrolase activity, acting on ester bonds(GO:0016788);molecular_function(GO:0003674)	—
Novel03559	50.5868	0	Inf	3.84e-06	3.04e-05	-	-	—	—	—	—
Novel03560	68.8443	0	Inf	5.86e-07	5.52e-06	-	-	gi|474227349|gb|EMS59497.1|	ABC transporter G family member 37 [Triticum urartu]	—	—
Novel03567	37.7085	137.412	-1.8655	9.15e-06	6.67e-05	-	-	gi|255675747|dbj|BAH92806.1|	Os04g0599650 [Oryza sativa Japonica Group]	biological_process(GO:0008150);viral reproduction(GO:0016032)	—
Novel03569	63.5384	213.581	-1.7491	4.91e-06	3.81e-05	-	-	gi|255677054|dbj|BAH93522.1|	Os06g0484950 [Oryza sativa Japonica Group]	—	—
Novel03574	12.9084	130.788	-3.3408	9.9e-13	2.58e-11	-	-	—	—	ion transport(GO:0006811);transport(GO:0006810);establishment of localization(GO:0051234);localization(GO:0051179);anion transport(GO:0006820);transporter activity(GO:0005215);biological_process(GO:0008150);inorganic anion transmembrane transporter activity(GO:0015103);inorganic anion transport(GO:0015698);membrane(GO:0016020);secondary active transmembrane transporter activity(GO:0015291);phosph…	—
Novel03582	234.73	66.3115	1.8237	2.06e-06	1.73e-05	-	-	gi|1002269514|ref|XP_015639097.1|	PREDICTED: uncharacterized protein LOC4339530 isoform X2 [Oryza sativa Japonica Group]	—	—
Novel03604	19.4577	109.073	-2.4869	7.13e-06	5.33e-05	-	-	gi|357111600|ref|XP_003557600.1|	PREDICTED: BTB/POZ domain-containing protein At3g50780-like [Brachypodium distachyon]	molecular_function(GO:0003674);binding(GO:0005488);protein binding(GO:0005515)	—
Novel03609	3.09573	64.3599	-4.3778	3.3e-11	6.68e-10	-	-	gi|326513128|dbj|BAK06804.1|	predicted protein [Hordeum vulgare subsp. vulgare]	—	—
Novel03652	29.4374	1.55783	4.24	1.2e-06	1.06e-05	-	-	—	—	—	—
Novel03661	65.3245	225.915	-1.7901	1.84e-06	1.57e-05	-	-	gi|475520212|gb|EMT06455.1|	hypothetical protein F775_04852 [Aegilops tauschii]	serine-type endopeptidase inhibitor activity(GO:0004867);endopeptidase inhibitor activity(GO:0004866);endopeptidase regulator activity(GO:0061135);peptidase inhibitor activity(GO:0030414);peptidase regulator activity(GO:0061134);enzyme regulator activity(GO:0030234);enzyme inhibitor activity(GO:0004857);molecular_function(GO:0003674)	—
Novel03710	80.6082	954.516	-3.5658	6.56e-22	5.64e-20	-	-	gi|147815050|emb|CAN65662.1|	hypothetical protein VITISV_014916 [Vitis vinifera]	—	—
Novel03714	40.5283	147.933	-1.8679	7.89e-06	5.84e-05	-	-	gi|474090904|gb|EMS54856.1|	hypothetical protein TRIUR3_34342 [Triticum urartu]	—	—
Novel03742	10.0914	59.2885	-2.5546	5.81e-06	4.43e-05	-	-	gi|110289317|gb|AAP54402.2|	chloroplast inner envelope protein, putative, expressed [Oryza sativa Japonica Group]	—	—
Novel03749	1.58363	28.3708	-4.1631	2.67e-06	2.19e-05	-	-	gi|475500757|gb|EMT04278.1|	hypothetical protein F775_06423 [Aegilops tauschii]	—	—
Novel03752	231.717	642.025	-1.4703	6.42e-06	4.85e-05	-	-	gi|157783567|gb|ABV72583.1|	unknown, partial [Oryza sativa Japonica Group]	metabolic process(GO:0008152);biological_process(GO:0008150);DNA recombination(GO:0006310);molecular_function(GO:0003674);primary metabolic process(GO:0044238);nitrogen compound metabolic process(GO:0006807);cellular metabolic process(GO:0044237);cellular nitrogen compound metabolic process(GO:0034641);nucleic acid binding(GO:0003676);DNA binding(GO:0003677);binding(GO:0005488);nucleobase-contain…	—
Novel03753	30.3277	130.356	-2.1038	1.81e-06	1.55e-05	-	-	gi|475515664|gb|EMT05890.1|	Putative glycosyltransferase 3 [Aegilops tauschii]	—	—
Novel03775	34.8442	154.324	-2.147	5.68e-07	5.37e-06	-	-	gi|268306348|gb|ACY95295.1|	retinoblastoma-related protein, partial [Hordeum vulgare subsp. vulgare]	—	—
Novel03776	50.5915	268.903	-2.4101	8e-10	1.29e-08	-	-	gi|475591039|gb|EMT21637.1|	Zinc finger CCCH domain-containing protein 5 [Aegilops tauschii]	—	—
Novel03782	4.73962	48.0702	-3.3423	2.18e-07	2.24e-06	-	-	gi|475565754|gb|EMT14860.1|	hypothetical protein F775_33039 [Aegilops tauschii]	—	—
Novel03807	33.6441	155.338	-2.207	2.45e-07	2.5e-06	-	-	—	—	—	—
Novel03814	383.209	13.8078	4.7946	4.68e-29	8.28e-27	-	-	gi|326511164|dbj|BAJ87596.1|	predicted protein [Hordeum vulgare subsp. vulgare]	catalytic activity(GO:0003824);ammonia ligase activity(GO:0016211);acid-ammonia (or amide) ligase activity(GO:0016880);ligase activity, forming carbon-nitrogen bonds(GO:0016879);metabolic process(GO:0008152);biological_process(GO:0008150);ligase activity(GO:0016874);biosynthetic process(GO:0009058);molecular_function(GO:0003674)	bdi01100(Metabolic pathways)
Novel03815	4.60782	47.4666	-3.3648	5e-07	4.77e-06	-	-	—	—	—	—
Novel03818	3.8577	73.6316	-4.2545	2.12e-12	5.22e-11	-	-	gi|78708487|gb|ABB47462.1|	retrotransposon protein, putative, Ty3-gypsy subclass [Oryza sativa Japonica Group]	—	—
Novel03825	2.81469	112.624	-5.3224	5.78e-16	2.42e-14	-	-	gi|242065126|ref|XP_002453852.1|	hypothetical protein SORBIDRAFT_04g019660 [Sorghum bicolor]	—	—
Novel03831	13.6439	75.5488	-2.4692	1.1e-06	9.79e-06	-	-	—	—	—	—
Novel03838	28.3318	0	Inf	9e-10	1.43e-08	-	-	—	—	—	—
Novel03839	26.7922	167.438	-2.6437	6.26e-10	1.02e-08	-	-	gi|835937081|ref|XP_012699596.1|	PREDICTED: uncharacterized protein LOC101761019 isoform X1 [Setaria italica]	—	—
Novel03840	96.4884	475.728	-2.3017	8.24e-07	7.52e-06	-	-	gi|212722444|ref|NP_001131647.1|	uncharacterized protein LOC100193007 [Zea mays]	—	—
Novel03868	221.299	28.07	2.9789	4.62e-13	1.27e-11	-	-	gi|573941234|ref|XP_006653011.1|	PREDICTED: uncharacterized protein At2g24330-like [Oryza brachyantha]	—	—
Novel03877	0.293972	44.4853	-7.2415	6.71e-09	9.14e-08	-	-	—	—	—	—
Novel03878	30.9485	0	Inf	1.28e-05	9.07e-05	-	-	gi|2586082|gb|AAB82754.1|	retrofit [Oryza longistaminata]	metabolic process(GO:0008152);biological_process(GO:0008150);DNA recombination(GO:0006310);molecular_function(GO:0003674);primary metabolic process(GO:0044238);nitrogen compound metabolic process(GO:0006807);cellular metabolic process(GO:0044237);cellular nitrogen compound metabolic process(GO:0034641);nucleic acid binding(GO:0003676);DNA binding(GO:0003677);binding(GO:0005488);nucleobase-contain…	—
Novel03892	69.987	228.842	-1.7092	8.83e-06	6.46e-05	-	-	gi|669030039|emb|CDM84432.1|	unnamed protein product [Triticum aestivum]	—	—
Novel03897	5.07073	40.0181	-2.9804	1.19e-05	8.47e-05	-	-	gi|674250012|gb|KFK42777.1|	hypothetical protein AALP_AA1G038100 [Arabis alpina]	—	—
Novel03921	61.4413	1.55783	5.3016	1.9e-09	2.85e-08	-	-	gi|992281532|gb|KXG39557.1|	hypothetical protein SORBI_001G401900 [Sorghum bicolor]	—	—
Novel03930	1.8776	54.0833	-4.8482	4.52e-11	8.98e-10	-	-	gi|293335483|ref|NP_001168239.1|	uncharacterized protein LOC100382001 [Zea mays]	—	—
Novel03931	12.544	140.831	-3.4889	2.98e-13	8.43e-12	-	-	—	—	—	—
Novel03946	236.772	888.047	-1.9071	8.72e-06	6.38e-05	-	-	gi|835936988|ref|XP_004958552.2|	PREDICTED: thioredoxin reductase NTRC [Setaria italica]	oxidoreductase activity(GO:0016491);electron transport(GO:0006118);small molecule metabolic process(GO:0044281);catalytic activity(GO:0003824);amine metabolic process(GO:0009308);cellular ketone metabolic process(GO:0042180);organic acid metabolic process(GO:0006082);carboxylic acid metabolic process(GO:0019752);oxoacid metabolic process(GO:0043436);cellular amine metabolic process(GO:0044106);ce…	bdi00240(Pyrimidine metabolism)
Novel03959	6.76813	48.9264	-2.8538	4.19e-06	3.3e-05	-	-	—	—	—	—
Novel03962	155.125	485.57	-1.6463	2.61e-06	2.15e-05	-	-	gi|414866804|tpg|DAA45361.1|	TPA: hypothetical protein ZEAMMB73_906298 [Zea mays]	oxidoreductase activity(GO:0016491);electron transport(GO:0006118);catalytic activity(GO:0003824);transporter activity(GO:0005215);inorganic cation transmembrane transporter activity(GO:0022890);transmembrane transporter activity(GO:0022857);cation transmembrane transporter activity(GO:0008324);substrate-specific transmembrane transporter activity(GO:0022891);ion transmembrane transporter activit…	bdi03008(Ribosome biogenesis in eukaryotes)
Novel04026	22.8635	113.379	-2.31	2.81e-07	2.83e-06	-	-	gi|474291193|gb|EMS61323.1|	hypothetical protein TRIUR3_27136 [Triticum urartu]	—	—
Novel04058	42.5208	181.859	-2.0966	2.29e-06	1.91e-05	-	-	gi|31126723|gb|AAP44645.1|	putative reverse transcriptase [Oryza sativa Japonica Group]	—	—
Novel04062	259.2	68.4125	1.9217	3.31e-07	3.28e-06	-	-	gi|475611859|gb|EMT28235.1|	hypothetical protein F775_24065 [Aegilops tauschii]	metabolic process(GO:0008152);biological_process(GO:0008150);DNA recombination(GO:0006310);response to stimulus(GO:0050896);response to stress(GO:0006950);DNA repair(GO:0006281);response to DNA damage stimulus(GO:0006974);cellular response to stimulus(GO:0051716);cellular response to stress(GO:0033554);primary metabolic process(GO:0044238);nitrogen compound metabolic process(GO:0006807);cellular …	—
Novel04068	93.9861	326.929	-1.7985	4.16e-07	4.04e-06	-	-	gi|514819983|ref|XP_004984683.1|	PREDICTED: serine/arginine-rich splicing factor SR45a isoform X1 [Setaria italica]	ion transport(GO:0006811);transport(GO:0006810);establishment of localization(GO:0051234);localization(GO:0051179);anion transport(GO:0006820);biological_process(GO:0008150);membrane(GO:0016020);molecular_function(GO:0003674);nucleotide binding(GO:0000166);binding(GO:0005488);ATP binding(GO:0005524);purine nucleotide binding(GO:0017076);adenyl nucleotide binding(GO:0030554);ribonucleotide binding…	—
Novel04073	29.8231	136.231	-2.1916	2.94e-07	2.95e-06	-	-	gi|42408060|dbj|BAD09202.1|	hypothetical protein [Oryza sativa Japonica Group]	—	—
Novel04077	127.579	2.22989	5.8383	2.04e-22	1.87e-20	-	-	gi|474317550|gb|EMS62180.1|	hypothetical protein TRIUR3_07053 [Triticum urartu]	transport(GO:0006810);establishment of localization(GO:0051234);localization(GO:0051179);biological_process(GO:0008150);macromolecule localization(GO:0033036);protein localization(GO:0008104);protein transport(GO:0015031);establishment of protein localization(GO:0045184);cellular localization(GO:0051641);establishment of localization in cell(GO:0051649);intracellular protein transport(GO:0006886)…	—
Novel04082	43.8344	0	Inf	8.8e-06	6.44e-05	-	-	gi|475466852|gb|EMT02220.1|	hypothetical protein F775_43738 [Aegilops tauschii]	—	—
Novel04083	22.8622	125.499	-2.4566	7.5e-08	8.45e-07	-	-	gi|573926747|ref|XP_006650897.1|	PREDICTED: peroxisomal 2,4-dienoyl-CoA reductase-like [Oryza brachyantha]	—	—
Novel04091	391.454	99.7128	1.973	3.54e-08	4.22e-07	-	-	gi|736543824|gb|AJA71657.1|	disease resistance protein [Triticum aestivum]	—	—
Novel04099	69.992	277.155	-1.9854	1.28e-07	1.38e-06	-	-	gi|475586753|gb|EMT20381.1|	E3 ubiquitin-protein ligase UPL3 [Aegilops tauschii]	—	—
Novel04156	156.766	13.0599	3.5854	9.39e-06	6.83e-05	-	-	gi|992164894|gb|KXG26785.1|	hypothetical protein SORBI_006G160000 [Sorghum bicolor]	catalytic activity(GO:0003824);metabolic process(GO:0008152);biological_process(GO:0008150);transferase activity(GO:0016740);molecular_function(GO:0003674);kinase activity(GO:0016301);phosphotransferase activity, alcohol group as acceptor(GO:0016773);protein metabolic process(GO:0019538);primary metabolic process(GO:0044238);protein phosphorylation(GO:0006468);phosphorus metabolic process(GO:0006…	—
Novel04160	86.2136	296.771	-1.7834	1.47e-06	1.28e-05	-	-	gi|218184442|gb|EEC66869.1|	hypothetical protein OsI_33408 [Oryza sativa Indica Group]	catalytic activity(GO:0003824);metabolic process(GO:0008152);biological_process(GO:0008150);hydrolase activity(GO:0016787);deoxyribonuclease IV (phage-T4-induced) activity(GO:0008833);DNA integration(GO:0015074);endonuclease activity(GO:0004519);viral reproduction(GO:0016032);hydrolase activity, acting on ester bonds(GO:0016788);molecular_function(GO:0003674);primary metabolic process(GO:0044238)…	—
Novel04197	152.33	16.6428	3.1942	6.76e-06	5.08e-05	-	-	gi|242083554|ref|XP_002442202.1|	hypothetical protein SORBIDRAFT_08g016320 [Sorghum bicolor]	—	—
Novel04237	96.7064	301.242	-1.6392	1.25e-05	8.84e-05	-	-	gi|474216016|gb|EMS59051.1|	E3 ubiquitin-protein ligase MARCH8 [Triticum urartu]	—	—
Novel04244	8.4768	77.7531	-3.1973	1.36e-06	1.19e-05	-	-	gi|475611590|gb|EMT28144.1|	hypothetical protein F775_31257 [Aegilops tauschii]	—	—
Novel04258	120.163	6.41647	4.2271	4.46e-06	3.49e-05	-	-	gi|669029493|emb|CDM83708.1|	unnamed protein product [Triticum aestivum]	—	—
Novel04272	137.493	0	Inf	9.09e-10	1.45e-08	-	-	gi|475540509|gb|EMT09617.1|	Basic 7S globulin [Aegilops tauschii]	—	—
Novel04275	5845.54	26.6811	7.7754	6.27e-74	1.63e-70	-	-	gi|6730112|pdb|1C2A|A	Chain A, Crystal Structure Of Barley Bbi	serine-type endopeptidase inhibitor activity(GO:0004867);endopeptidase inhibitor activity(GO:0004866);endopeptidase regulator activity(GO:0061135);peptidase inhibitor activity(GO:0030414);peptidase regulator activity(GO:0061134);extracellular region(GO:0005576);enzyme regulator activity(GO:0030234);enzyme inhibitor activity(GO:0004857);molecular_function(GO:0003674);cellular_component(GO:0005575)	—
Novel04288	20.5742	128.136	-2.6388	7.12e-09	9.66e-08	-	-	—	—	—	—
Novel04298	33.2336	149.457	-2.169	2.94e-07	2.95e-06	-	-	gi|1002271850|ref|XP_015640243.1|	PREDICTED: receptor-like protein kinase FERONIA isoform X2 [Oryza sativa Japonica Group]	catalytic activity(GO:0003824);metabolic process(GO:0008152);biological_process(GO:0008150);transferase activity(GO:0016740);molecular_function(GO:0003674);kinase activity(GO:0016301);phosphotransferase activity, alcohol group as acceptor(GO:0016773);protein metabolic process(GO:0019538);primary metabolic process(GO:0044238);protein phosphorylation(GO:0006468);phosphorus metabolic process(GO:0006…	—
Novel04312	4.03791	46.2937	-3.5191	1.29e-07	1.39e-06	-	-	gi|473894811|gb|EMS48901.1|	DEAD-box ATP-dependent RNA helicase 18 [Triticum urartu]	—	—
Novel04339	15.3948	78.7856	-2.3555	2.38e-06	1.97e-05	-	-	gi|475617647|gb|EMT30195.1|	GDSL esterase/lipase [Aegilops tauschii]	metabolic process(GO:0008152);biological_process(GO:0008150);cytoplasm(GO:0005737);cytoplasmic part(GO:0044444);translation(GO:0006412);structural constituent of ribosome(GO:0003735);ribosome(GO:0005840);structural molecule activity(GO:0005198);ribonucleoprotein complex(GO:0030529);biosynthetic process(GO:0009058);molecular_function(GO:0003674);non-membrane-bounded organelle(GO:0043228);intracell…	—
Novel04349	2.77245	50.0657	-4.1746	3.28e-09	4.73e-08	-	-	gi|475578859|gb|EMT18205.1|	hypothetical protein F775_03294 [Aegilops tauschii]	—	—
Novel04355	15.8942	494.43	-4.9592	9.39e-31	1.95e-28	-	-	gi|573913356|ref|XP_006644361.1|	PREDICTED: acyl-protein thioesterase 1 homolog 1-like [Oryza brachyantha]	catalytic activity(GO:0003824);metabolic process(GO:0008152);serine-type peptidase activity(GO:0008236);serine hydrolase activity(GO:0017171);peptidase activity, acting on L-amino acid peptides(GO:0070011);biological_process(GO:0008150);hydrolase activity(GO:0016787);proteolysis(GO:0006508);peptidase activity(GO:0008233);molecular_function(GO:0003674);protein metabolic process(GO:0019538);primary…	—
Novel04360	67.476	577.823	-3.0982	1.46e-17	7.54e-16	-	-	gi|944072218|gb|KQK07702.1|	hypothetical protein BRADI_2g37135 [Brachypodium distachyon]	—	—
Novel04371	19.1742	91.2615	-2.2508	3.35e-06	2.69e-05	-	-	gi|475534145|gb|EMT08510.1|	hypothetical protein F775_22934 [Aegilops tauschii]	—	—
Novel04388	24.8931	172.862	-2.7958	4.21e-10	7.08e-09	-	-	gi|474373842|gb|EMS64062.1|	hypothetical protein TRIUR3_19764 [Triticum urartu]	—	—
Novel04403	38.618	156.029	-2.0145	1.05e-06	9.37e-06	-	-	gi|475622985|gb|EMT32048.1|	hypothetical protein F775_43876 [Aegilops tauschii]	—	—
Novel04406	0	26.0006	#NAME?	1.27e-08	1.64e-07	-	-	—	—	—	—
Novel04429	4.77676	71.1559	-3.8969	1.13e-10	2.1e-09	-	-	—	—	—	—
Novel04453	2.28534	57.7371	-4.659	2.81e-11	5.76e-10	-	-	gi|475510140|gb|EMT05250.1|	hypothetical protein F775_10730 [Aegilops tauschii]	—	—
Novel04457	80.5948	1154.72	-3.8407	1.8e-06	1.54e-05	-	-	gi|242053887|ref|XP_002456089.1|	hypothetical protein SORBIDRAFT_03g030270 [Sorghum bicolor]	metabolic process(GO:0008152);translational elongation(GO:0006414);biological_process(GO:0008150);cytoplasm(GO:0005737);cytoplasmic part(GO:0044444);translation(GO:0006412);structural constituent of ribosome(GO:0003735);ribosome(GO:0005840);structural molecule activity(GO:0005198);ribonucleoprotein complex(GO:0030529);biosynthetic process(GO:0009058);molecular_function(GO:0003674);non-membrane-bo…	bdi03010(Ribosome)
Novel04460	7.66132	84.8943	-3.47	3.12e-09	4.51e-08	-	-	—	—	—	—
Novel04473	81.081	7.20421	3.4925	1.65e-10	2.98e-09	-	-	gi|75251123|sp|Q5N8F2.1|ILL2_ORYSJ	RecName: Full=IAA-amino acid hydrolase ILR1-like 2; Flags: Precursor	catalytic activity(GO:0003824);metabolic process(GO:0008152);peptidase activity, acting on L-amino acid peptides(GO:0070011);biological_process(GO:0008150);hydrolase activity(GO:0016787);metallopeptidase activity(GO:0008237);proteolysis(GO:0006508);peptidase activity(GO:0008233);molecular_function(GO:0003674);protein metabolic process(GO:0019538);primary metabolic process(GO:0044238);macromolecul…	—
Novel04474	37.4541	159.933	-2.0943	3.27e-07	3.24e-06	-	-	gi|743815525|ref|XP_010930362.1|	PREDICTED: methionine S-methyltransferase [Elaeis guineensis]	oxidoreductase activity(GO:0016491);catalytic activity(GO:0003824);ion binding(GO:0043167);cation binding(GO:0043169);metal ion binding(GO:0046872);metabolic process(GO:0008152);biological_process(GO:0008150);cytoplasm(GO:0005737);cytoplasmic part(GO:0044444);transition metal ion binding(GO:0046914);iron ion binding(GO:0005506);translation(GO:0006412);structural constituent of ribosome(GO:0003735…	—
Novel04491	56.8347	223.218	-1.9736	5.19e-07	4.95e-06	-	-	gi|944074039|gb|KQK09523.1|	hypothetical protein BRADI_2g48487 [Brachypodium distachyon]	biological_process(GO:0008150);molecular_function(GO:0003674);nucleotide binding(GO:0000166);binding(GO:0005488);ATP binding(GO:0005524);apoptotic process(GO:0006915);cell death(GO:0008219);cellular process(GO:0009987);programmed cell death(GO:0012501);death(GO:0016265);purine nucleotide binding(GO:0017076);adenyl nucleotide binding(GO:0030554);ribonucleotide binding(GO:0032553);purine ribonucleo…	—
Novel04503	10.944	408.19	-5.221	4.58e-07	4.4e-06	-	-	—	—	—	—
Novel04511	295.959	44.8825	2.7212	1.69e-12	4.24e-11	-	-	gi|42408344|dbj|BAD09496.1|	putative Bile acid beta-glucosidase [Oryza sativa Japonica Group]	carbohydrate metabolic process(GO:0005975);catalytic activity(GO:0003824);cellular carbohydrate metabolic process(GO:0044262);hydrolase activity, hydrolyzing O-glycosyl compounds(GO:0004553);hydrolase activity, acting on glycosyl bonds(GO:0016798);metabolic process(GO:0008152);disaccharide metabolic process(GO:0005984);glycoside metabolic process(GO:0016137);oligosaccharide metabolic process(GO:0…	bdi01100(Metabolic pathways);bdi00511(Other glycan degradation)
Novel04515	10.6449	70.925	-2.7361	5.93e-07	5.57e-06	-	-	gi|475597771|gb|EMT23708.1|	hypothetical protein F775_43845 [Aegilops tauschii]	—	—
Novel04518	2214.46	96.4814	4.5206	3.51e-28	5.71e-26	-	-	gi|212274897|ref|NP_001130108.1|	glycerophosphodiester phosphodiesterase [Zea mays]	—	—
Novel04519	52.829	183.004	-1.7925	4.77e-06	3.71e-05	-	-	gi|473777857|gb|EMS46016.1|	hypothetical protein TRIUR3_33449 [Triticum urartu]	—	—
Novel04530	171.233	18.1608	3.2371	1.12e-05	8.01e-05	-	-	gi|475598419|gb|EMT23934.1|	hypothetical protein F775_17616 [Aegilops tauschii]	catalytic activity(GO:0003824);cytosol(GO:0005829);cytosolic part(GO:0044445);phosphatidylinositol 3-kinase complex(GO:0005942);1-phosphatidylinositol-3-kinase activity(GO:0016303);phosphatidylinositol 3-kinase activity(GO:0035004);phosphatidylinositol kinase activity(GO:0052742);cytoplasm(GO:0005737);cytoplasmic part(GO:0044444);lipid kinase activity(GO:0001727);transferase activity(GO:0016740);…	—
Novel04533	54.7133	338.411	-2.6288	1.07e-11	2.37e-10	-	-	gi|944047115|gb|KQJ82756.1|	hypothetical protein BRADI_5g10831 [Brachypodium distachyon]	—	—
Novel04561	80.0357	7.69953	3.3778	2.32e-10	4.08e-09	-	-	gi|695063518|ref|XP_009420266.1|	PREDICTED: probable pectinesterase/pectinesterase inhibitor 51 [Musa acuminata subsp. malaccensis]	catalytic activity(GO:0003824);biological_process(GO:0008150);hydrolase activity(GO:0016787);cell wall organization or biogenesis(GO:0071554);cellular component organization or biogenesis(GO:0071840);external encapsulating structure(GO:0030312);carboxylic ester hydrolase activity(GO:0052689);cell periphery(GO:0071944);hydrolase activity, acting on ester bonds(GO:0016788);molecular_function(GO:000…	—
Novel04562	52.5424	325.295	-2.6302	1.15e-07	1.25e-06	-	-	gi|20160770|dbj|BAB89711.1|	putative xylanase inhibitor [Oryza sativa Japonica Group]	catalytic activity(GO:0003824);hydrolase activity(GO:0016787);endonuclease activity, active with either ribo- or deoxyribonucleic acids and producing 3'-phosphomonoesters(GO:0016894);endoribonuclease activity(GO:0004521);pancreatic ribonuclease activity(GO:0004522);cytoplasm(GO:0005737);ribonuclease activity(GO:0004540);endoribonuclease activity, producing 3'-phosphomonoesters(GO:0016892);cytopla…	—
Novel04574	98.4483	582.941	-2.5659	3.16e-11	6.42e-10	-	-	gi|218189666|gb|EEC72093.1|	hypothetical protein OsI_05051 [Oryza sativa Indica Group]	carbohydrate metabolic process(GO:0005975);catalytic activity(GO:0003824);hydrolase activity, hydrolyzing O-glycosyl compounds(GO:0004553);hydrolase activity, acting on glycosyl bonds(GO:0016798);metabolic process(GO:0008152);biological_process(GO:0008150);hydrolase activity(GO:0016787);molecular_function(GO:0003674);primary metabolic process(GO:0044238)	bdi01100(Metabolic pathways);bdi00500(Starch and sucrose metabolism)
Novel04580	63.9155	0.909881	6.1343	6.1e-07	5.72e-06	-	-	gi|944239645|gb|KQL03953.1|	hypothetical protein SETIT_001533mg [Setaria italica]	—	—
Novel04593	17.1755	0	Inf	2.92e-06	2.38e-05	-	-	gi|944076023|gb|KQK11507.1|	hypothetical protein BRADI_2g60554 [Brachypodium distachyon]	—	—
Novel04600	373.421	0.640558	9.1873	8.59e-48	6.83e-45	-	-	gi|475528761|gb|EMT07666.1|	hypothetical protein F775_00695 [Aegilops tauschii]	—	—
Novel04607	26.0786	262.194	-3.3297	4.31e-14	1.39e-12	-	-	—	—	—	—
Novel04617	17.3991	84.6786	-2.283	2.72e-06	2.23e-05	-	-	gi|475588801|gb|EMT20980.1|	hypothetical protein F775_23778 [Aegilops tauschii]	toxin activity(GO:0015070)	—
Novel04663	2.50778	37.579	-3.9054	4.01e-07	3.9e-06	-	-	gi|46063436|gb|AAS79739.1|	putative gypsy-type retrotransposon RIRE2 protein [Oryza sativa Japonica Group]	—	—
Novel04674	19.7086	88.9695	-2.1745	6.03e-06	4.58e-05	-	-	gi|475517189|gb|EMT06064.1|	hypothetical protein F775_24472 [Aegilops tauschii]	—	—
Novel04677	92.9563	328.098	-1.8195	3.95e-06	3.13e-05	-	-	gi|242072248|ref|XP_002446060.1|	hypothetical protein SORBIDRAFT_06g001180 [Sorghum bicolor]	—	—
Novel04678	50.6061	207.832	-2.038	2.8e-07	2.82e-06	-	-	gi|992158905|gb|KXG22210.1|	hypothetical protein SORBI_009G172200 [Sorghum bicolor]	—	—
Novel04693	24.1031	0.339728	6.1487	1.79e-07	1.88e-06	-	-	gi|284434732|gb|ADB85429.1|	putative retrotransposon protein [Phyllostachys edulis]	catalytic activity(GO:0003824);ion binding(GO:0043167);cation binding(GO:0043169);metal ion binding(GO:0046872);catabolic process(GO:0009056);metabolic process(GO:0008152);biological_process(GO:0008150);hydrolase activity(GO:0016787);zinc ion binding(GO:0008270);transition metal ion binding(GO:0046914);DNA recombination(GO:0006310);hydrolase activity, acting on ester bonds(GO:0016788);molecular_f…	—
Novel04701	0.587945	77.982	-7.0513	4.68e-18	2.59e-16	-	-	—	—	—	—
Novel04706	54.8906	210.356	-1.9382	1.03e-06	9.24e-06	-	-	—	—	—	—
Novel04748	196.279	765.185	-1.9629	2.2e-08	2.72e-07	-	-	gi|242095524|ref|XP_002438252.1|	hypothetical protein SORBIDRAFT_10g010605, partial [Sorghum bicolor]	—	—
Novel04758	213.769	610.257	-1.5134	9.96e-06	7.2e-05	-	-	gi|13957620|gb|AAK43494.2|AC020666_4	gypsy-type retrotransposon RIRE2 protein [Oryza sativa Japonica Group]	—	bdi03013(RNA transport)
Novel04789	6.58283	114.519	-4.1207	2.44e-09	3.59e-08	-	-	—	—	—	—
Novel04808	137.339	541.219	-1.9785	2.77e-08	3.36e-07	-	-	gi|54290361|dbj|BAD61200.1|	hypothetical protein [Oryza sativa Japonica Group]	molecular_function(GO:0003674);nucleic acid binding(GO:0003676);DNA binding(GO:0003677);binding(GO:0005488);intracellular(GO:0005622);nucleus(GO:0005634);organelle(GO:0043226);membrane-bounded organelle(GO:0043227);intracellular organelle(GO:0043229);intracellular membrane-bounded organelle(GO:0043231);intracellular part(GO:0044424);cellular_component(GO:0005575);cell(GO:0005623);cell part(GO:004…	—
Novel04841	43.8077	368.872	-3.0739	4.57e-07	4.4e-06	-	-	gi|514780391|ref|XP_004969584.1|	PREDICTED: uncharacterized protein LOC101762729 isoform X1 [Setaria italica]	—	—
Novel04851	4.53795	45.1175	-3.3136	7.22e-07	6.67e-06	-	-	gi|42408274|dbj|BAD09430.1|	unknown protein [Oryza sativa Japonica Group]	—	—
Novel04859	9.88189	395.322	-5.3221	3.57e-32	8.33e-30	-	-	gi|226503934|ref|NP_001143831.1|	uncharacterized protein LOC100276610 [Zea mays]	molecular_function(GO:0003674);nucleic acid binding(GO:0003676);DNA binding(GO:0003677);binding(GO:0005488);intracellular(GO:0005622);nucleus(GO:0005634);organelle(GO:0043226);membrane-bounded organelle(GO:0043227);intracellular organelle(GO:0043229);intracellular membrane-bounded organelle(GO:0043231);intracellular part(GO:0044424);cellular_component(GO:0005575);cell(GO:0005623);cell part(GO:004…	bdi00564(Glycerophospholipid metabolism)
Novel04864	10.3138	377.724	-5.1947	2.72e-30	5.28e-28	-	-	—	—	—	—
Novel04867	43.2401	205.958	-2.2519	9.66e-09	1.28e-07	-	-	gi|326521780|dbj|BAK00466.1|	predicted protein [Hordeum vulgare subsp. vulgare]	—	—
Novel04929	0.587945	24.6688	-5.3909	7.92e-07	7.26e-06	-	-	gi|670358017|ref|XP_008679335.1|	PREDICTED: uncharacterized protein LOC100192597 isoform X4 [Zea mays]	—	—
Novel04951	55.4692	8.20667	2.7568	1.71e-06	1.47e-05	-	-	gi|514777379|ref|XP_004968755.1|	PREDICTED: uncharacterized protein LOC101762466 [Setaria italica]	ion binding(GO:0043167);cation binding(GO:0043169);metal ion binding(GO:0046872);metal ion transport(GO:0030001);cation transport(GO:0006812);ion transport(GO:0006811);transport(GO:0006810);establishment of localization(GO:0051234);localization(GO:0051179);biological_process(GO:0008150);molecular_function(GO:0003674);binding(GO:0005488)	—
Novel04957	250.766	881.37	-1.8134	1.81e-07	1.9e-06	-	-	gi|242055303|ref|XP_002456797.1|	hypothetical protein SORBIDRAFT_03g042990 [Sorghum bicolor]	—	—
Novel04966	73.215	407.362	-2.4761	1.99e-07	2.07e-06	-	-	gi|1000816926|gb|AML47751.1|	hypothetical protein AEX81_00003 [Triticum aestivum]	membrane(GO:0016020);integral to membrane(GO:0016021);intrinsic to membrane(GO:0031224);membrane part(GO:0044425);cellular_component(GO:0005575);cell(GO:0005623);cell part(GO:0044464)	—
Novel05025	10.5656	83.5348	-2.983	1.41e-08	1.82e-07	-	-	—	—	—	—
Novel05057	46.3769	0	Inf	4.11e-14	1.32e-12	-	-	gi|475567997|gb|EMT15387.1|	hypothetical protein F775_42791 [Aegilops tauschii]	metabolic process(GO:0008152);biological_process(GO:0008150);cytoplasm(GO:0005737);cytoplasmic part(GO:0044444);translation(GO:0006412);structural constituent of ribosome(GO:0003735);ribosome(GO:0005840);structural molecule activity(GO:0005198);ribonucleoprotein complex(GO:0030529);biosynthetic process(GO:0009058);molecular_function(GO:0003674);non-membrane-bounded organelle(GO:0043228);intracell…	—
Novel05058	201.307	703.198	-1.8045	1.08e-07	1.18e-06	-	-	—	—	—	—
Novel05079	51.3621	4.39483	3.5468	1.7e-06	1.46e-05	-	-	—	—	—	—
Novel05080	93.4381	3.14717	4.8919	5.69e-08	6.54e-07	-	-	—	—	small molecule metabolic process(GO:0044281);catalytic activity(GO:0003824);cellular nitrogen compound biosynthetic process(GO:0044271);nucleobase-containing small molecule metabolic process(GO:0055086);metabolic process(GO:0008152);nucleoside phosphate metabolic process(GO:0006753);nucleotide metabolic process(GO:0009117);heterocycle metabolic process(GO:0046483);pyrimidine-containing compound b…	—
Novel05109	40.9917	167.107	-2.0274	8.32e-06	6.12e-05	-	-	gi|1040918375|ref|XP_017221488.1|	PREDICTED: uncharacterized protein LOC108198235 [Daucus carota subsp. sativus]	metabolic process(GO:0008152);biological_process(GO:0008150);DNA polymerase processivity factor activity(GO:0030337);delta-DNA polymerase cofactor complex(GO:0005660);enzyme regulator activity(GO:0030234);regulation of DNA replication(GO:0006275);regulation of DNA metabolic process(GO:0051052);biosynthetic process(GO:0009058);molecular_function(GO:0003674);primary metabolic process(GO:0044238);ni…	—
Novel05129	47.933	0.601661	6.3159	1.45e-12	3.67e-11	-	-	gi|475600670|gb|EMT24605.1|	Somatic embryogenesis receptor kinase 2 [Aegilops tauschii]	—	—
Novel05158	75.4631	251.223	-1.7351	6.08e-06	4.62e-05	-	-	—	—	membrane(GO:0016020);cellular_component(GO:0005575);cell(GO:0005623);cell part(GO:0044464)	—
Novel05173	26.257	154.431	-2.5562	7.43e-06	5.53e-05	-	-	gi|475626032|gb|EMT33170.1|	hypothetical protein F775_07934 [Aegilops tauschii]	—	—
Novel05181	2.07584	35.6316	-4.1014	1.88e-07	1.97e-06	-	-	—	—	—	—
Novel05194	32.8772	2.76115	3.5737	3.47e-06	2.78e-05	-	-	—	—	—	—
Novel05204	2.14227	50.7166	-4.5652	4.72e-10	7.88e-09	-	-	gi|1002240215|ref|XP_015624367.1|	PREDICTED: zinc finger BED domain-containing protein RICESLEEPER 2-like, partial [Oryza sativa Japonica Group]	extracellular region(GO:0005576);hormone activity(GO:0005179);receptor binding(GO:0005102);molecular_function(GO:0003674);nucleic acid binding(GO:0003676);DNA binding(GO:0003677);binding(GO:0005488);protein binding(GO:0005515);cellular_component(GO:0005575)	—
Novel05218	6.79233	57.1931	-3.0739	4.14e-07	4.01e-06	-	-	—	—	—	—
Novel05235	33.282	128.937	-1.9539	7.33e-06	5.46e-05	-	-	gi|473887486|gb|EMS48258.1|	hypothetical protein TRIUR3_32368 [Triticum urartu]	—	—
Novel05239	381.525	1450.35	-1.9265	9.39e-09	1.24e-07	-	-	gi|743867363|ref|XP_011032707.1|	PREDICTED: mitochondrial ribosome-associated GTPase 1 [Populus euphratica]	—	—
Novel05244	406.796	0	Inf	2.82e-27	4.21e-25	-	-	—	—	—	—
Novel05246	3.47417	44.1131	-3.6665	1.87e-07	1.95e-06	-	-	—	—	—	—
Novel05249	132.462	18.658	2.8277	4.59e-08	5.37e-07	-	-	gi|670383170|ref|XP_008672367.1|	PREDICTED: uncharacterized protein LOC100272682 isoform X5 [Zea mays]	carbohydrate binding(GO:0030246);sugar binding(GO:0005529);molecular_function(GO:0003674);binding(GO:0005488)	—
Novel05295	34.4911	0	Inf	3.42e-11	6.91e-10	-	-	—	—	—	—
Novel05327	4.24741	39.473	-3.2162	1.08e-05	7.76e-05	-	-	—	—	—	—
Novel05335	31.6128	139.983	-2.1467	5.84e-06	4.46e-05	-	-	—	—	—	—
Novel05346	373.943	100.095	1.9014	9.71e-08	1.07e-06	-	-	gi|53791530|dbj|BAD52652.1|	MLA6 protein-like [Oryza sativa Japonica Group]	biological_process(GO:0008150);molecular_function(GO:0003674);nucleotide binding(GO:0000166);binding(GO:0005488);ATP binding(GO:0005524);apoptotic process(GO:0006915);cell death(GO:0008219);cellular process(GO:0009987);programmed cell death(GO:0012501);death(GO:0016265);purine nucleotide binding(GO:0017076);adenyl nucleotide binding(GO:0030554);ribonucleotide binding(GO:0032553);purine ribonucleo…	—
Novel05370	63.9901	0	Inf	2.43e-07	2.48e-06	-	-	—	—	metabolic process(GO:0008152);biological_process(GO:0008150);biosynthetic process(GO:0009058);DNA-dependent DNA replication(GO:0006261);DNA-dependent DNA replication initiation(GO:0006270);primary metabolic process(GO:0044238);nitrogen compound metabolic process(GO:0006807);DNA replication(GO:0006260);cellular metabolic process(GO:0044237);cellular nitrogen compound metabolic process(GO:0034641);…	—
Novel05372	53.8806	242.87	-2.1723	1.12e-08	1.46e-07	-	-	gi|218193742|gb|EEC76169.1|	hypothetical protein OsI_13484 [Oryza sativa Indica Group]	catalytic activity(GO:0003824);metabolic process(GO:0008152);biological_process(GO:0008150);cytoplasm(GO:0005737);membrane(GO:0016020);cytoplasmic part(GO:0044444);integral to membrane(GO:0016021);intrinsic to membrane(GO:0031224);membrane part(GO:0044425);transferase activity(GO:0016740);enzyme regulator activity(GO:0030234);translation(GO:0006412);structural constituent of ribosome(GO:0003735);…	—
Novel05374	41.6314	290.812	-2.8043	2.66e-12	6.46e-11	-	-	gi|30017513|gb|AAP12935.1|	retrotransposon protein, putative, unclassified [Oryza sativa Japonica Group]	—	—
Novel05376	41.4239	244.753	-2.5628	7.86e-09	1.06e-07	-	-	gi|669028331|emb|CDM82096.1|	unnamed protein product [Triticum aestivum]	—	—
Novel05381	177.277	0.601661	8.2028	1.73e-21	1.43e-19	-	-	gi|77555956|gb|ABA98752.1|	retrotransposon protein, putative, unclassified [Oryza sativa Japonica Group]	—	—
Novel05382	18.8695	0	Inf	1.82e-06	1.55e-05	-	-	—	—	—	—
Novel05383	47.7061	0	Inf	1.57e-10	2.85e-09	-	-	gi|326496553|dbj|BAJ94738.1|	predicted protein [Hordeum vulgare subsp. vulgare]	—	—
Novel05384	47.542	0.917272	5.6957	5.25e-12	1.22e-10	-	-	gi|475608810|gb|EMT27157.1|	hypothetical protein F775_31186 [Aegilops tauschii]	—	—
Novel05398	22.5819	244.172	-3.4347	3.43e-16	1.48e-14	-	-	gi|475506582|gb|EMT04851.1|	hypothetical protein F775_33101 [Aegilops tauschii]	molecular_function(GO:0003674);nucleotide binding(GO:0000166);binding(GO:0005488);ATP binding(GO:0005524);purine nucleotide binding(GO:0017076);adenyl nucleotide binding(GO:0030554);ribonucleotide binding(GO:0032553);purine ribonucleotide binding(GO:0032555);adenyl ribonucleotide binding(GO:0032559);purine ribonucleoside triphosphate binding(GO:0035639)	—
Novel05405	64.197	493.152	-2.9415	1.16e-15	4.64e-14	-	-	gi|474111714|gb|EMS55693.1|	hypothetical protein TRIUR3_08442 [Triticum urartu]	—	—
Novel05431	54.4618	260.816	-2.2597	2.12e-08	2.63e-07	-	-	gi|218193345|gb|EEC75772.1|	hypothetical protein OsI_12678 [Oryza sativa Indica Group]	oxidoreductase activity(GO:0016491);electron transport(GO:0006118);catalytic activity(GO:0003824);oxidoreductase activity, acting on a sulfur group of donors(GO:0016667);disulfide oxidoreductase activity(GO:0015036);ion transport(GO:0006811);transport(GO:0006810);establishment of localization(GO:0051234);localization(GO:0051179);protein disulfide oxidoreductase activity(GO:0015035);anion transpor…	—
Novel05440	692.502	96.4475	2.844	5.39e-09	7.47e-08	-	-	gi|548840026|gb|ERN00262.1|	hypothetical protein AMTR_s00111p00145590 [Amborella trichopoda]	intracellular signal transduction(GO:0035556);small GTPase mediated signal transduction(GO:0007264);small monomeric GTPase activity(GO:0003925);GTP binding(GO:0005525);guanyl nucleotide binding(GO:0019001);guanyl ribonucleotide binding(GO:0032561);biological_process(GO:0008150);response to stimulus(GO:0050896);signal transduction(GO:0007165);signaling(GO:0023052);molecular_function(GO:0003674);ce…	—
Novel05456	7.51041	123.607	-4.0407	8.73e-14	2.68e-12	-	-	—	—	—	—
Novel05478	118.939	417.013	-1.8099	4.1e-07	3.98e-06	-	-	gi|700254452|gb|AIU48847.1|	PHP, partial [Vitis vinifera]	—	—
Novel05493	45.8761	164.383	-1.8413	9.76e-06	7.07e-05	-	-	gi|326529585|dbj|BAK04739.1|	predicted protein [Hordeum vulgare subsp. vulgare]	—	—
Novel05502	0	114.541	#NAME?	3.55e-26	4.78e-24	-	-	—	—	—	—
Novel05511	26.0297	1.23288	4.4001	7.94e-06	5.87e-05	-	-	gi|357167344|ref|XP_003581117.1|	PREDICTED: subtilisin-like protease SBT3.3 [Brachypodium distachyon]	metabolic process(GO:0008152);biological_process(GO:0008150);proteolysis(GO:0006508);subtilase activity(GO:0004289);protein metabolic process(GO:0019538);primary metabolic process(GO:0044238);macromolecule metabolic process(GO:0043170)	—
Novel05516	7.83535	71.8438	-3.1968	1.04e-08	1.36e-07	-	-	gi|326494114|dbj|BAJ85519.1|	predicted protein [Hordeum vulgare subsp. vulgare]	—	—
Novel05536	103.352	7.00529	3.883	2.06e-06	1.74e-05	-	-	gi|31126782|gb|AAP44701.1|	putative reverse transcriptase [Oryza sativa Japonica Group]	catalytic activity(GO:0003824);metabolic process(GO:0008152);biological_process(GO:0008150);transferase activity(GO:0016740);RNA-directed DNA polymerase activity(GO:0003964);RNA-dependent DNA replication(GO:0006278);DNA polymerase activity(GO:0034061);RNA binding(GO:0003723);biosynthetic process(GO:0009058);molecular_function(GO:0003674);primary metabolic process(GO:0044238);nitrogen compound met…	—
Novel05539	59.6208	254.915	-2.0961	6e-08	6.88e-07	-	-	gi|299474487|gb|ADJ18449.1|	gag/pol protein [Bryonia dioica]	—	—
Novel05558	11.1113	90.3849	-3.0241	1.77e-07	1.85e-06	-	-	gi|474257970|gb|EMS60422.1|	Calcium/calmodulin-dependent serine/threonine-protein kinase 1 [Triticum urartu]	—	—
Novel05576	35.034	248.957	-2.8291	6.08e-12	1.39e-10	-	-	—	—	—	—
Novel05607	15.2275	100.064	-2.7162	1.4e-08	1.79e-07	-	-	gi|944085050|gb|KQK20402.1|	hypothetical protein BRADI_1g54312, partial [Brachypodium distachyon]	—	—
Novel05611	180.728	702.933	-1.9596	1.41e-08	1.81e-07	-	-	gi|475582324|gb|EMT19102.1|	hypothetical protein F775_02008 [Aegilops tauschii]	metabolic process(GO:0008152);biological_process(GO:0008150);biosynthetic process(GO:0009058);molecular_function(GO:0003674);primary metabolic process(GO:0044238);nitrogen compound metabolic process(GO:0006807);cellular metabolic process(GO:0044237);cellular nitrogen compound metabolic process(GO:0034641);nucleic acid binding transcription factor activity(GO:0001071);sequence-specific DNA binding…	—
Novel05644	117.264	455.961	-1.9592	1.54e-07	1.64e-06	-	-	—	—	—	—
Novel05649	43.1786	186.984	-2.1145	2.48e-07	2.52e-06	-	-	gi|53370720|gb|AAU89215.1|	armadillo/beta-catenin-like repeat containing protein [Oryza sativa Japonica Group]	—	—
Novel05653	351.682	2692.02	-2.9363	2.44e-17	1.22e-15	-	-	gi|54290361|dbj|BAD61200.1|	hypothetical protein [Oryza sativa Japonica Group]	molecular_function(GO:0003674);nucleic acid binding(GO:0003676);DNA binding(GO:0003677);binding(GO:0005488);intracellular(GO:0005622);nucleus(GO:0005634);organelle(GO:0043226);membrane-bounded organelle(GO:0043227);intracellular organelle(GO:0043229);intracellular membrane-bounded organelle(GO:0043231);intracellular part(GO:0044424);cellular_component(GO:0005575);cell(GO:0005623);cell part(GO:004…	—
Novel05658	32.3765	2.2225	3.8647	9.37e-07	8.45e-06	-	-	gi|326494768|dbj|BAJ94503.1|	predicted protein [Hordeum vulgare subsp. vulgare]	—	—
Novel05663	58.1096	360.383	-2.6327	5.36e-12	1.24e-10	-	-	gi|672113766|ref|XP_008812531.1|	PREDICTED: callose synthase 3-like [Phoenix dactylifera]	generation of precursor metabolites and energy(GO:0006091);chloroplast part(GO:0044434);plastid part(GO:0044435);chloroplast(GO:0009507);plastid(GO:0009536);metabolic process(GO:0008152);biological_process(GO:0008150);cytoplasm(GO:0005737);membrane(GO:0016020);cytoplasmic part(GO:0044444);thylakoid light-harvesting complex(GO:0009503);chloroplast thylakoid(GO:0009534);chloroplast thylakoid membra…	—
Novel05681	36.2985	0	Inf	1.64e-06	1.41e-05	-	-	gi|20161626|dbj|BAB90546.1|	putative rice retrotransposon retrofit gag/pol polyprotein [Oryza sativa Japonica Group]	metabolic process(GO:0008152);photosynthesis(GO:0015979);biological_process(GO:0008150);membrane(GO:0016020);photosystem(GO:0009521);membrane part(GO:0044425);photosynthetic membrane(GO:0034357);thylakoid(GO:0009579);thylakoid part(GO:0044436);photosystem II reaction center(GO:0009539);photosystem II(GO:0009523);protein complex(GO:0043234);macromolecular complex(GO:0032991);cellular metabolic pro…	—
Novel05715	2.34051	63.873	-4.7703	1.61e-12	4.05e-11	-	-	gi|21742762|emb|CAD40518.1|	OSJNBa0023J03.3 [Oryza sativa Japonica Group]	metabolic process(GO:0008152);biological_process(GO:0008150);biosynthetic process(GO:0009058);molecular_function(GO:0003674);primary metabolic process(GO:0044238);nitrogen compound metabolic process(GO:0006807);cellular metabolic process(GO:0044237);cellular nitrogen compound metabolic process(GO:0034641);nucleic acid binding transcription factor activity(GO:0001071);nucleic acid binding(GO:00036…	—
Novel05737	12.5147	73.4021	-2.5522	1.51e-06	1.31e-05	-	-	gi|475593185|gb|EMT22303.1|	hypothetical protein F775_05791 [Aegilops tauschii]	—	—
Novel05740	173.949	0	Inf	1.92e-06	1.63e-05	-	-	gi|77552925|gb|ABA95721.1|	retrotransposon protein, putative, Ty1-copia subclass [Oryza sativa Japonica Group]	—	—
Novel05749	3.92414	50.7496	-3.6929	2.31e-08	2.85e-07	-	-	gi|502169091|ref|XP_004514535.1|	PREDICTED: zinc finger MYM-type protein 1-like [Cicer arietinum]	metabolic process(GO:0008152);biological_process(GO:0008150);DNA recombination(GO:0006310);molecular_function(GO:0003674);primary metabolic process(GO:0044238);nitrogen compound metabolic process(GO:0006807);cellular metabolic process(GO:0044237);cellular nitrogen compound metabolic process(GO:0034641);nucleic acid binding(GO:0003676);DNA binding(GO:0003677);binding(GO:0005488);nucleobase-contain…	—
Novel05759	37.0017	183.855	-2.3129	2.14e-08	2.66e-07	-	-	gi|475588472|gb|EMT20876.1|	hypothetical protein F775_25177 [Aegilops tauschii]	—	—
Novel05802	70.7111	0.308221	7.8418	3.11e-15	1.17e-13	-	-	gi|475533462|gb|EMT08392.1|	Tropinone reductase-like protein [Aegilops tauschii]	oxidoreductase activity(GO:0016491);catalytic activity(GO:0003824);metabolic process(GO:0008152);biological_process(GO:0008150);molecular_function(GO:0003674)	bdi01100(Metabolic pathways)
Novel05808	56.7769	0.917272	5.9518	1.1e-13	3.32e-12	-	-	gi|992277687|gb|KXG36094.1|	hypothetical protein SORBI_002G282500 [Sorghum bicolor]	—	bdi01100(Metabolic pathways);bdi00565(Ether lipid metabolism);bdi00564(Glycerophospholipid metabolism);bdi04144(Endocytosis)
Novel05815	210.574	0	Inf	1.24e-23	1.29e-21	-	-	gi|670417365|ref|XP_008649514.1|	PREDICTED: uncharacterized protein LOC103630220 [Zea mays]	—	—
Novel05834	13.7458	194.496	-3.8227	5.86e-17	2.79e-15	-	-	—	—	—	—
Novel05847	2.87329	48.4857	-4.0768	6.22e-09	8.53e-08	-	-	gi|721670052|ref|XP_010236447.1|	PREDICTED: protein FAR1-RELATED SEQUENCE 5-like [Brachypodium distachyon]	—	—
Novel05848	75.3613	251.064	-1.7362	6.31e-06	4.77e-05	-	-	gi|475596509|gb|EMT23376.1|	hypothetical protein F775_43995 [Aegilops tauschii]	—	—
Novel05854	89.5854	307.232	-1.778	1.35e-05	9.48e-05	-	-	gi|1002258319|ref|XP_015633491.1|	PREDICTED: uncharacterized protein LOC107280499 isoform X2 [Oryza sativa Japonica Group]	—	—
Novel05860	586.395	22.6762	4.6926	2.36e-14	7.87e-13	-	-	gi|721616938|ref|XP_010227847.1|	PREDICTED: F-box protein FBW2 isoform X1 [Brachypodium distachyon]	carbohydrate metabolic process(GO:0005975);catalytic activity(GO:0003824);metabolic process(GO:0008152);transferase activity, transferring hexosyl groups(GO:0016758);transferase activity, transferring glycosyl groups(GO:0016757);biological_process(GO:0008150);cytoplasm(GO:0005737);membrane(GO:0016020);cytoplasmic part(GO:0044444);Golgi apparatus(GO:0005794);transferase activity(GO:0016740);galact…	—
Novel05871	11.2301	82.8125	-2.8825	2.78e-08	3.38e-07	-	-	gi|62732746|gb|AAX94865.1|	transposon protein, putative, CACTA, En/Spm sub-class [Oryza sativa Japonica Group]	—	—
Novel05872	4.55432	43.2849	-3.2486	1.47e-06	1.28e-05	-	-	gi|413939030|gb|AFW73581.1|	chlorophyll a-b binding protein 4 [Zea mays]	—	—
Novel05882	37.185	0.679455	5.7742	4.69e-06	3.65e-05	-	-	gi|473900760|gb|EMS49145.1|	Cysteine-rich receptor-like protein kinase 26 [Triticum urartu]	catalytic activity(GO:0003824);metabolic process(GO:0008152);biological_process(GO:0008150);transferase activity(GO:0016740);structural molecule activity(GO:0005198);molecular_function(GO:0003674);kinase activity(GO:0016301);phosphotransferase activity, alcohol group as acceptor(GO:0016773);protein metabolic process(GO:0019538);primary metabolic process(GO:0044238);protein phosphorylation(GO:0006…	—
Novel05886	3.4629	32.2555	-3.2195	1.23e-05	8.73e-05	-	-	—	—	—	—
Novel05893	133.823	22.2247	2.5901	4.23e-09	5.97e-08	-	-	—	—	—	—
Novel05901	465.495	0.640558	9.5052	3.75e-15	1.4e-13	-	-	gi|944071184|gb|KQK06668.1|	hypothetical protein BRADI_2g27782 [Brachypodium distachyon]	electron transport(GO:0006118)	—
Novel05918	143.398	17.2222	3.0577	1.76e-11	3.74e-10	-	-	gi|729371065|ref|XP_010548144.1|	PREDICTED: probable serine/threonine-protein kinase At4g35230 [Tarenaya hassleriana]	—	bdi04075(Plant hormone signal transduction)
Novel05923	28.8735	323.426	-3.4856	9.36e-15	3.3e-13	-	-	gi|475525305|gb|EMT07137.1|	hypothetical protein F775_25037 [Aegilops tauschii]	—	bdi01100(Metabolic pathways);bdi03018(RNA degradation)
Novel05927	61.2749	254.904	-2.0566	8.4e-08	9.37e-07	-	-	gi|475622276|gb|EMT31822.1|	DEAD-box ATP-dependent RNA helicase 39 [Aegilops tauschii]	catalytic activity(GO:0003824);metabolic process(GO:0008152);biological_process(GO:0008150);hydrolase activity(GO:0016787);transposition, DNA-mediated(GO:0006313);transposition(GO:0032196);DNA recombination(GO:0006310);response to stimulus(GO:0050896);endonuclease activity(GO:0004519);response to stress(GO:0006950);hydrolase activity, acting on ester bonds(GO:0016788);molecular_function(GO:000367…	—
Novel05938	8.81467	80.3691	-3.1887	3.46e-09	4.96e-08	-	-	gi|669028248|emb|CDM81989.1|	unnamed protein product [Triticum aestivum]	—	—
Novel05942	375.18	75.9388	2.3047	3.09e-10	5.33e-09	-	-	gi|242056329|ref|XP_002457310.1|	hypothetical protein SORBIDRAFT_03g005390 [Sorghum bicolor]	—	—
Novel05946	30.2414	133.864	-2.1462	7.09e-06	5.3e-05	-	-	—	—	—	—
Novel05968	57.723	187.179	-1.6972	1.32e-05	9.28e-05	-	-	—	—	—	—
Novel06036	56.9004	1.62823	5.1271	2.17e-11	4.55e-10	-	-	gi|475617722|gb|EMT30227.1|	hypothetical protein F775_02685 [Aegilops tauschii]	—	—
Novel06046	3.7259	40.8743	-3.4555	5.88e-06	4.48e-05	-	-	gi|502181638|ref|XP_004516852.1|	PREDICTED: uncharacterized protein LOC101502235 [Cicer arietinum]	metabolic process(GO:0008152);biological_process(GO:0008150);cytoplasm(GO:0005737);cytoplasmic part(GO:0044444);translation(GO:0006412);structural constituent of ribosome(GO:0003735);ribosome(GO:0005840);structural molecule activity(GO:0005198);ribonucleoprotein complex(GO:0030529);biosynthetic process(GO:0009058);molecular_function(GO:0003674);non-membrane-bounded organelle(GO:0043228);intracell…	—
Novel06053	63.7859	403.507	-2.6613	3.72e-12	8.84e-11	-	-	gi|357130437|ref|XP_003566855.1|	PREDICTED: probable calcium-binding protein CML12 [Brachypodium distachyon]	—	bdi04626(Plant-pathogen interaction)
Novel06056	49.9816	181.757	-1.8625	2.09e-06	1.76e-05	-	-	gi|474271354|gb|EMS60910.1|	hypothetical protein TRIUR3_20455 [Triticum urartu]	serine-type endopeptidase inhibitor activity(GO:0004867);endopeptidase inhibitor activity(GO:0004866);endopeptidase regulator activity(GO:0061135);peptidase inhibitor activity(GO:0030414);peptidase regulator activity(GO:0061134);extracellular region(GO:0005576);enzyme regulator activity(GO:0030234);enzyme inhibitor activity(GO:0004857);molecular_function(GO:0003674);cellular_component(GO:0005575)	—
Novel06080	17.8609	0	Inf	1.79e-06	1.53e-05	-	-	—	—	—	—
Novel06082	410.567	43.5733	3.2361	1e-13	3.04e-12	-	-	gi|1002292902|ref|XP_015650797.1|	PREDICTED: non-lysosomal glucosylceramidase isoform X1 [Oryza sativa Japonica Group]	carbohydrate metabolic process(GO:0005975);catalytic activity(GO:0003824);cellular carbohydrate metabolic process(GO:0044262);hydrolase activity, hydrolyzing O-glycosyl compounds(GO:0004553);hydrolase activity, acting on glycosyl bonds(GO:0016798);metabolic process(GO:0008152);disaccharide metabolic process(GO:0005984);glycoside metabolic process(GO:0016137);oligosaccharide metabolic process(GO:0…	bdi01100(Metabolic pathways);bdi00511(Other glycan degradation)
Novel06145	4.15785	125.783	-4.919	6e-11	1.17e-09	-	-	gi|475527894|gb|EMT07547.1|	Hydroxyisourate hydrolase [Aegilops tauschii]	carbohydrate metabolic process(GO:0005975);catalytic activity(GO:0003824);hydrolase activity, hydrolyzing O-glycosyl compounds(GO:0004553);hydrolase activity, acting on glycosyl bonds(GO:0016798);metabolic process(GO:0008152);biological_process(GO:0008150);hydrolase activity(GO:0016787);molecular_function(GO:0003674);primary metabolic process(GO:0044238)	bdi01100(Metabolic pathways);bdi00500(Starch and sucrose metabolism)
Novel06158	147.343	732.452	-2.3136	7.77e-11	1.48e-09	-	-	gi|195622894|gb|ACG33277.1|	hypothetical protein [Zea mays]	—	—
Novel06164	10.8725	245.186	-4.4951	1.47e-22	1.36e-20	-	-	gi|474317550|gb|EMS62180.1|	hypothetical protein TRIUR3_07053 [Triticum urartu]	catalytic activity(GO:0003824);catabolic process(GO:0009056);metabolic process(GO:0008152);biological_process(GO:0008150);hydrolase activity(GO:0016787);DNA catabolic process(GO:0006308);macromolecule catabolic process(GO:0009057);exodeoxyribonuclease activity(GO:0004529);exodeoxyribonuclease activity, producing 5'-phosphomonoesters(GO:0016895);hydrolase activity, acting on ester bonds(GO:0016788…	—
Novel06165	94.1531	0	Inf	5.66e-07	5.34e-06	-	-	gi|326512368|dbj|BAJ99539.1|	predicted protein [Hordeum vulgare subsp. vulgare]	—	—
Novel06166	153.163	0.609051	7.9743	2.89e-08	3.5e-07	-	-	gi|475521303|gb|EMT06602.1|	hypothetical protein F775_29050 [Aegilops tauschii]	—	—
Novel06184	35.021	244.698	-2.8047	1.13e-11	2.48e-10	-	-	gi|475607439|gb|EMT26709.1|	hypothetical protein F775_43605 [Aegilops tauschii]	—	—
Novel06215	6.68366	206.725	-4.9509	1.77e-23	1.82e-21	-	-	gi|475617747|gb|EMT30240.1|	LRR receptor-like serine/threonine-protein kinase GSO1 [Aegilops tauschii]	—	—
Novel06216	62.1466	248.302	-1.9984	4.77e-06	3.71e-05	-	-	gi|222617785|gb|EEE53917.1|	hypothetical protein OsJ_00475 [Oryza sativa Japonica Group]	—	—
Novel06236	31.3227	778.055	-4.6346	5.46e-08	6.3e-07	-	-	—	—	—	—
Novel06239	8.01722	71.6074	-3.1589	1.18e-08	1.54e-07	-	-	gi|475611605|gb|EMT28151.1|	hypothetical protein F775_24210 [Aegilops tauschii]	—	—
Novel06245	19.6775	209.948	-3.4154	2.33e-15	8.94e-14	-	-	—	—	—	—
Novel06252	2.14737	109.676	-5.6745	5.33e-20	3.7e-18	-	-	—	—	metabolic process(GO:0008152);biological_process(GO:0008150);cytoplasm(GO:0005737);cytoplasmic part(GO:0044444);translation(GO:0006412);structural constituent of ribosome(GO:0003735);ribosome(GO:0005840);structural molecule activity(GO:0005198);ribonucleoprotein complex(GO:0030529);biosynthetic process(GO:0009058);molecular_function(GO:0003674);non-membrane-bounded organelle(GO:0043228);intracell…	—
Novel06253	5.5207	46.0445	-3.0601	7.1e-06	5.31e-05	-	-	—	—	—	—
Novel06263	27.7224	146.34	-2.4002	2.65e-08	3.24e-07	-	-	gi|474225160|gb|EMS59453.1|	hypothetical protein TRIUR3_18912 [Triticum urartu]	—	—
Novel06268	16.9569	113.717	-2.7455	5.93e-09	8.16e-08	-	-	—	—	—	—
Novel06279	109.33	7.42282	3.8806	4.03e-14	1.3e-12	-	-	gi|695071818|ref|XP_009382999.1|	PREDICTED: eukaryotic translation initiation factor 6-2 [Musa acuminata subsp. malaccensis]	metabolic process(GO:0008152);translation factor activity, nucleic acid binding(GO:0008135);biological_process(GO:0008150);translation initiation factor activity(GO:0003743);translational initiation(GO:0006413);translation(GO:0006412);RNA binding(GO:0003723);biosynthetic process(GO:0009058);molecular_function(GO:0003674);protein metabolic process(GO:0019538);primary metabolic process(GO:0044238);…	bdi03008(Ribosome biogenesis in eukaryotes)
Novel06288	0.701713	35.7818	-5.6722	1.85e-09	2.78e-08	-	-	gi|573938975|ref|XP_006651924.1|	PREDICTED: probable beta-1,3-galactosyltransferase 19-like [Oryza brachyantha]	carbohydrate metabolic process(GO:0005975);catalytic activity(GO:0003824);cellular carbohydrate metabolic process(GO:0044262);metabolic process(GO:0008152);transferase activity, transferring hexosyl groups(GO:0016758);transferase activity, transferring glycosyl groups(GO:0016757);biological_process(GO:0008150);galactosyltransferase activity(GO:0008378);membrane(GO:0016020);glycosylation(GO:007008…	—
Novel06298	16.2998	76.665	-2.2337	4.83e-06	3.76e-05	-	-	gi|474043510|gb|EMS53375.1|	hypothetical protein TRIUR3_28153 [Triticum urartu]	—	—
Novel06336	758.942	1.51154	8.9718	3.83e-25	4.68e-23	-	-	—	—	—	—
Novel06339	231.367	919.555	-1.9908	9.55e-09	1.26e-07	-	-	gi|475614763|gb|EMT29191.1|	hypothetical protein F775_00077 [Aegilops tauschii]	biological_process(GO:0008150);sexual reproduction(GO:0019953);conjugation with cellular fusion(GO:0000747);reproduction(GO:0000003);conjugation(GO:0000746);multi-organism process(GO:0051704)	—
Novel06343	153.941	9.43216	4.0286	1.44e-06	1.25e-05	-	-	gi|218188815|gb|EEC71242.1|	hypothetical protein OsI_03207 [Oryza sativa Indica Group]	catalytic activity(GO:0003824);metabolic process(GO:0008152);carbohydrate binding(GO:0030246);sugar binding(GO:0005529);biological_process(GO:0008150);transferase activity(GO:0016740);molecular_function(GO:0003674);kinase activity(GO:0016301);phosphotransferase activity, alcohol group as acceptor(GO:0016773);protein metabolic process(GO:0019538);primary metabolic process(GO:0044238);protein phosp…	—
Novel06355	2.22674	29.4727	-3.7264	8.4e-06	6.16e-05	-	-	gi|475619328|gb|EMT30740.1|	hypothetical protein F775_23775 [Aegilops tauschii]	—	—
Novel06372	15.8982	89.208	-2.4883	3.72e-06	2.96e-05	-	-	—	—	—	—
Novel06374	7371.18	457.731	4.0093	6.58e-10	1.07e-08	-	-	gi|357136540|ref|XP_003569862.1|	PREDICTED: aspartate aminotransferase, cytoplasmic [Brachypodium distachyon]	catalytic activity(GO:0003824);transaminase activity(GO:0008483);transferase activity, transferring nitrogenous groups(GO:0016769);metabolic process(GO:0008152);biological_process(GO:0008150);transferase activity(GO:0016740);biosynthetic process(GO:0009058);molecular_function(GO:0003674);primary metabolic process(GO:0044238);nitrogen compound metabolic process(GO:0006807);cellular metabolic proce…	bdi01100(Metabolic pathways);bdi00270(Cysteine and methionine metabolism)
Novel06384	51.8232	241.291	-2.2191	1.54e-08	1.96e-07	-	-	gi|475562986|gb|EMT14181.1|	hypothetical protein F775_24108 [Aegilops tauschii]	—	—
Novel06392	455.106	141.369	1.6867	1.08e-06	9.61e-06	-	-	gi|218195491|gb|EEC77918.1|	hypothetical protein OsI_17248 [Oryza sativa Indica Group]	—	—
Novel06399	45.9038	6.3554	2.8526	4.07e-06	3.21e-05	-	-	gi|573944305|ref|XP_006654505.1|	PREDICTED: CASP-like protein Os05g0456500-like [Oryza brachyantha]	—	—
Novel06441	9.31814	73.3455	-2.9766	5.56e-08	6.41e-07	-	-	gi|944073063|gb|KQK08547.1|	hypothetical protein BRADI_2g42426 [Brachypodium distachyon]	metabolic process(GO:0008152);biological_process(GO:0008150);biosynthetic process(GO:0009058);molecular_function(GO:0003674);primary metabolic process(GO:0044238);nitrogen compound metabolic process(GO:0006807);cellular metabolic process(GO:0044237);cellular nitrogen compound metabolic process(GO:0034641);nucleic acid binding transcription factor activity(GO:0001071);sequence-specific DNA binding…	—
Novel06445	15.3311	82.4911	-2.4278	1.39e-06	1.21e-05	-	-	gi|992166940|gb|KXG28277.1|	hypothetical protein SORBI_005G106400 [Sorghum bicolor]	metabolic process(GO:0008152);biological_process(GO:0008150);biosynthetic process(GO:0009058);molecular_function(GO:0003674);primary metabolic process(GO:0044238);nitrogen compound metabolic process(GO:0006807);cellular metabolic process(GO:0044237);cellular nitrogen compound metabolic process(GO:0034641);nucleic acid binding transcription factor activity(GO:0001071);nucleic acid binding(GO:00036…	—
Novel06446	14.8192	86.2134	-2.5404	7.2e-07	6.65e-06	-	-	—	—	catalytic activity(GO:0003824);response to chemical stimulus(GO:0042221);chemotaxis(GO:0006935);taxis(GO:0042330);locomotion(GO:0040011);biological_process(GO:0008150);methyltransferase activity(GO:0008168);transferase activity, transferring one-carbon groups(GO:0016741);S-adenosylmethionine-dependent methyltransferase activity(GO:0008757);transferase activity(GO:0016740);response to external sti…	—
Novel06452	18.4308	0	Inf	1e-06	8.98e-06	-	-	—	—	—	—
Novel06456	0.587945	42.1667	-6.1643	6.64e-11	1.28e-09	-	-	gi|116309063|emb|CAH66173.1|	H0725E11.4 [Oryza sativa Indica Group]	—	—
Novel06463	8.99213	52.5467	-2.5469	7.9e-06	5.84e-05	-	-	gi|475551672|gb|EMT11683.1|	hypothetical protein F775_31131 [Aegilops tauschii]	—	—
Novel06468	3.94834	69.4061	-4.1357	4.79e-11	9.48e-10	-	-	gi|253761750|ref|XP_002489250.1|	hypothetical protein SORBIDRAFT_0012s014620 [Sorghum bicolor]	—	—
Novel06473	21.8301	147.401	-2.7554	4.83e-10	8.04e-09	-	-	gi|475569763|gb|EMT15844.1|	hypothetical protein F775_01748 [Aegilops tauschii]	small molecule metabolic process(GO:0044281);catalytic activity(GO:0003824);oxidoreduction coenzyme metabolic process(GO:0006733);coenzyme metabolic process(GO:0006732);pyridine nucleotide metabolic process(GO:0019362);nicotinamide nucleotide metabolic process(GO:0046496);pyridine-containing compound metabolic process(GO:0072524);cellular nitrogen compound biosynthetic process(GO:0044271);nucleob…	—
Novel06485	16.9018	89.4187	-2.4034	8.66e-07	7.87e-06	-	-	gi|473947937|gb|EMS50585.1|	rRNA 2'-O-methyltransferase fibrillarin 2 [Triticum urartu]	—	bdi03008(Ribosome biogenesis in eukaryotes)
Novel06505	539.612	126.598	2.0917	2.08e-09	3.1e-08	-	-	gi|670364833|ref|XP_008660334.1|	PREDICTED: uncharacterized protein LOC103639340 isoform X2 [Zea mays]	—	—
Novel06517	621.294	127.01	2.2903	5.02e-07	4.79e-06	-	-	gi|29893622|gb|AAP06876.1|	putative LIM-domain protein [Oryza sativa Japonica Group]	—	—
Novel06533	33.4318	161.313	-2.2706	6.31e-08	7.2e-07	-	-	gi|473910612|gb|EMS49537.1|	hypothetical protein TRIUR3_30839 [Triticum urartu]	—	—
Novel06568	28.1145	1.96057	3.842	3.45e-06	2.76e-05	-	-	gi|15340827|gb|AAK94516.1|	gag-pol polyprotein [Hordeum vulgare]	catalytic activity(GO:0003824);molecular_function(GO:0003674)	—
Novel06576	24.687	181.907	-2.8814	3.7e-07	3.62e-06	-	-	gi|474389239|gb|EMS65165.1|	hypothetical protein TRIUR3_28233 [Triticum urartu]	—	—
Novel06585	14.7955	70.6631	-2.2558	7.18e-06	5.36e-05	-	-	gi|474391717|gb|EMS65386.1|	hypothetical protein TRIUR3_19959 [Triticum urartu]	—	—
Novel06594	1.5121	50.34	-5.0571	7.89e-11	1.5e-09	-	-	—	—	—	—
Novel06616	21.0534	89.1788	-2.0826	1.28e-05	9.03e-05	-	-	gi|475568385|gb|EMT15472.1|	Nucleoside diphosphate kinase 2, chloroplastic [Aegilops tauschii]	—	—
Novel06624	42.3575	195.778	-2.2085	3.14e-08	3.77e-07	-	-	—	—	—	—
Novel06629	61.2477	261.356	-2.0933	7.71e-08	8.66e-07	-	-	—	—	—	—
Novel06630	2.05781	49.7387	-4.5952	8.54e-10	1.37e-08	-	-	—	—	—	—
Novel06643	34.0062	243.423	-2.8396	5.03e-12	1.17e-10	-	-	gi|475548089|gb|EMT11001.1|	hypothetical protein F775_52221 [Aegilops tauschii]	protein kinase inhibitor activity(GO:0004860);kinase inhibitor activity(GO:0019210);enzyme regulator activity(GO:0030234);enzyme inhibitor activity(GO:0004857);kinase regulator activity(GO:0019207);protein kinase regulator activity(GO:0019887);molecular_function(GO:0003674);toxin activity(GO:0015070)	—
Novel06646	158.887	14.4252	3.4613	5.95e-11	1.16e-09	-	-	—	—	—	—
Novel06652	75.1298	1.96057	5.26	1.51e-15	5.96e-14	-	-	gi|125533339|gb|EAY79887.1|	hypothetical protein OsI_35049 [Oryza sativa Indica Group]	small molecule metabolic process(GO:0044281);catalytic activity(GO:0003824);cellular ketone metabolic process(GO:0042180);organic acid metabolic process(GO:0006082);carboxylic acid metabolic process(GO:0019752);oxoacid metabolic process(GO:0043436);small molecule biosynthetic process(GO:0044283);lipid biosynthetic process(GO:0008610);organic acid biosynthetic process(GO:0016053);carboxylic acid b…	—
Novel06658	10.5594	79.2735	-2.9083	2.31e-08	2.85e-07	-	-	gi|474241392|gb|EMS59802.1|	hypothetical protein TRIUR3_17209 [Triticum urartu]	—	—
Novel06679	9.0715	64.227	-2.8238	3.49e-07	3.44e-06	-	-	gi|670429024|ref|XP_008655384.1|	PREDICTED: uncharacterized protein LOC100502147 isoform X4 [Zea mays]	—	—
Novel06682	20.9233	142.246	-2.7652	7.13e-10	1.16e-08	-	-	gi|242044974|ref|XP_002460358.1|	hypothetical protein SORBIDRAFT_02g026900 [Sorghum bicolor]	—	—
Novel06687	131.526	604.697	-2.2009	1.22e-06	1.08e-05	-	-	gi|475613728|gb|EMT28858.1|	hypothetical protein F775_23444 [Aegilops tauschii]	catalytic activity(GO:0003824);generation of precursor metabolites and energy(GO:0006091);metabolic process(GO:0008152);oxidation-reduction process(GO:0055114);biological_process(GO:0008150);anaerobic respiration(GO:0009061);methanogenesis(GO:0015948);energy derivation by oxidation of reduced inorganic compounds(GO:0015975);alkane biosynthetic process(GO:0043447);methane metabolic process(GO:0015…	—
Novel06693	268.479	23.1084	3.5383	8.2e-15	2.92e-13	-	-	—	—	—	—
Novel06696	94.7395	16.6354	2.5097	1.9e-07	1.98e-06	-	-	gi|474241392|gb|EMS59802.1|	hypothetical protein TRIUR3_17209 [Triticum urartu]	—	—
Novel06697	6.19312	67.0881	-3.4373	7.03e-06	5.26e-05	-	-	gi|595856551|ref|XP_007210421.1|	hypothetical protein PRUPE_ppa000440mg [Prunus persica]	—	—
Novel06706	77.922	245.42	-1.6551	9.01e-06	6.58e-05	-	-	—	—	—	—
Novel06710	1.91984	39.8364	-4.375	2.3e-08	2.84e-07	-	-	—	—	—	—
Novel06737	1069.86	0.308221	11.761	2.77e-11	5.68e-10	-	-	gi|326499101|dbj|BAK06041.1|	predicted protein [Hordeum vulgare subsp. vulgare]	—	—
Novel06738	243.534	0	Inf	1.09e-10	2.02e-09	-	-	gi|213138593|gb|ACJ44991.1|	BLN2 [Hordeum vulgare subsp. vulgare]	—	—
Novel06747	30.2905	0	Inf	3.16e-06	2.55e-05	-	-	—	—	—	—
Novel06754	274.824	2277.24	-3.0507	7.54e-12	1.7e-10	-	-	gi|195612018|gb|ACG27839.1|	nucleolar RNA helicase 2 [Zea mays]	catalytic activity(GO:0003824);lyase activity(GO:0016829);lipid biosynthetic process(GO:0008610);lipid metabolic process(GO:0006629);metabolic process(GO:0008152);terpenoid metabolic process(GO:0006721);terpenoid biosynthetic process(GO:0016114);cellular lipid metabolic process(GO:0044255);isoprenoid metabolic process(GO:0006720);isoprenoid biosynthetic process(GO:0008299);biological_process(GO:0…	—
Novel06770	263.564	72.6065	1.86	5.41e-07	5.13e-06	-	-	gi|874507464|ref|NP_001297251.1|	diphosphonucleotide phosphatase 1 [Zea mays]	inositol or phosphatidylinositol phosphatase activity(GO:0004437)	bdi01100(Metabolic pathways);bdi04070(Phosphatidylinositol signaling system);bdi00920(Sulfur metabolism);bdi00562(Inositol phosphate metabolism)
Novel06778	1011.04	220.68	2.1958	1.03e-10	1.92e-09	-	-	gi|960480136|ref|XP_014756803.1|	PREDICTED: uncharacterized protein LOC100845193 isoform X4 [Brachypodium distachyon]	small molecule metabolic process(GO:0044281);catalytic activity(GO:0003824);amine metabolic process(GO:0009308);cellular ketone metabolic process(GO:0042180);organic acid metabolic process(GO:0006082);carboxylic acid metabolic process(GO:0019752);oxoacid metabolic process(GO:0043436);cellular amine metabolic process(GO:0044106);cellular amino acid metabolic process(GO:0006520);cellular amino acid…	—
Novel06798	1040.06	1.5411	9.3985	9.59e-11	1.8e-09	-	-	gi|242046318|ref|XP_002461030.1|	hypothetical protein SORBIDRAFT_02g039465, partial [Sorghum bicolor]	catalytic activity(GO:0003824);metabolic process(GO:0008152);biological_process(GO:0008150);transferase activity(GO:0016740);molecular_function(GO:0003674);kinase activity(GO:0016301);phosphotransferase activity, alcohol group as acceptor(GO:0016773);protein metabolic process(GO:0019538);primary metabolic process(GO:0044238);protein phosphorylation(GO:0006468);phosphorus metabolic process(GO:0006…	—
Novel06803	1388.92	46.9747	4.8859	3.1e-14	1.02e-12	-	-	gi|60327228|gb|AAX19037.1|	Hcr2-p7.8 [Solanum pimpinellifolium]	ion binding(GO:0043167);cation binding(GO:0043169);metal ion binding(GO:0046872);transition metal ion binding(GO:0046914);copper ion binding(GO:0005507);molecular_function(GO:0003674);binding(GO:0005488)	—
Novel06806	365.254	46.9347	2.9602	1.43e-13	4.24e-12	-	-	gi|357134627|ref|XP_003568918.1|	PREDICTED: histidine--tRNA ligase [Brachypodium distachyon]	—	bdi00970(Aminoacyl-tRNA biosynthesis)
Novel06807	28.4118	0.308221	6.5264	1.68e-08	2.13e-07	-	-	gi|475620655|gb|EMT31190.1|	Putative disease resistance protein RXW24L [Aegilops tauschii]	—	—
Novel06823	28.8656	124.57	-2.1095	2.35e-06	1.95e-05	-	-	gi|514784756|ref|XP_004970671.1|	PREDICTED: proline-rich receptor-like protein kinase PERK9 isoform X1 [Setaria italica]	—	—
Novel06839	238.501	1355.25	-2.5065	2.08e-13	6e-12	-	-	gi|475621179|gb|EMT31377.1|	hypothetical protein F775_52093 [Aegilops tauschii]	—	—
Novel06908	48.9892	0	Inf	5.54e-10	9.16e-09	-	-	—	—	—	—
Novel06909	140.003	494.935	-1.8218	3.25e-07	3.23e-06	-	-	gi|338808443|gb|AEJ07944.1|	Opie1 putative pol protein [Zea diploperennis]	metabolic process(GO:0008152);biological_process(GO:0008150);DNA recombination(GO:0006310);molecular_function(GO:0003674);primary metabolic process(GO:0044238);nitrogen compound metabolic process(GO:0006807);cellular metabolic process(GO:0044237);cellular nitrogen compound metabolic process(GO:0034641);nucleic acid binding(GO:0003676);DNA binding(GO:0003677);binding(GO:0005488);nucleobase-contain…	—
Novel06926	17.7207	93.4948	-2.3995	6.39e-07	5.96e-06	-	-	—	—	—	—
Novel06953	36.9449	179.229	-2.2784	4.02e-08	4.75e-07	-	-	gi|721663538|ref|XP_010235411.1|	PREDICTED: terminal uridylyltransferase 7-like [Brachypodium distachyon]	—	—
Novel06960	26.7887	106.169	-1.9867	1.02e-05	7.38e-05	-	-	gi|474307784|gb|EMS61799.1|	hypothetical protein TRIUR3_32438 [Triticum urartu]	—	—
Novel06977	10.0086	56.5471	-2.4982	8.18e-06	6.03e-05	-	-	gi|474373842|gb|EMS64062.1|	hypothetical protein TRIUR3_19764 [Triticum urartu]	—	—
Novel06981	3.42066	38.8999	-3.5074	7.91e-07	7.25e-06	-	-	gi|1002871412|ref|XP_015697503.1|	PREDICTED: uncharacterized protein LOC102703627 isoform X1 [Oryza brachyantha]	—	—
Novel07018	138.331	646.923	-2.2255	4.69e-10	7.83e-09	-	-	gi|944053314|gb|KQJ88952.1|	hypothetical protein BRADI_4g22254 [Brachypodium distachyon]	biological_process(GO:0008150);extracellular region(GO:0005576);multi-organism process(GO:0051704);pathogenesis(GO:0009405);toxin activity(GO:0015070);cellular_component(GO:0005575)	—
Novel07025	30.1559	274.152	-3.1845	2.78e-10	4.82e-09	-	-	gi|149391059|gb|ABR25547.1|	rubisco large subunit-binding protein subunit alpha, partial [Oryza sativa Indica Group]	catalytic activity(GO:0003824);metabolic process(GO:0008152);biological_process(GO:0008150);hydrolase activity(GO:0016787);endoribonuclease activity(GO:0004521);ribonuclease activity(GO:0004540);ncRNA processing(GO:0034470);ribonuclease P activity(GO:0004526);tRNA-specific ribonuclease activity(GO:0004549);endoribonuclease activity, producing 5'-phosphomonoesters(GO:0016891);ncRNA metabolic proce…	—
Novel07058	162.565	34.9557	2.2174	2.04e-07	2.11e-06	-	-	gi|475155193|gb|EMT00043.1|	LRR receptor-like serine/threonine-protein kinase GSO1 [Aegilops tauschii]	—	—
Novel07060	5.51287	153.773	-4.8019	1.46e-20	1.08e-18	-	-	gi|218197392|gb|EEC79819.1|	hypothetical protein OsI_21272 [Oryza sativa Indica Group]	catalytic activity(GO:0003824);hydrolase activity(GO:0016787);molecular_function(GO:0003674);helicase activity(GO:0004386);hydrolase activity, acting on acid anhydrides(GO:0016817);hydrolase activity, acting on acid anhydrides, in phosphorus-containing anhydrides(GO:0016818);pyrophosphatase activity(GO:0016462);nucleoside-triphosphatase activity(GO:0017111);nucleotide binding(GO:0000166);nucleic …	—
Novel07062	102.626	392.516	-1.9353	7.58e-08	8.53e-07	-	-	gi|223948169|gb|ACN28168.1|	unknown [Zea mays]	electron transport(GO:0006118);small molecule metabolic process(GO:0044281);catalytic activity(GO:0003824);amine metabolic process(GO:0009308);cellular ketone metabolic process(GO:0042180);organic acid metabolic process(GO:0006082);carboxylic acid metabolic process(GO:0019752);oxoacid metabolic process(GO:0043436);cellular amine metabolic process(GO:0044106);cellular amino acid metabolic process(…	—
Novel07100	2.56295	72.8419	-4.8289	1.85e-13	5.4e-12	-	-	gi|473889599|gb|EMS48515.1|	hypothetical protein TRIUR3_06170 [Triticum urartu]	—	—
Novel07101	69.6239	9.01215	2.9496	2.51e-08	3.08e-07	-	-	gi|721656757|ref|XP_010234406.1|	PREDICTED: uncharacterized protein LOC104583560 [Brachypodium distachyon]	metabolic process(GO:0008152);biological_process(GO:0008150);biosynthetic process(GO:0009058);primary metabolic process(GO:0044238);transcription initiation factor activity(GO:0016986);nitrogen compound metabolic process(GO:0006807);transcription initiation from RNA polymerase II promoter(GO:0006367);transcription from RNA polymerase II promoter(GO:0006366);cellular metabolic process(GO:0044237);…	—
Novel07104	16.8251	94.421	-2.4885	3.86e-07	3.77e-06	-	-	gi|1002845600|ref|XP_015689761.1|	PREDICTED: uncharacterized protein LOC102706550 [Oryza brachyantha]	—	—
Novel07106	211.491	1065.01	-2.3322	8.15e-08	9.12e-07	-	-	gi|525782202|ref|YP_008239158.1|	photosystem II CP43 chlorophyll apoprotein (chloroplast) [Secale cereale]	electron transport(GO:0006118);membrane(GO:0016020);pheromone activity(GO:0005186);photosystem(GO:0009521);membrane part(GO:0044425);photosynthetic membrane(GO:0034357);thylakoid(GO:0009579);thylakoid part(GO:0044436);receptor binding(GO:0005102);molecular_function(GO:0003674);protein complex(GO:0043234);macromolecular complex(GO:0032991);binding(GO:0005488);intracellular(GO:0005622);intracellula…	—
Novel07131	128.066	454.537	-1.8275	2.88e-07	2.89e-06	-	-	gi|62701647|gb|AAX92720.1|	retrotransposon protein, putative, unclassified [Oryza sativa Japonica Group]	catalytic activity(GO:0003824);metabolic process(GO:0008152);biological_process(GO:0008150);transferase activity(GO:0016740);RNA-directed DNA polymerase activity(GO:0003964);RNA-dependent DNA replication(GO:0006278);DNA polymerase activity(GO:0034061);RNA binding(GO:0003723);biosynthetic process(GO:0009058);molecular_function(GO:0003674);primary metabolic process(GO:0044238);nitrogen compound met…	—
Novel07149	55.333	0.647948	6.4161	3.46e-14	1.13e-12	-	-	gi|253761870|ref|XP_002489309.1|	hypothetical protein SORBIDRAFT_0010s008890 [Sorghum bicolor]	biological_process(GO:0008150);molecular_function(GO:0003674);nucleotide binding(GO:0000166);binding(GO:0005488);ATP binding(GO:0005524);apoptotic process(GO:0006915);cell death(GO:0008219);cellular process(GO:0009987);programmed cell death(GO:0012501);death(GO:0016265);purine nucleotide binding(GO:0017076);adenyl nucleotide binding(GO:0030554);ribonucleotide binding(GO:0032553);purine ribonucleo…	—
Novel07154	26.5027	165.144	-2.6395	1.23e-09	1.91e-08	-	-	—	—	catalytic activity(GO:0003824);ion binding(GO:0043167);cation binding(GO:0043169);metal ion binding(GO:0046872);metabolic process(GO:0008152);biological_process(GO:0008150);methyltransferase activity(GO:0008168);zinc ion binding(GO:0008270);transferase activity, transferring one-carbon groups(GO:0016741);transition metal ion binding(GO:0046914);transferase activity(GO:0016740);response to stimulu…	—
Novel07184	251.246	0.308221	9.6709	2.02e-40	8.88e-38	-	-	—	—	—	—
Novel07188	91.9809	12.759	2.8498	3.39e-09	4.87e-08	-	-	gi|475526452|gb|EMT07311.1|	Maf-like protein [Aegilops tauschii]	—	—
Novel07204	40.8995	1.24961	5.0325	9.19e-10	1.46e-08	-	-	gi|474383460|gb|EMS64737.1|	Type I inositol-1,4,5-trisphosphate 5-phosphatase CVP2 [Triticum urartu]	—	—
Novel07205	121.925	2.16688	5.8142	3.6e-14	1.17e-12	-	-	gi|669030467|emb|CDM85003.1|	unnamed protein product [Triticum aestivum]	—	—
Novel07216	12.4741	76.9723	-2.6254	4.64e-07	4.45e-06	-	-	—	—	—	—
Novel07222	42.1239	230.664	-2.4531	4.66e-10	7.79e-09	-	-	gi|108709598|gb|ABF97393.1|	retrotransposon protein, putative, Ty1-copia subclass [Oryza sativa Japonica Group]	oxidoreductase activity(GO:0016491);small molecule metabolic process(GO:0044281);catalytic activity(GO:0003824);nucleobase-containing small molecule metabolic process(GO:0055086);metabolic process(GO:0008152);nucleoside phosphate metabolic process(GO:0006753);nucleotide metabolic process(GO:0009117);biological_process(GO:0008150);cytoplasm(GO:0005737);nucleoside diphosphate metabolic process(GO:0…	—
Novel07227	138.205	0.902491	7.2587	4.63e-09	6.5e-08	-	-	gi|326533524|dbj|BAK05293.1|	predicted protein [Hordeum vulgare subsp. vulgare]	—	—
Novel07235	230.04	0	Inf	6.53e-16	2.72e-14	-	-	gi|253761108|ref|XP_002489046.1|	hypothetical protein SORBIDRAFT_0246s002010 [Sorghum bicolor]	oxidoreductase activity(GO:0016491);catalytic activity(GO:0003824);response to chemical stimulus(GO:0042221);antioxidant activity(GO:0016209);peroxidase activity(GO:0004601);oxidoreductase activity, acting on peroxide as acceptor(GO:0016684);biological_process(GO:0008150);response to oxidative stress(GO:0006979);response to stimulus(GO:0050896);response to stress(GO:0006950);molecular_function(GO…	bdi01100(Metabolic pathways)
Novel07240	76.1001	338.108	-2.1515	4.55e-07	4.38e-06	-	-	—	—	—	—
Novel07258	3.6724	33.6903	-3.1975	1.24e-05	8.78e-05	-	-	—	—	transport(GO:0006810);establishment of localization(GO:0051234);localization(GO:0051179);transporter activity(GO:0005215);biological_process(GO:0008150);cytoplasm(GO:0005737);membrane(GO:0016020);mitochondrial envelope(GO:0005740);macromolecule localization(GO:0033036);mitochondrial part(GO:0044429);cytoplasmic part(GO:0044444);envelope(GO:0031975);organelle membrane(GO:0031090);transmembrane tra…	—
Novel07268	25.3413	114.85	-2.1802	1.07e-06	9.57e-06	-	-	—	—	—	—
Novel07270	4099.07	270.273	3.9228	6.2e-17	2.95e-15	-	-	gi|242047612|ref|XP_002461552.1|	hypothetical protein SORBIDRAFT_02g004650 [Sorghum bicolor]	catalytic activity(GO:0003824);metabolic process(GO:0008152);biological_process(GO:0008150);hydrolase activity(GO:0016787);molecular_function(GO:0003674)	bdi01100(Metabolic pathways);bdi00520(Amino sugar and nucleotide sugar metabolism)
Novel07303	38.1235	308.149	-3.0149	6.08e-14	1.91e-12	-	-	gi|573961788|ref|XP_006663048.1|	PREDICTED: DNA repair protein RAD51 homolog A-like [Oryza brachyantha]	—	bdi03440(Homologous recombination)
Novel07310	134.697	524.817	-1.9621	3.15e-08	3.79e-07	-	-	gi|222618468|gb|EEE54600.1|	hypothetical protein OsJ_01823 [Oryza sativa Japonica Group]	—	—
Novel07338	24.3277	109.534	-2.1707	2.68e-06	2.2e-05	-	-	gi|670407950|ref|XP_008645375.1|	PREDICTED: nuclear pore complex protein Nup205 isoform X2 [Zea mays]	—	bdi03013(RNA transport)
Novel07348	326.583	1042.49	-1.6745	7.58e-07	6.98e-06	-	-	gi|514802037|ref|XP_004975916.1|	PREDICTED: ATP-dependent 6-phosphofructokinase 2 [Setaria italica]	carbohydrate metabolic process(GO:0005975);small molecule metabolic process(GO:0044281);carbohydrate catabolic process(GO:0016052);catalytic activity(GO:0003824);alcohol metabolic process(GO:0006066);small molecule catabolic process(GO:0044282);glucose metabolic process(GO:0006006);generation of precursor metabolites and energy(GO:0006091);hexose metabolic process(GO:0019318);monosaccharide metab…	bdi01100(Metabolic pathways);bdi03018(RNA degradation)
Novel07373	65.3646	287.525	-2.1371	1.99e-08	2.48e-07	-	-	—	—	—	—
Novel07415	96.3233	363.264	-1.9151	7.69e-08	8.64e-07	-	-	gi|670421073|ref|XP_008651414.1|	PREDICTED: light-mediated development protein DET1 isoform X2 [Zea mays]	—	bdi04120(Ubiquitin mediated proteolysis)
Novel07429	10.9491	126.218	-3.527	3.75e-13	1.04e-11	-	-	gi|670357861|ref|XP_008668455.1|	PREDICTED: uncharacterized protein LOC100191595 isoform X1 [Zea mays]	metabolic process(GO:0008152);biological_process(GO:0008150);biosynthetic process(GO:0009058)	bdi00062(Fatty acid elongation)
Novel07431	0	35.7217	#NAME?	3.44e-08	4.11e-07	-	-	gi|222641022|gb|EEE69154.1|	hypothetical protein OsJ_28290 [Oryza sativa Japonica Group]	—	—
Novel07465	37.2749	160.444	-2.1058	3.94e-07	3.84e-06	-	-	gi|473947937|gb|EMS50585.1|	rRNA 2'-O-methyltransferase fibrillarin 2 [Triticum urartu]	metabolic process(GO:0008152);rRNA processing(GO:0006364);rRNA metabolic process(GO:0016072);ribonucleoprotein complex biogenesis(GO:0022613);ribosome biogenesis(GO:0042254);biological_process(GO:0008150);cellular component biogenesis at cellular level(GO:0071843);ncRNA processing(GO:0034470);cellular component organization or biogenesis(GO:0071840);ncRNA metabolic process(GO:0034660);cellular co…	bdi03008(Ribosome biogenesis in eukaryotes)
Novel07473	15.9292	81.6753	-2.3582	1.66e-06	1.42e-05	-	-	gi|218188752|gb|EEC71179.1|	hypothetical protein OsI_03059 [Oryza sativa Indica Group]	biological_process(GO:0008150);signal transducer activity(GO:0004871);molecular transducer activity(GO:0060089);molecular_function(GO:0003674);multicellular organismal process(GO:0032501);developmental process(GO:0032502);multicellular organismal development(GO:0007275)	—
Novel07506	130.135	3.11566	5.3843	2.13e-08	2.65e-07	-	-	—	—	catalytic activity(GO:0003824);metabolic process(GO:0008152);serine-type peptidase activity(GO:0008236);serine hydrolase activity(GO:0017171);peptidase activity, acting on L-amino acid peptides(GO:0070011);biological_process(GO:0008150);hydrolase activity(GO:0016787);serine-type endopeptidase activity(GO:0004252);proteolysis(GO:0006508);peptidase activity(GO:0008233);extracellular region part(GO:…	—
Novel07517	23.4614	901.174	-5.2634	5.03e-25	6.07e-23	-	-	gi|326522925|dbj|BAJ88508.1|	predicted protein [Hordeum vulgare subsp. vulgare]	—	—
Novel07533	10.2079	134.528	-3.7201	6.52e-14	2.03e-12	-	-	gi|242079385|ref|XP_002444461.1|	hypothetical protein SORBIDRAFT_07g022220 [Sorghum bicolor]	—	—
Novel07539	26.7205	0.30083	6.4729	2.62e-08	3.2e-07	-	-	gi|326507436|dbj|BAK03111.1|	predicted protein [Hordeum vulgare subsp. vulgare]	catalytic activity(GO:0003824);hydrolase activity(GO:0016787);hydrolase activity, acting on ester bonds(GO:0016788);molecular_function(GO:0003674)	bdi01100(Metabolic pathways);bdi00565(Ether lipid metabolism);bdi00564(Glycerophospholipid metabolism);bdi00562(Inositol phosphate metabolism)
Novel07540	88.4801	1.55783	5.8277	8.2e-07	7.49e-06	-	-	gi|514814977|ref|XP_004982253.1|	PREDICTED: probable WRKY transcription factor 33 [Setaria italica]	molecular_function(GO:0003674);nucleic acid binding(GO:0003676);DNA binding(GO:0003677);binding(GO:0005488)	—
Novel07541	32.5138	220.191	-2.7596	2.35e-11	4.88e-10	-	-	—	—	—	—
Novel07556	3.07152	37.9466	-3.6269	5.58e-06	4.28e-05	-	-	—	—	electron transport(GO:0006118)	—
Novel07562	1.8776	49.8328	-4.7301	3.04e-10	5.25e-09	-	-	—	—	—	—
Novel07572	63.0654	0	Inf	4.04e-13	1.12e-11	-	-	gi|50582727|gb|AAT78797.1|	expressed protein [Oryza sativa Japonica Group]	—	—
Novel07585	1.76383	41.8378	-4.568	9.61e-09	1.27e-07	-	-	gi|960465817|ref|XP_014754010.1|	PREDICTED: uncharacterized protein LOC106866025 [Brachypodium distachyon]	—	bdi03018(RNA degradation)
Novel07590	7.36117	111.539	-3.9215	4.94e-14	1.57e-12	-	-	—	—	—	—
Novel07592	197.792	37.5213	2.3982	1.54e-09	2.34e-08	-	-	gi|218195020|gb|EEC77447.1|	hypothetical protein OsI_16253 [Oryza sativa Indica Group]	viral assembly, maturation, egress, and release(GO:0019067);biological_process(GO:0008150);GTPase activator activity(GO:0005096);GTPase regulator activity(GO:0030695);virion assembly(GO:0019068);nucleoside-triphosphatase regulator activity(GO:0060589);enzyme activator activity(GO:0008047);cellular process involved in reproduction(GO:0048610);cellular component organization or biogenesis(GO:007184…	bdi01100(Metabolic pathways);bdi03018(RNA degradation)
Novel07616	38.956	145.875	-1.9048	5.44e-06	4.18e-05	-	-	—	—	—	—
Novel07654	31.477	178.645	-2.5047	6.05e-06	4.6e-05	-	-	gi|413956459|gb|AFW89108.1|	putative AP2/EREBP transcription factor superfamily protein [Zea mays]	—	—
Novel07658	149.84	600.972	-2.0039	2.11e-06	1.77e-05	-	-	gi|670409743|ref|XP_008646065.1|	PREDICTED: uncharacterized protein LOC103627559 isoform X2 [Zea mays]	—	—
Novel07678	51.9775	236.894	-2.1883	2.05e-08	2.56e-07	-	-	—	—	—	—
Novel07682	11.0336	85.6743	-2.957	2.47e-08	3.03e-07	-	-	gi|670423492|ref|XP_008652531.1|	PREDICTED: chromosome transmission fidelity protein 8 homolog [Zea mays]	—	—
Novel07725	91.3153	6.37018	3.8415	3.42e-10	5.84e-09	-	-	gi|944053334|gb|KQJ88972.1|	hypothetical protein BRADI_4g22525 [Brachypodium distachyon]	molecular_function(GO:0003674);nucleic acid binding(GO:0003676);binding(GO:0005488)	—
Novel07763	0.924151	33.7749	-5.1917	2.2e-08	2.72e-07	-	-	—	—	—	—
Novel07792	104.304	0.308221	8.4026	2.76e-13	7.85e-12	-	-	gi|218194048|gb|EEC76475.1|	hypothetical protein OsI_14210 [Oryza sativa Indica Group]	—	—
Novel07799	270.497	841.636	-1.6376	2.33e-06	1.94e-05	-	-	gi|944226973|gb|KQK91377.1|	hypothetical protein SETIT_037096mg [Setaria italica]	—	—
Novel07809	16.3679	0	Inf	4.33e-06	3.4e-05	-	-	—	—	—	—
Novel07811	28.5267	163.501	-2.5189	4.8e-09	6.73e-08	-	-	—	—	biological_process(GO:0008150);gamete generation(GO:0007276);multicellular organism reproduction(GO:0032504);multicellular organismal reproductive process(GO:0048609);sexual reproduction(GO:0019953);spermatogenesis(GO:0007283);male gamete generation(GO:0048232);nucleosome(GO:0000786);protein-DNA complex(GO:0032993);reproductive process(GO:0022414);reproduction(GO:0000003);chromatin(GO:0000785);ch…	—
Novel07821	238.443	737.136	-1.6283	1.62e-06	1.39e-05	-	-	gi|242041537|ref|XP_002468163.1|	hypothetical protein SORBIDRAFT_01g040730 [Sorghum bicolor]	—	—
Novel07841	997.831	266.898	1.9025	1.72e-06	1.47e-05	-	-	gi|1002845768|ref|XP_006649701.2|	PREDICTED: transmembrane 9 superfamily member 2-like, partial [Oryza brachyantha]	transport(GO:0006810);establishment of localization(GO:0051234);localization(GO:0051179);transporter activity(GO:0005215);biological_process(GO:0008150);membrane(GO:0016020);integral to membrane(GO:0016021);intrinsic to membrane(GO:0031224);membrane part(GO:0044425);molecular_function(GO:0003674);cellular_component(GO:0005575);cell(GO:0005623);cell part(GO:0044464)	—
Novel07851	154.041	671.382	-2.1238	1.58e-09	2.41e-08	-	-	gi|475612807|gb|EMT28540.1|	Protein FAR1-RELATED SEQUENCE 5 [Aegilops tauschii]	—	—
Novel07906	17.0881	125.568	-2.8774	1.51e-09	2.31e-08	-	-	gi|670420250|ref|XP_008650947.1|	PREDICTED: uncharacterized protein LOC100194128 isoform X2 [Zea mays]	small molecule metabolic process(GO:0044281);catalytic activity(GO:0003824);metabolic process(GO:0008152);N-methyltransferase activity(GO:0008170);biological_process(GO:0008150);one-carbon metabolic process(GO:0006730);methyltransferase activity(GO:0008168);transferase activity, transferring one-carbon groups(GO:0016741);DNA alkylation(GO:0006305);DNA methylation(GO:0006306);methylation(GO:003225…	bdi01100(Metabolic pathways);bdi00040(Pentose and glucuronate interconversions)
Novel07917	41.5977	224.378	-2.4314	2.41e-09	3.56e-08	-	-	—	—	ion binding(GO:0043167);cation binding(GO:0043169);metal ion binding(GO:0046872);biological_process(GO:0008150);transition metal ion binding(GO:0046914);cellular component organization or biogenesis(GO:0071840);cellular component biogenesis(GO:0044085);nickel cation binding(GO:0016151);protein complex subunit organization(GO:0071822);molecular_function(GO:0003674);cellular component assembly(GO:0…	—
Novel07929	187.154	635.811	-1.7644	3.05e-07	3.05e-06	-	-	gi|226504402|ref|NP_001149389.1|	uncharacterized protein LOC100283015 [Zea mays]	—	bdi01100(Metabolic pathways);bdi00270(Cysteine and methionine metabolism)
Novel07931	97.7062	311.744	-1.6738	3.02e-06	2.45e-05	-	-	—	—	oxidoreductase activity(GO:0016491);small molecule metabolic process(GO:0044281);catalytic activity(GO:0003824);oxidoreductase activity, acting on CH-OH group of donors(GO:0016614);cellular ketone metabolic process(GO:0042180);organic acid metabolic process(GO:0006082);carboxylic acid metabolic process(GO:0019752);oxoacid metabolic process(GO:0043436);dicarboxylic acid metabolic process(GO:004364…	—
Novel07932	94.856	0.339728	8.1252	1.38e-22	1.28e-20	-	-	—	—	—	—
Novel07947	660.133	0.308221	11.065	2.25e-11	4.69e-10	-	-	gi|573942612|ref|XP_006653690.1|	PREDICTED: cytochrome P450 87A3-like [Oryza brachyantha]	—	—
Novel07957	14.813	157.469	-3.4101	1.27e-13	3.79e-12	-	-	gi|108709057|gb|ABF96852.1|	pentatricopeptide, putative, expressed [Oryza sativa Japonica Group]	—	—
Novel07961	280.662	19.3099	3.8614	2.62e-14	8.7e-13	-	-	gi|28273412|gb|AAO38498.1|	hypothetical protein [Oryza sativa Japonica Group]	—	—
Novel07967	125.228	1537.87	-3.6183	3.77e-24	4.14e-22	-	-	—	—	—	—
Novel07978	7.32677	71.8025	-3.2928	7.17e-09	9.72e-08	-	-	gi|49388045|dbj|BAD25159.1|	hypothetical protein [Oryza sativa Japonica Group]	—	—
Novel07987	30.4741	287.929	-3.2401	4.35e-13	1.2e-11	-	-	gi|514815327|ref|XP_004982421.1|	PREDICTED: B3 domain-containing protein Os03g0619600-like [Setaria italica]	metabolic process(GO:0008152);biological_process(GO:0008150);biosynthetic process(GO:0009058);molecular_function(GO:0003674);primary metabolic process(GO:0044238);nitrogen compound metabolic process(GO:0006807);cellular metabolic process(GO:0044237);cellular nitrogen compound metabolic process(GO:0034641);nucleic acid binding(GO:0003676);DNA binding(GO:0003677);binding(GO:0005488);nucleobase-cont…	—
Novel08004	16.619	78.731	-2.2441	1.03e-05	7.42e-05	-	-	—	—	—	—
Novel08005	163.035	466.454	-1.5166	1.34e-05	9.39e-05	-	-	gi|475627068|gb|EMT33561.1|	hypothetical protein F775_21548 [Aegilops tauschii]	—	—
Novel08030	81.4166	617.568	-2.9232	2.08e-15	8.01e-14	-	-	gi|474305553|gb|EMS61753.1|	hypothetical protein TRIUR3_27585 [Triticum urartu]	metabolic process(GO:0008152);biological_process(GO:0008150);cytoplasm(GO:0005737);cytoplasmic part(GO:0044444);translation(GO:0006412);structural constituent of ribosome(GO:0003735);ribosome(GO:0005840);structural molecule activity(GO:0005198);ribonucleoprotein complex(GO:0030529);biosynthetic process(GO:0009058);molecular_function(GO:0003674);non-membrane-bounded organelle(GO:0043228);intracell…	—
Novel08045	42.0837	245.555	-2.5447	2.25e-10	3.96e-09	-	-	gi|218195535|gb|EEC77962.1|	hypothetical protein OsI_17322 [Oryza sativa Indica Group]	—	—
Novel08059	308.365	20.1356	3.9368	1.94e-09	2.91e-08	-	-	—	—	metabolic process(GO:0008152);biological_process(GO:0008150);muscle organ development(GO:0007517);organ development(GO:0048513);system development(GO:0048731);anatomical structure development(GO:0048856);muscle structure development(GO:0061061);viral capsid(GO:0019028);virion(GO:0019012);structural molecule activity(GO:0005198);virion part(GO:0044423);biosynthetic process(GO:0009058);molecular_fu…	—
Novel08068	52.6703	200.618	-1.9294	6.13e-07	5.74e-06	-	-	gi|1002859917|ref|XP_015694046.1|	PREDICTED: uncharacterized protein LOC107304472 [Oryza brachyantha]	—	—
Novel08077	76.5522	418.218	-2.4497	1.15e-10	2.13e-09	-	-	gi|1002836193|ref|XP_006646215.2|	PREDICTED: 65-kDa microtubule-associated protein 3-like [Oryza brachyantha]	transport(GO:0006810);establishment of localization(GO:0051234);localization(GO:0051179);biological_process(GO:0008150);membrane(GO:0016020);ATP-binding cassette (ABC) transporter activity(GO:0004009);molecular_function(GO:0003674);nucleotide binding(GO:0000166);binding(GO:0005488);ATP binding(GO:0005524);purine nucleotide binding(GO:0017076);adenyl nucleotide binding(GO:0030554);ribonucleotide b…	—
Novel08080	12.4741	66.6592	-2.4179	5.06e-06	3.91e-05	-	-	gi|475595152|gb|EMT22939.1|	hypothetical protein F775_25310 [Aegilops tauschii]	biological_process(GO:0008150);membrane(GO:0016020);cellular component organization or biogenesis(GO:0071840);cellular component biogenesis(GO:0044085);cellular component organization or biogenesis at cellular level(GO:0071841);protein complex subunit organization(GO:0071822);cellular component organization at cellular level(GO:0071842);respiratory chain complex IV assembly(GO:0008535);cellular c…	—
Novel08085	32.0983	124.779	-1.9588	6.15e-06	4.66e-05	-	-	gi|38346036|emb|CAE01900.2|	OSJNBa0059D20.8 [Oryza sativa Japonica Group]	catalytic activity(GO:0003824);metabolic process(GO:0008152);biological_process(GO:0008150);cellular component organization or biogenesis(GO:0071840);transferase activity(GO:0016740);DNA recombination(GO:0006310);chromatin binding(GO:0003682);cellular component organization or biogenesis at cellular level(GO:0071841);organelle organization(GO:0006996);chromatin(GO:0000785);chromosome(GO:0005694);…	—
Novel08099	33.1825	170.632	-2.3624	7.78e-09	1.05e-07	-	-	—	—	—	—
Novel08103	18.9803	92.0125	-2.2773	3.34e-06	2.68e-05	-	-	—	—	—	—
Novel08131	17.1017	92.1605	-2.43	3.44e-07	3.4e-06	-	-	—	—	—	—
Novel08155	15.9044	121.778	-2.9368	6.44e-10	1.05e-08	-	-	gi|357111962|ref|XP_003557779.1|	PREDICTED: uric acid degradation bifunctional protein TTL isoform X1 [Brachypodium distachyon]	—	bdi01100(Metabolic pathways);bdi00230(Purine metabolism)
Novel08204	41.7481	146.206	-1.8082	1.15e-05	8.18e-05	-	-	gi|1002300069|ref|XP_015613434.1|	PREDICTED: uncharacterized protein LOC107279021 [Oryza sativa Japonica Group]	—	—
Novel08209	22.8489	94.7883	-2.0526	6.35e-06	4.8e-05	-	-	gi|475535260|gb|EMT08716.1|	Anthocyanin regulatory R-S protein [Aegilops tauschii]	—	—
Novel08211	182.901	19.6142	3.2211	3.72e-14	1.21e-12	-	-	gi|475592319|gb|EMT22034.1|	AP-2 complex subunit mu [Aegilops tauschii]	—	—
Novel08237	4.14658	40.0959	-3.2735	2.8e-06	2.29e-05	-	-	gi|674901376|emb|CDY31613.1|	BnaA03g54390D [Brassica napus]	—	bdi04075(Plant hormone signal transduction)
Novel08239	4.31895	37.1541	-3.1048	9.22e-06	6.71e-05	-	-	gi|475585867|gb|EMT20163.1|	hypothetical protein F775_05199 [Aegilops tauschii]	—	—
Novel08240	3.16726	37.4465	-3.5635	1.45e-06	1.26e-05	-	-	—	—	chaperone activity(GO:0003754)	—
Novel08242	523.946	54.007	3.2782	5e-09	6.98e-08	-	-	gi|514781650|ref|XP_004969895.1|	PREDICTED: cathepsin B-like [Setaria italica]	catalytic activity(GO:0003824);metabolic process(GO:0008152);peptidase activity, acting on L-amino acid peptides(GO:0070011);biological_process(GO:0008150);hydrolase activity(GO:0016787);proteolysis(GO:0006508);peptidase activity(GO:0008233);cysteine-type peptidase activity(GO:0008234);molecular_function(GO:0003674);protein metabolic process(GO:0019538);primary metabolic process(GO:0044238);macro…	—
Novel08270	1107.94	20.6924	5.7426	4.71e-16	2e-14	-	-	—	—	—	—
Novel08282	0	16.7309	#NAME?	4.56e-06	3.56e-05	-	-	gi|909587842|gb|KNE86848.1|	hypothetical protein PSTG_19785, partial [Puccinia striiformis f. sp. tritici PST-78]	catalytic activity(GO:0003824);catabolic process(GO:0009056);metabolic process(GO:0008152);biological_process(GO:0008150);hydrolase activity(GO:0016787);DNA catabolic process(GO:0006308);macromolecule catabolic process(GO:0009057);exodeoxyribonuclease activity(GO:0004529);exodeoxyribonuclease activity, producing 5'-phosphomonoesters(GO:0016895);hydrolase activity, acting on ester bonds(GO:0016788…	—
Novel08283	0	19.3616	#NAME?	7.81e-07	7.16e-06	-	-	gi|77552545|gb|ABA95342.1|	retrotransposon protein, putative, Ty3-gypsy subclass [Oryza sativa Japonica Group]	—	—
Novel08293	185.437	524.587	-1.5003	1.23e-05	8.72e-05	-	-	gi|475611192|gb|EMT28012.1|	hypothetical protein F775_25033 [Aegilops tauschii]	metabolic process(GO:0008152);biological_process(GO:0008150);biosynthetic process(GO:0009058);molecular_function(GO:0003674);primary metabolic process(GO:0044238);nitrogen compound metabolic process(GO:0006807);cellular metabolic process(GO:0044237);cellular nitrogen compound metabolic process(GO:0034641);nucleic acid binding(GO:0003676);DNA binding(GO:0003677);binding(GO:0005488);nucleobase-cont…	—
Novel08318	3.92414	44.3917	-3.4998	3.01e-07	3.01e-06	-	-	gi|1002863821|ref|XP_015695256.1|	PREDICTED: zinc finger CCCH domain-containing protein 53 isoform X2 [Oryza brachyantha]	molecular_function(GO:0003674);nucleic acid binding(GO:0003676);binding(GO:0005488)	—
Novel08335	15.5682	107.449	-2.787	2.75e-08	3.35e-07	-	-	gi|326507352|dbj|BAJ91518.1|	predicted protein [Hordeum vulgare subsp. vulgare]	catalytic activity(GO:0003824);metabolic process(GO:0008152);transferase activity, transferring glycosyl groups(GO:0016757);biological_process(GO:0008150);transferase activity(GO:0016740);molecular_function(GO:0003674)	—
Novel08344	32.5977	169.846	-2.3814	3.45e-08	4.13e-07	-	-	gi|475621559|gb|EMT31519.1|	hypothetical protein F775_10043 [Aegilops tauschii]	—	—
Novel08356	0	21.8046	#NAME?	1.97e-07	2.04e-06	-	-	gi|474224495|gb|EMS59390.1|	hypothetical protein TRIUR3_03204 [Triticum urartu]	—	—
Novel08372	11.3028	142.384	-3.655	2.06e-10	3.65e-09	-	-	gi|475561063|gb|EMT13701.1|	hypothetical protein F775_08010 [Aegilops tauschii]	catalytic activity(GO:0003824);metabolic process(GO:0008152);biological_process(GO:0008150);hydrolase activity(GO:0016787);deoxyribonuclease II activity(GO:0004531);endodeoxyribonuclease activity, producing 3'-phosphomonoesters(GO:0016889);endonuclease activity, active with either ribo- or deoxyribonucleic acids and producing 3'-phosphomonoesters(GO:0016894);cytoplasm(GO:0005737);cytoplasmic part…	—
Novel08377	54.304	263.622	-2.2793	2.21e-09	3.28e-08	-	-	gi|293333592|ref|NP_001169279.1|	uncharacterized protein LOC100383142 [Zea mays]	carbohydrate metabolic process(GO:0005975);small molecule metabolic process(GO:0044281);catalytic activity(GO:0003824);alcohol metabolic process(GO:0006066);glucose metabolic process(GO:0006006);hexose metabolic process(GO:0019318);monosaccharide metabolic process(GO:0005996);cellular carbohydrate metabolic process(GO:0044262);carbon-carbon lyase activity(GO:0016830);small molecule biosynthetic p…	—
Novel08418	5395.49	1086.79	2.3117	1.61e-12	4.04e-11	-	-	gi|743775510|ref|XP_010918136.1|	PREDICTED: aconitate hydratase, cytoplasmic-like [Elaeis guineensis]	catalytic activity(GO:0003824);lyase activity(GO:0016829);metabolic process(GO:0008152);carbon-oxygen lyase activity(GO:0016835);hydro-lyase activity(GO:0016836);biological_process(GO:0008150);molecular_function(GO:0003674)	bdi01100(Metabolic pathways)
Novel08427	45.5052	0	Inf	1.35e-08	1.74e-07	-	-	gi|475506582|gb|EMT04851.1|	hypothetical protein F775_33101 [Aegilops tauschii]	—	—
Novel08458	58.7022	1752.23	-4.8996	1.71e-21	1.41e-19	-	-	gi|110288680|gb|AAP52343.2|	retrotransposon protein, putative, Ty1-copia subclass [Oryza sativa Japonica Group]	—	—
Novel08487	15.2602	69.6188	-2.1897	1.39e-05	9.71e-05	-	-	gi|242043106|ref|XP_002459424.1|	hypothetical protein SORBIDRAFT_02g004433 [Sorghum bicolor]	molecular_function(GO:0003674);nucleic acid binding(GO:0003676);binding(GO:0005488)	—
Novel08503	89.2091	309.501	-1.7947	1.07e-06	9.52e-06	-	-	gi|125554933|gb|EAZ00539.1|	hypothetical protein OsI_22558 [Oryza sativa Indica Group]	—	—
Novel08508	18.7371	106.034	-2.5006	1.34e-07	1.43e-06	-	-	gi|475610352|gb|EMT27720.1|	hypothetical protein F775_09382 [Aegilops tauschii]	—	—
Novel08572	8.83436	50.231	-2.5074	1.18e-05	8.43e-05	-	-	gi|475625392|gb|EMT32956.1|	hypothetical protein F775_43204 [Aegilops tauschii]	—	—
Novel08587	119.015	684.407	-2.5237	2.41e-12	5.89e-11	-	-	gi|473942469|gb|EMS50402.1|	NAC domain-containing protein 78 [Triticum urartu]	metabolic process(GO:0008152);rRNA processing(GO:0006364);rRNA metabolic process(GO:0016072);ribonucleoprotein complex biogenesis(GO:0022613);ribosome biogenesis(GO:0042254);biological_process(GO:0008150);cellular component biogenesis at cellular level(GO:0071843);ncRNA processing(GO:0034470);cellular component organization or biogenesis(GO:0071840);ncRNA metabolic process(GO:0034660);cellular co…	—
Novel08599	4.03791	55.9327	-3.792	3.44e-09	4.93e-08	-	-	—	—	catalytic activity(GO:0003824);lyase activity(GO:0016829);metabolic process(GO:0008152);carbon-oxygen lyase activity(GO:0016835);hydro-lyase activity(GO:0016836);biological_process(GO:0008150);pseudouridylate synthase activity(GO:0004730);molecular_function(GO:0003674);RNA processing(GO:0006396);primary metabolic process(GO:0044238);nitrogen compound metabolic process(GO:0006807);cellular metabol…	—
Novel08609	2454.1	66.9196	5.1966	2.19e-07	2.25e-06	-	-	—	—	—	—
Novel08638	6.95343	49.8569	-2.842	3.48e-06	2.78e-05	-	-	—	—	—	—
Novel08640	117.525	3.52579	5.0589	3.72e-07	3.64e-06	-	-	gi|113611373|dbj|BAF21751.1|	Os07g0528100, partial [Oryza sativa Japonica Group]	metabolic process(GO:0008152);biological_process(GO:0008150);DNA recombination(GO:0006310);molecular_function(GO:0003674);primary metabolic process(GO:0044238);nitrogen compound metabolic process(GO:0006807);cellular metabolic process(GO:0044237);cellular nitrogen compound metabolic process(GO:0034641);nucleic acid binding(GO:0003676);DNA binding(GO:0003677);binding(GO:0005488);nucleobase-contain…	—
Novel08653	40.6889	0	Inf	9.01e-09	1.2e-07	-	-	gi|474002986|gb|EMS52324.1|	hypothetical protein TRIUR3_21920 [Triticum urartu]	—	—
Novel08660	200.424	0.30083	9.3799	1.72e-07	1.81e-06	-	-	gi|992279754|gb|KXG37921.1|	hypothetical protein SORBI_001G151800 [Sorghum bicolor]	—	—
Novel08672	0.407741	71.5937	-7.456	2.71e-16	1.19e-14	-	-	gi|413933022|gb|AFW67573.1|	hypothetical protein ZEAMMB73_646912 [Zea mays]	carbohydrate metabolic process(GO:0005975);catalytic activity(GO:0003824);lipid metabolic process(GO:0006629);metabolic process(GO:0008152);transferase activity, transferring hexosyl groups(GO:0016758);transferase activity, transferring glycosyl groups(GO:0016757);cellular lipid metabolic process(GO:0044255);lipid modification(GO:0030258);biological_process(GO:0008150);lipid glycosylation(GO:0030…	—
Novel08686	106.199	0.601661	7.4636	2.88e-23	2.88e-21	-	-	gi|475526824|gb|EMT07369.1|	hypothetical protein F775_31059 [Aegilops tauschii]	—	—
Novel08694	11.2329	73.4962	-2.7099	5.69e-07	5.38e-06	-	-	—	—	—	—
Novel08703	8.6328	78.3528	-3.1821	9.65e-07	8.68e-06	-	-	gi|1002841846|ref|XP_006648075.2|	PREDICTED: quinone oxidoreductase PIG3 [Oryza brachyantha]	oxidoreductase activity(GO:0016491);catalytic activity(GO:0003824);oxidoreductase activity, acting on CH-OH group of donors(GO:0016614);oxidoreductase activity, acting on the CH-OH group of donors, NAD or NADP as acceptor(GO:0016616);ion binding(GO:0043167);cation binding(GO:0043169);metal ion binding(GO:0046872);alcohol dehydrogenase activity, zinc-dependent(GO:0004024);alcohol dehydrogenase (NA…	—
Novel08719	35.3861	166.73	-2.2363	6.42e-08	7.31e-07	-	-	gi|326501438|dbj|BAK02508.1|	predicted protein [Hordeum vulgare subsp. vulgare]	—	—
Novel08725	77.4866	0.308221	7.9738	1.07e-19	7.15e-18	-	-	gi|326515594|dbj|BAK07043.1|	predicted protein, partial [Hordeum vulgare subsp. vulgare]	biological_process(GO:0008150);channel regulator activity(GO:0016247);ion channel inhibitor activity(GO:0008200);channel inhibitor activity(GO:0016248);extracellular region(GO:0005576);multi-organism process(GO:0051704);pathogenesis(GO:0009405);molecular_function(GO:0003674);toxin activity(GO:0015070);cellular_component(GO:0005575)	—
Novel08729	68.9242	500.794	-2.8611	1.57e-14	5.38e-13	-	-	gi|474160081|gb|EMS57261.1|	3-ketoacyl-CoA synthase 11 [Triticum urartu]	catalytic activity(GO:0003824);metabolic process(GO:0008152);ion transport(GO:0006811);transport(GO:0006810);establishment of localization(GO:0051234);localization(GO:0051179);transporter activity(GO:0005215);biological_process(GO:0008150);membrane(GO:0016020);transposition, DNA-mediated(GO:0006313);transposition(GO:0032196);transmembrane transporter activity(GO:0022857);substrate-specific transm…	—
Novel08740	193.682	1607.08	-3.0527	4.67e-07	4.48e-06	-	-	gi|1002866061|ref|XP_015695928.1|	PREDICTED: LOW QUALITY PROTEIN: nucleotide pyrophosphatase/phosphodiesterase-like [Oryza brachyantha]	catalytic activity(GO:0003824);hydrolase activity(GO:0016787);molecular_function(GO:0003674)	—
Novel08756	22.8167	178.115	-2.9647	2.21e-11	4.61e-10	-	-	gi|530278454|gb|AGT16436.1|	hypothetical protein SHCRBa_062_I05_R_30 [Saccharum hybrid cultivar R570]	serine-type endopeptidase inhibitor activity(GO:0004867);endopeptidase inhibitor activity(GO:0004866);endopeptidase regulator activity(GO:0061135);peptidase inhibitor activity(GO:0030414);peptidase regulator activity(GO:0061134);enzyme regulator activity(GO:0030234);enzyme inhibitor activity(GO:0004857);molecular_function(GO:0003674)	—
Novel08769	35.651	0	Inf	7.72e-06	5.72e-05	-	-	gi|475506582|gb|EMT04851.1|	hypothetical protein F775_33101 [Aegilops tauschii]	—	—
Novel08776	771.154	258.572	1.5765	2.71e-06	2.23e-05	-	-	gi|514755428|ref|XP_004963278.1|	PREDICTED: ras-related protein RABF2b [Setaria italica]	intracellular signal transduction(GO:0035556);small GTPase mediated signal transduction(GO:0007264);small monomeric GTPase activity(GO:0003925);metabolic process(GO:0008152);GTP binding(GO:0005525);guanyl nucleotide binding(GO:0019001);guanyl ribonucleotide binding(GO:0032561);translation elongation factor activity(GO:0003746);translational elongation(GO:0006414);translation factor activity, nucl…	—
Novel08802	24.1053	204.013	-3.0812	5.79e-13	1.56e-11	-	-	gi|242040121|ref|XP_002467455.1|	hypothetical protein SORBIDRAFT_01g028430 [Sorghum bicolor]	—	—
Novel08839	113.538	22.5309	2.3332	2.16e-07	2.23e-06	-	-	gi|1002300636|ref|XP_015613743.1|	PREDICTED: protein FAR1-RELATED SEQUENCE 5-like [Oryza sativa Japonica Group]	transport(GO:0006810);establishment of localization(GO:0051234);localization(GO:0051179);biological_process(GO:0008150);membrane(GO:0016020);macromolecule localization(GO:0033036);protein targeting(GO:0006605);protein localization(GO:0008104);protein transport(GO:0015031);establishment of protein localization(GO:0045184);cellular localization(GO:0051641);establishment of localization in cell(GO:0…	—
Novel08868	20.9526	95.6455	-2.1906	3.79e-06	3.01e-05	-	-	gi|573939329|ref|XP_006652098.1|	PREDICTED: protein YIF1B-like [Oryza brachyantha]	metabolic process(GO:0008152);biological_process(GO:0008150);biosynthetic process(GO:0009058);molecular_function(GO:0003674);primary metabolic process(GO:0044238);nitrogen compound metabolic process(GO:0006807);cellular metabolic process(GO:0044237);cellular nitrogen compound metabolic process(GO:0034641);nucleic acid binding(GO:0003676);DNA binding(GO:0003677);binding(GO:0005488);nucleobase-cont…	—
Novel08897	0.587945	21.3167	-5.1802	6.56e-06	4.95e-05	-	-	—	—	—	—
Novel08899	13.2941	104.436	-2.9738	3.19e-09	4.61e-08	-	-	—	—	—	—
Novel08918	706.947	27.6338	4.6771	4.12e-32	9.53e-30	-	-	gi|475534230|gb|EMT08530.1|	4-coumarate--CoA ligase-like protein 7 [Aegilops tauschii]	—	—
Novel08945	9.23368	100.53	-3.4446	3.15e-11	6.42e-10	-	-	gi|218189525|gb|EEC71952.1|	hypothetical protein OsI_04777 [Oryza sativa Indica Group]	—	—
Novel08947	5.95941	43.7822	-2.8771	4.04e-06	3.19e-05	-	-	gi|125585815|gb|EAZ26479.1|	hypothetical protein OsJ_10369 [Oryza sativa Japonica Group]	—	—
Novel08953	27.4628	0	Inf	1.66e-09	2.52e-08	-	-	gi|475345484|gb|EMT00388.1|	Protein kinase APK1B, chloroplastic [Aegilops tauschii]	catalytic activity(GO:0003824);metabolic process(GO:0008152);biological_process(GO:0008150);transferase activity(GO:0016740);molecular_function(GO:0003674);kinase activity(GO:0016301);phosphotransferase activity, alcohol group as acceptor(GO:0016773);protein metabolic process(GO:0019538);primary metabolic process(GO:0044238);protein phosphorylation(GO:0006468);phosphorus metabolic process(GO:0006…	—
Novel08971	15.6938	123.147	-2.9721	1.09e-10	2.02e-09	-	-	gi|224033157|gb|ACN35654.1|	unknown [Zea mays]	catalytic activity(GO:0003824);metabolic process(GO:0008152);biological_process(GO:0008150);transferase activity(GO:0016740);molecular_function(GO:0003674);kinase activity(GO:0016301);phosphotransferase activity, alcohol group as acceptor(GO:0016773);protein metabolic process(GO:0019538);primary metabolic process(GO:0044238);protein phosphorylation(GO:0006468);phosphorus metabolic process(GO:0006…	—
Novel08984	0.336206	77.8516	-7.8552	5.37e-19	3.3e-17	-	-	gi|242080271|ref|XP_002444904.1|	hypothetical protein SORBIDRAFT_07g001140 [Sorghum bicolor]	—	bdi01100(Metabolic pathways);bdi00511(Other glycan degradation)
Novel08985	0.407741	28.942	-6.1494	1.51e-08	1.93e-07	-	-	gi|992161713|gb|KXG24230.1|	hypothetical protein SORBI_007G011700 [Sorghum bicolor]	—	bdi01100(Metabolic pathways);bdi00511(Other glycan degradation)
Novel09004	1064.4	0	Inf	2.97e-15	1.12e-13	-	-	gi|113632108|dbj|BAF25789.1|	Os09g0552500 [Oryza sativa Japonica Group]	—	—
Novel09012	52.4804	286.601	-2.4492	1.12e-08	1.47e-07	-	-	gi|475603208|gb|EMT25344.1|	hypothetical protein F775_10136 [Aegilops tauschii]	—	—
Novel09052	208.708	8.8999	4.5516	5.48e-06	4.2e-05	-	-	gi|473887609|gb|EMS48272.1|	hypothetical protein TRIUR3_10943 [Triticum urartu]	catalytic activity(GO:0003824);carbon-carbon lyase activity(GO:0016830);lyase activity(GO:0016829);carboxy-lyase activity(GO:0016831);metal ion transport(GO:0030001);cation transport(GO:0006812);ion transport(GO:0006811);transport(GO:0006810);establishment of localization(GO:0051234);localization(GO:0051179);transporter activity(GO:0005215);biological_process(GO:0008150);monovalent inorganic cati…	—
Novel09056	842.131	10.5105	6.3241	1.87e-25	2.36e-23	-	-	gi|451195|gb|AAC37417.1|	wali6 [Triticum aestivum]	—	—
Novel09061	209.909	0	Inf	8.72e-14	2.68e-12	-	-	gi|1002313320|ref|XP_015620047.1|	PREDICTED: uncharacterized protein LOC9266439 isoform X8 [Oryza sativa Japonica Group]	—	—
Novel09064	36.1107	359.91	-3.3171	1.49e-16	6.78e-15	-	-	gi|77556356|gb|ABA99152.1|	retrotransposon protein, putative, unclassified [Oryza sativa Japonica Group]	catalytic activity(GO:0003824);metabolic process(GO:0008152);biological_process(GO:0008150);transferase activity(GO:0016740);RNA-directed DNA polymerase activity(GO:0003964);RNA-dependent DNA replication(GO:0006278);DNA polymerase activity(GO:0034061);RNA binding(GO:0003723);biosynthetic process(GO:0009058);molecular_function(GO:0003674);kinase activity(GO:0016301);phosphotransferase activity, al…	—
Novel09066	308.475	1.28112	7.9116	3.96e-07	3.86e-06	-	-	gi|293333945|ref|NP_001168412.1|	ppi-phosphofructokinase [Zea mays]	—	bdi01100(Metabolic pathways)
Novel09067	43.1212	178.89	-2.0526	2.37e-07	2.42e-06	-	-	gi|169159340|gb|ACA49172.1|	photosystem II D2 protein, partial (chloroplast) [Ptisana attenuata]	electron transport(GO:0006118);catalytic activity(GO:0003824);lipid metabolic process(GO:0006629);metabolic process(GO:0008152);photosynthesis(GO:0015979);N-methyltransferase activity(GO:0008170);cellular lipid metabolic process(GO:0044255);biological_process(GO:0008150);methyltransferase activity(GO:0008168);organophosphate metabolic process(GO:0019637);transferase activity, transferring one-car…	bdi01100(Metabolic pathways)
Novel09074	16.2958	79.9757	-2.2951	5.99e-06	4.56e-05	-	-	gi|474384906|gb|EMS64864.1|	hypothetical protein TRIUR3_07249 [Triticum urartu]	—	—
Novel09079	125.338	26.2531	2.2553	1.43e-07	1.53e-06	-	-	gi|461682104|gb|AGH18688.1|	receptor kinase-like protein XA21-like protein [Aegilops tauschii]	—	—
Novel09092	407.553	55.8696	2.8669	6.98e-08	7.91e-07	-	-	gi|212723978|ref|NP_001132014.1|	uncharacterized protein LOC100193420 [Zea mays]	catalytic activity(GO:0003824);metabolic process(GO:0008152);biological_process(GO:0008150);hydrolase activity(GO:0016787);cytoplasm(GO:0005737);vacuole(GO:0005773);palmitoyl-(protein) hydrolase activity(GO:0008474);cytoplasmic part(GO:0044444);lytic vacuole(GO:0000323);lysosome(GO:0005764);hydrolase activity, acting on ester bonds(GO:0016788);molecular_function(GO:0003674);thiolester hydrolase a…	bdi01100(Metabolic pathways);bdi01212(Fatty acid metabolism);bdi00062(Fatty acid elongation)
Novel09103	4.44055	53.7191	-3.5966	1.16e-05	8.28e-05	-	-	—	—	—	—
Novel09113	12.5389	89.6111	-2.8373	4.01e-08	4.74e-07	-	-	gi|413920096|gb|AFW60028.1|	hypothetical protein ZEAMMB73_665596, partial [Zea mays]	—	—
Novel09114	18.9551	0	Inf	5.72e-07	5.4e-06	-	-	—	—	—	—
Novel09132	17.9533	113.919	-2.6657	7.83e-09	1.05e-07	-	-	gi|937917816|dbj|BAS92734.1|	Os05g0203500, partial [Oryza sativa Japonica Group]	biological_process(GO:0008150);response to biotic stimulus(GO:0009607);response to stimulus(GO:0050896);transcription regulator activity(GO:0030528)	—
Novel09134	132.329	33.4534	1.9839	3.37e-06	2.71e-05	-	-	—	—	—	—
Novel09136	204.612	696.244	-1.7667	3.36e-07	3.33e-06	-	-	—	—	—	—
Novel09143	2465.31	10.8231	7.8315	4.08e-31	8.7e-29	-	-	gi|475587303|gb|EMT20519.1|	hypothetical protein F775_27861 [Aegilops tauschii]	—	—
Novel09144	425.665	63.9427	2.7349	2.17e-13	6.24e-12	-	-	gi|110289541|gb|AAP54937.2|	retrotransposon protein, putative, unclassified [Oryza sativa Japonica Group]	metabolic process(GO:0008152);biological_process(GO:0008150);cellular component organization or biogenesis(GO:0071840);DNA recombination(GO:0006310);chromatin binding(GO:0003682);cellular component organization or biogenesis at cellular level(GO:0071841);organelle organization(GO:0006996);chromatin(GO:0000785);chromosome(GO:0005694);chromosomal part(GO:0044427);chromatin organization(GO:0006325);…	—
Novel09158	5.93971	44.4064	-2.9023	8.11e-06	5.98e-05	-	-	—	—	—	—
Novel09161	10.9828	63.1802	-2.5242	4.7e-06	3.66e-05	-	-	gi|475537322|gb|EMT09050.1|	hypothetical protein F775_23604 [Aegilops tauschii]	—	—
Novel09163	2.75952	55.0809	-4.3191	4.88e-10	8.13e-09	-	-	—	—	—	bdi03050(Proteasome)
Novel09167	109.669	528.878	-2.2698	8.79e-11	1.66e-09	-	-	gi|473887111|gb|EMS48212.1|	Glutamyl-tRNA reductase 1, chloroplastic [Triticum urartu]	—	—
Novel09183	103.868	19.4876	2.4141	8.5e-08	9.47e-07	-	-	gi|670376318|ref|XP_008669375.1|	PREDICTED: auxin response factor 9-like isoform X1 [Zea mays]	—	—
Novel09186	1140.17	0.616442	10.853	1.17e-14	4.08e-13	-	-	gi|32451277|emb|CAE01284.1|	OSJNBa0020P07.1 [Oryza sativa Japonica Group]	—	—
Novel09188	48.2247	205.46	-2.091	1.92e-07	2e-06	-	-	—	—	—	—
Novel09192	21.9646	123.444	-2.4906	4.21e-08	4.97e-07	-	-	gi|670401044|ref|XP_008680362.1|	PREDICTED: uncharacterized protein LOC103655369 [Zea mays]	extracellular region(GO:0005576);hormone activity(GO:0005179);receptor binding(GO:0005102);molecular_function(GO:0003674);binding(GO:0005488);protein binding(GO:0005515);cellular_component(GO:0005575)	—
Novel09214	311.691	75.076	2.0537	1.61e-07	1.7e-06	-	-	gi|670365239|ref|XP_008661798.1|	PREDICTED: protein FAR1-RELATED SEQUENCE 5-like isoform X2 [Zea mays]	catalytic activity(GO:0003824);metabolic process(GO:0008152);biological_process(GO:0008150);transposase activity(GO:0004803);DNA recombination(GO:0006310);molecular_function(GO:0003674);primary metabolic process(GO:0044238);nitrogen compound metabolic process(GO:0006807);cellular metabolic process(GO:0044237);cellular nitrogen compound metabolic process(GO:0034641);nucleic acid binding(GO:0003676…	—
Novel09222	3.81547	49.8688	-3.7082	1.78e-08	2.24e-07	-	-	—	—	—	—
Novel09224	49.8876	181.912	-1.8665	2.42e-06	2e-05	-	-	gi|474288213|gb|EMS61219.1|	hypothetical protein TRIUR3_34969 [Triticum urartu]	—	—
Novel09245	18.8729	123.532	-2.7105	8.83e-10	1.41e-08	-	-	gi|242058611|ref|XP_002458451.1|	hypothetical protein SORBIDRAFT_03g033770 [Sorghum bicolor]	—	—
Novel09252	31.0143	118.354	-1.9321	5.21e-06	4.02e-05	-	-	gi|208609049|dbj|BAG72147.1|	hypothetical protein [Lotus japonicus]	metabolic process(GO:0008152);biological_process(GO:0008150);cellular component organization or biogenesis(GO:0071840);DNA recombination(GO:0006310);chromatin binding(GO:0003682);cellular component organization or biogenesis at cellular level(GO:0071841);organelle organization(GO:0006996);chromatin(GO:0000785);chromosome(GO:0005694);chromosomal part(GO:0044427);chromatin organization(GO:0006325);…	—
Novel09261	8.15352	59.9936	-2.8793	9.31e-07	8.41e-06	-	-	—	—	—	—
Novel09273	1.28966	36.8119	-4.8351	3.89e-08	4.61e-07	-	-	gi|474414604|gb|EMS67114.1|	hypothetical protein TRIUR3_17252 [Triticum urartu]	—	—
Novel09328	11.0656	70.4607	-2.6707	9.36e-07	8.44e-06	-	-	—	—	—	—
Novel09333	644.104	41.1559	3.9681	2.36e-24	2.65e-22	-	-	gi|475607220|gb|EMT26637.1|	hypothetical protein F775_03249 [Aegilops tauschii]	—	—
Novel09336	79.9499	267.688	-1.7434	3.41e-06	2.74e-05	-	-	gi|242032411|ref|XP_002463600.1|	hypothetical protein SORBIDRAFT_01g002723, partial [Sorghum bicolor]	catalytic activity(GO:0003824);metabolic process(GO:0008152);biological_process(GO:0008150);hydrolase activity(GO:0016787);peptidase activity(GO:0008233);RNA binding(GO:0003723);molecular_function(GO:0003674);RNA processing(GO:0006396);primary metabolic process(GO:0044238);nitrogen compound metabolic process(GO:0006807);cellular metabolic process(GO:0044237);cellular nitrogen compound metabolic p…	—
Novel09346	12.7242	80.3695	-2.6591	3.44e-07	3.4e-06	-	-	gi|31126659|gb|AAP44582.1|	putative reverse transcriptase [Oryza sativa Japonica Group]	catalytic activity(GO:0003824);metabolic process(GO:0008152);biological_process(GO:0008150);pheromone activity(GO:0005186);interferon-gamma receptor binding(GO:0005133);transferase activity(GO:0016740);cytokine receptor binding(GO:0005126);response to stimulus(GO:0050896);extracellular region(GO:0005576);immune system process(GO:0002376);immune response(GO:0006955);RNA-directed DNA polymerase act…	—
Novel09350	7.66024	58.4201	-2.931	3.12e-07	3.12e-06	-	-	gi|475613130|gb|EMT28659.1|	hypothetical protein F775_06063 [Aegilops tauschii]	—	—
Novel09351	7.20007	90.943	-3.6589	2.72e-11	5.59e-10	-	-	—	—	—	—
Novel09357	177.852	799.345	-2.1681	2.99e-08	3.61e-07	-	-	—	—	—	—
Novel09372	641.189	2198.58	-1.7778	4.3e-08	5.06e-07	-	-	gi|78217445|gb|ABB36798.1|	D-type cyclin [Cynodon dactylon]	—	—
Novel09383	3444.79	59.8908	5.8459	1.68e-51	1.75e-48	-	-	—	—	—	—
Novel09384	7389.1	108.547	6.089	3.73e-56	5.04e-53	-	-	—	—	—	—
Novel09393	39.3153	143.674	-1.8696	6.54e-06	4.93e-05	-	-	—	—	—	—
Novel09421	3.19313	36.1388	-3.5005	2.71e-06	2.23e-05	-	-	—	—	—	—
Novel09429	132.953	548.215	-2.0438	2.32e-08	2.86e-07	-	-	gi|125564566|gb|EAZ09946.1|	hypothetical protein OsI_32245 [Oryza sativa Indica Group]	—	—
Novel09454	21.0906	110.827	-2.3936	2.79e-07	2.81e-06	-	-	—	—	—	—
Novel09458	24.2815	0	Inf	2.1e-08	2.61e-07	-	-	gi|672163643|ref|XP_008801679.1|	PREDICTED: umecyanin-like [Phoenix dactylifera]	electron transport(GO:0006118);electron transporter activity(GO:0005489);ion binding(GO:0043167);cation binding(GO:0043169);metal ion binding(GO:0046872);transition metal ion binding(GO:0046914);copper ion binding(GO:0005507);molecular_function(GO:0003674);binding(GO:0005488)	—
Novel09465	146.881	29.2064	2.3303	9.72e-07	8.74e-06	-	-	gi|108711154|gb|ABF98949.1|	expressed protein [Oryza sativa Japonica Group]	metabolic process(GO:0008152);biological_process(GO:0008150);biosynthetic process(GO:0009058);molecular_function(GO:0003674);primary metabolic process(GO:0044238);nitrogen compound metabolic process(GO:0006807);cellular metabolic process(GO:0044237);cellular nitrogen compound metabolic process(GO:0034641);nucleic acid binding transcription factor activity(GO:0001071);sequence-specific DNA binding…	—
Novel09466	181.707	47.2849	1.9422	1.08e-06	9.59e-06	-	-	gi|992279320|gb|KXG37529.1|	hypothetical protein SORBI_001G085500 [Sorghum bicolor]	—	—
Novel09472	57.2146	6.94228	3.0429	8.13e-07	7.44e-06	-	-	gi|944222440|gb|KQK86844.1|	hypothetical protein SETIT_038985mg, partial [Setaria italica]	—	—
Novel09481	0.995686	24.683	-4.6317	2.82e-06	2.31e-05	-	-	—	—	—	—
Novel09518	50.919	0.987676	5.688	2.49e-09	3.66e-08	-	-	gi|11177841|gb|AAG32475.1|AF309382_1	putative glutathione S-transferase OsGSTF5 [Oryza sativa Japonica Group]	—	—
Novel09530	217.927	0	Inf	7.63e-13	2.02e-11	-	-	gi|213138577|gb|ACJ44983.1|	BLN1-1 [Hordeum vulgare subsp. vulgare]	—	—
Novel09531	443.385	0.956169	8.8571	1.41e-15	5.57e-14	-	-	gi|326499101|dbj|BAK06041.1|	predicted protein [Hordeum vulgare subsp. vulgare]	—	—
Novel09535	207.435	600.234	-1.5329	9.54e-06	6.93e-05	-	-	—	—	—	—
Novel09543	48.3221	221.169	-2.1944	1.71e-08	2.17e-07	-	-	gi|473904586|gb|EMS49294.1|	Cysteine-rich receptor-like protein kinase 41 [Triticum urartu]	oxidoreductase activity(GO:0016491);electron transport(GO:0006118);catalytic activity(GO:0003824);metabolic process(GO:0008152);transporter activity(GO:0005215);biological_process(GO:0008150);cytoplasm(GO:0005737);mitochondrial envelope(GO:0005740);inorganic cation transmembrane transporter activity(GO:0022890);mitochondrial part(GO:0044429);cytoplasmic part(GO:0044444);envelope(GO:0031975);trans…	—
Novel09548	79.4666	245.085	-1.6249	1.03e-05	7.43e-05	-	-	gi|669027067|emb|CDM80264.1|	unnamed protein product [Triticum aestivum]	small molecule metabolic process(GO:0044281);catalytic activity(GO:0003824);amine metabolic process(GO:0009308);cellular ketone metabolic process(GO:0042180);organic acid metabolic process(GO:0006082);carboxylic acid metabolic process(GO:0019752);oxoacid metabolic process(GO:0043436);cellular amine metabolic process(GO:0044106);cellular amino acid metabolic process(GO:0006520);metabolic process(G…	—
Novel09573	26.0876	0.647948	5.3313	2.39e-07	2.44e-06	-	-	gi|212007823|gb|ACJ22508.1|	hypothetical protein [Triticum aestivum]	—	—
Novel09601	13.0914	67.1043	-2.3578	9.34e-06	6.79e-05	-	-	—	—	—	—
Novel09607	34.8612	251.208	-2.8492	1.4e-10	2.57e-09	-	-	gi|77552439|gb|ABA95236.1|	AT hook motif-containing protein, putative, expressed [Oryza sativa Japonica Group]	—	—
Novel09611	56.9192	0	Inf	1.49e-13	4.4e-12	-	-	—	—	—	—
Novel09615	23.2312	260.035	-3.4846	5.38e-10	8.9e-09	-	-	gi|242090739|ref|XP_002441202.1|	hypothetical protein SORBIDRAFT_09g022220 [Sorghum bicolor]	catalytic activity(GO:0003824);hydrolase activity(GO:0016787);peptidase activity(GO:0008233);molecular_function(GO:0003674)	—
Novel09637	586.453	174.732	1.7469	3.15e-07	3.14e-06	-	-	gi|944053666|gb|KQJ89304.1|	hypothetical protein BRADI_4g24760 [Brachypodium distachyon]	oxidoreductase activity(GO:0016491);catalytic activity(GO:0003824);generation of precursor metabolites and energy(GO:0006091);metabolic process(GO:0008152);oxidation-reduction process(GO:0055114);transporter activity(GO:0005215);biological_process(GO:0008150);ubiquinol-cytochrome-c reductase activity(GO:0008121);oxidoreductase activity, acting on diphenols and related substances as donors(GO:0016…	bdi01100(Metabolic pathways);bdi00190(Oxidative phosphorylation)
Novel09662	17.813	82.9284	-2.2189	7.18e-06	5.36e-05	-	-	gi|692147739|gb|AIR95657.1|	auxin response factor 1 family protein [Populus davidiana x Populus alba var. pyramidalis]	—	bdi04075(Plant hormone signal transduction)
Novel09694	49.3024	3.50907	3.8125	6.06e-09	8.33e-08	-	-	—	—	—	—
Novel09710	143.698	34.2446	2.0691	1.08e-06	9.6e-06	-	-	gi|116310979|emb|CAH67915.1|	OSIGBa0115K01-H0319F09.21 [Oryza sativa Indica Group]	catalytic activity(GO:0003824);hydrolase activity(GO:0016787);peptidase activity(GO:0008233);integrase activity(GO:0008907);molecular_function(GO:0003674)	—
Novel09721	96.8786	5.23625	4.2096	7.11e-08	8.04e-07	-	-	—	—	—	—
Novel09744	74.4341	0	Inf	1.22e-11	2.68e-10	-	-	gi|475591241|gb|EMT21696.1|	Lactation elevated protein 1 [Aegilops tauschii]	—	—
Novel09752	9.86895	87.8245	-3.1537	1.78e-07	1.86e-06	-	-	gi|475600302|gb|EMT24493.1|	Subtilisin-like protease [Aegilops tauschii]	—	—
Novel09771	18.3474	99.2255	-2.4351	3.31e-07	3.28e-06	-	-	—	—	—	—
Novel09782	125.124	6.94228	4.1718	5.5e-07	5.22e-06	-	-	gi|226529421|ref|NP_001147668.1|	serine/threonine-protein kinase NAK [Zea mays]	catalytic activity(GO:0003824);metabolic process(GO:0008152);biological_process(GO:0008150);transferase activity(GO:0016740);molecular_function(GO:0003674);kinase activity(GO:0016301);phosphotransferase activity, alcohol group as acceptor(GO:0016773);protein metabolic process(GO:0019538);primary metabolic process(GO:0044238);protein phosphorylation(GO:0006468);phosphorus metabolic process(GO:0006…	—
Novel09797	80.5098	17.7909	2.178	5.23e-06	4.03e-05	-	-	gi|727345915|emb|CDI66500.1|	putative hypothetical protein [Saccharum hybrid cultivar R570]	catalytic activity(GO:0003824);metabolic process(GO:0008152);biological_process(GO:0008150);interleukin-5 receptor binding(GO:0005137);growth factor activity(GO:0008083);growth factor receptor binding(GO:0070851);transferase activity(GO:0016740);cytokine receptor binding(GO:0005126);response to stimulus(GO:0050896);extracellular region(GO:0005576);immune system process(GO:0002376);immune response…	—
Novel09800	19.3628	81.9077	-2.0807	1.4e-05	9.78e-05	-	-	—	—	—	—
Novel09820	7.42761	55.8642	-2.911	1.04e-06	9.28e-06	-	-	gi|474160162|gb|EMS57271.1|	Galacturonosyltransferase 8 [Triticum urartu]	—	—
Novel09833	111.943	1.62823	6.1033	1.19e-07	1.29e-06	-	-	gi|1009164649|ref|XP_015900612.1|	PREDICTED: uncharacterized protein LOC107433778 [Ziziphus jujuba]	—	—
Novel09903	0	23.4482	#NAME?	5.19e-08	6.02e-07	-	-	gi|21741977|emb|CAD41785.1|	OSJNBa0035M09.1 [Oryza sativa Japonica Group]	—	—
Novel09906	1839.16	2.7981	9.3604	1.76e-13	5.13e-12	-	-	gi|475587303|gb|EMT20519.1|	hypothetical protein F775_27861 [Aegilops tauschii]	—	—
Novel09919	74.4446	267.97	-1.8478	9.56e-07	8.61e-06	-	-	gi|475523642|gb|EMT06913.1|	hypothetical protein F775_07562 [Aegilops tauschii]	—	—
Novel09937	450.564	129.645	1.7972	2.52e-07	2.56e-06	-	-	gi|944231155|gb|KQK95541.1|	hypothetical protein SETIT_027086mg [Setaria italica]	—	—
Novel09946	1.40343	24.1981	-4.1079	1.02e-05	7.34e-05	-	-	gi|473821344|gb|EMS46998.1|	hypothetical protein TRIUR3_01699 [Triticum urartu]	catalytic activity(GO:0003824);protein tyrosine kinase activity(GO:0004713);transferase activity(GO:0016740);molecular_function(GO:0003674);kinase activity(GO:0016301);phosphotransferase activity, alcohol group as acceptor(GO:0016773);protein kinase activity(GO:0004672);transferase activity, transferring phosphorus-containing groups(GO:0016772)	—
Novel09949	75.5849	358.896	-2.2474	1e-09	1.58e-08	-	-	—	—	—	—
Novel09976	26.7737	1.28851	4.377	6.84e-06	5.13e-05	-	-	—	—	—	—
Novel09994	367.543	51.5673	2.8334	6.3e-14	1.97e-12	-	-	—	—	—	—
Novel09998	143.629	515.43	-1.8434	1.07e-07	1.17e-06	-	-	gi|944073063|gb|KQK08547.1|	hypothetical protein BRADI_2g42426 [Brachypodium distachyon]	metabolic process(GO:0008152);biological_process(GO:0008150);cytoplasm(GO:0005737);cytoplasmic part(GO:0044444);response to stimulus(GO:0050896);signal transduction(GO:0007165);signaling(GO:0023052);translation(GO:0006412);structural constituent of ribosome(GO:0003735);ribosome(GO:0005840);structural molecule activity(GO:0005198);ribonucleoprotein complex(GO:0030529);biosynthetic process(GO:00090…	—
Novel10027	531.842	138.226	1.944	1.51e-08	1.93e-07	-	-	gi|357166708|ref|XP_003580811.1|	PREDICTED: DNA-directed RNA polymerase III subunit RPC8-like [Brachypodium distachyon]	—	—
Novel10030	10805.5	381.638	4.8234	8.64e-41	3.94e-38	-	-	—	—	—	—
Novel10033	30.5974	166.786	-2.4465	7.83e-09	1.05e-07	-	-	gi|475587887|gb|EMT20685.1|	hypothetical protein F775_07544 [Aegilops tauschii]	carbohydrate metabolic process(GO:0005975);catalytic activity(GO:0003824);metabolic process(GO:0008152);biological_process(GO:0008150);isomerase activity(GO:0016853);intramolecular transferase activity(GO:0016866);intramolecular transferase activity, phosphotransferases(GO:0016868);molecular_function(GO:0003674);primary metabolic process(GO:0044238)	—
Novel10037	25.2535	130.264	-2.3669	1.18e-07	1.28e-06	-	-	gi|475600035|gb|EMT24409.1|	SKP1-like protein 4 [Aegilops tauschii]	—	—
Novel10046	25.8754	0	Inf	8.56e-07	7.79e-06	-	-	—	—	—	—
Novel10065	10.8404	77.5501	-2.8387	4.86e-08	5.67e-07	-	-	gi|475405106|gb|EMT00840.1|	hypothetical protein F775_00242 [Aegilops tauschii]	—	—
Novel10069	22.9294	95.906	-2.0644	1.23e-05	8.75e-05	-	-	gi|473935272|gb|EMS50106.1|	hypothetical protein TRIUR3_01443 [Triticum urartu]	—	—
Novel10070	664.129	146.63	2.1793	2.44e-10	4.27e-09	-	-	gi|125564610|gb|EAZ09990.1|	hypothetical protein OsI_32293 [Oryza sativa Indica Group]	—	—
Novel10079	218.59	58.2635	1.9076	5.14e-06	3.97e-05	-	-	gi|475590858|gb|EMT21584.1|	hypothetical protein F775_42500 [Aegilops tauschii]	—	—
Novel10090	63.0868	0	Inf	6.8e-11	1.31e-09	-	-	—	—	—	—
Novel10091	106.638	0	Inf	2.74e-12	6.63e-11	-	-	gi|944077542|gb|KQK12894.1|	hypothetical protein BRADI_1g06686 [Brachypodium distachyon]	—	—
Novel10096	5.18686	44.638	-3.1053	3.65e-06	2.9e-05	-	-	gi|475579976|gb|EMT18476.1|	IAA-amino acid hydrolase ILR1-like protein 2 [Aegilops tauschii]	catalytic activity(GO:0003824);molecular_function(GO:0003674)	—
Novel10097	229.544	1692.23	-2.8821	9.7e-18	5.14e-16	-	-	gi|474111714|gb|EMS55693.1|	hypothetical protein TRIUR3_08442 [Triticum urartu]	—	—
Novel10104	766.747	284.175	1.432	1.37e-05	9.61e-05	-	-	gi|242043310|ref|XP_002459526.1|	hypothetical protein SORBIDRAFT_02g006120 [Sorghum bicolor]	oxidoreductase activity(GO:0016491);electron transport(GO:0006118);catalytic activity(GO:0003824);generation of precursor metabolites and energy(GO:0006091);metabolic process(GO:0008152);oxidation-reduction process(GO:0055114);transporter activity(GO:0005215);biological_process(GO:0008150);ubiquinol-cytochrome-c reductase activity(GO:0008121);oxidoreductase activity, acting on diphenols and relat…	bdi01100(Metabolic pathways);bdi00190(Oxidative phosphorylation)
Novel10141	621.602	189.369	1.7148	6.32e-07	5.9e-06	-	-	gi|108706808|gb|ABF94603.1|	Heparanase-like protein 2 precursor, putative, expressed [Oryza sativa Japonica Group]	small molecule metabolic process(GO:0044281);catalytic activity(GO:0003824);amine metabolic process(GO:0009308);cellular ketone metabolic process(GO:0042180);organic acid metabolic process(GO:0006082);carboxylic acid metabolic process(GO:0019752);oxoacid metabolic process(GO:0043436);cellular amine metabolic process(GO:0044106);cellular amino acid metabolic process(GO:0006520);cellular amino acid…	—
Novel10142	369.766	1.21071	8.2546	4.77e-18	2.63e-16	-	-	—	—	metabolic process(GO:0008152);biological_process(GO:0008150);biosynthetic process(GO:0009058);molecular_function(GO:0003674);primary metabolic process(GO:0044238);nitrogen compound metabolic process(GO:0006807);cellular metabolic process(GO:0044237);cellular nitrogen compound metabolic process(GO:0034641);nucleic acid binding transcription factor activity(GO:0001071);sequence-specific DNA binding…	—
Novel10143	71.3892	10.6724	2.7418	1.33e-05	9.34e-05	-	-	gi|195639308|gb|ACG39122.1|	protein transport protein Sec61 beta subunit [Zea mays]	—	bdi04145(Phagosome);bdi03060(Protein export);bdi04141(Protein processing in endoplasmic reticulum)
Novel10144	502.959	4039.13	-3.0055	3.46e-19	2.17e-17	-	-	gi|473897803|gb|EMS49031.1|	hypothetical protein TRIUR3_29454 [Triticum urartu]	metabolic process(GO:0008152);biological_process(GO:0008150);extrachromosomal circular DNA(GO:0005727);extrachromosomal DNA(GO:0046821);biosynthetic process(GO:0009058);molecular_function(GO:0003674);primary metabolic process(GO:0044238);nitrogen compound metabolic process(GO:0006807);DNA replication(GO:0006260);cellular metabolic process(GO:0044237);cellular nitrogen compound metabolic process(G…	—
Novel10148	2.46555	52.6024	-4.4151	4.36e-06	3.42e-05	-	-	gi|475447060|gb|EMT01583.1|	hypothetical protein F775_24720 [Aegilops tauschii]	—	—
Novel10150	139.26	0	Inf	1.44e-11	3.11e-10	-	-	—	—	—	—
Novel10171	542.431	61.2435	3.1468	1.53e-08	1.96e-07	-	-	gi|222640745|gb|EEE68877.1|	hypothetical protein OsJ_27689 [Oryza sativa Japonica Group]	—	—
Novel10236	61.4161	228.881	-1.8979	8.07e-07	7.38e-06	-	-	gi|937897099|dbj|BAS73079.1|	Os01g0607050 [Oryza sativa Japonica Group]	—	—
Novel10250	28.8934	0	Inf	3.92e-06	3.1e-05	-	-	gi|284434733|gb|ADB85430.1|	putative retrotransposon protein [Phyllostachys edulis]	molecular_function(GO:0003674);nucleic acid binding(GO:0003676);binding(GO:0005488)	—
Novel10295	212.099	52.229	2.0218	1.63e-07	1.72e-06	-	-	—	—	—	—
Novel10303	27.6363	237.611	-3.104	7.25e-14	2.25e-12	-	-	gi|357156197|ref|XP_003577373.1|	PREDICTED: probable LRR receptor-like serine/threonine-protein kinase At5g10290 [Brachypodium distachyon]	catalytic activity(GO:0003824);metabolic process(GO:0008152);biological_process(GO:0008150);transferase activity(GO:0016740);molecular_function(GO:0003674);kinase activity(GO:0016301);phosphotransferase activity, alcohol group as acceptor(GO:0016773);protein metabolic process(GO:0019538);primary metabolic process(GO:0044238);protein phosphorylation(GO:0006468);phosphorus metabolic process(GO:0006…	—
Novel10308	26.0268	129.955	-2.3199	1.53e-07	1.63e-06	-	-	gi|1002840033|ref|XP_015688172.1|	PREDICTED: protein ATAF2 isoform X1 [Oryza brachyantha]	—	—
Novel10315	51.9336	3.37759	3.9426	3.1e-08	3.74e-07	-	-	gi|944238259|gb|KQL02597.1|	hypothetical protein SETIT_015679mg [Setaria italica]	carbohydrate metabolic process(GO:0005975);catalytic activity(GO:0003824);hydrolase activity, hydrolyzing O-glycosyl compounds(GO:0004553);hydrolase activity, acting on glycosyl bonds(GO:0016798);metabolic process(GO:0008152);biological_process(GO:0008150);hydrolase activity(GO:0016787);molecular_function(GO:0003674);primary metabolic process(GO:0044238)	—
Novel10316	8.33266	64.836	-2.9599	7.6e-08	8.55e-07	-	-	—	—	—	—
Novel10327	102.111	0.30083	8.407	1.2e-23	1.25e-21	-	-	gi|475402537|gb|EMT00811.1|	hypothetical protein F775_23760 [Aegilops tauschii]	—	—
Novel10345	334.453	2044.95	-2.6122	6.29e-06	4.76e-05	-	-	gi|475497822|gb|EMT04038.1|	Putative disease resistance protein RGA1 [Aegilops tauschii]	—	—
Novel10361	383.919	71.9205	2.4163	4.85e-06	3.76e-05	-	-	—	—	—	—
Novel10377	50.7015	182.756	-1.8498	2.76e-06	2.26e-05	-	-	gi|530277882|gb|AGT15956.1|	hypothetical protein SHCRBa_145_O03_R_70 [Saccharum hybrid cultivar R570]	—	—
Novel10399	5.38273	64.7705	-3.5889	1.56e-09	2.38e-08	-	-	gi|670389643|ref|XP_008675207.1|	PREDICTED: uncharacterized protein LOC103651366 isoform X1 [Zea mays]	ion binding(GO:0043167);cation binding(GO:0043169);metal ion binding(GO:0046872);metal ion transport(GO:0030001);cation transport(GO:0006812);ion transport(GO:0006811);transport(GO:0006810);establishment of localization(GO:0051234);localization(GO:0051179);biological_process(GO:0008150);molecular_function(GO:0003674);binding(GO:0005488)	—
Novel10402	257.294	2429.42	-3.2391	1.86e-09	2.79e-08	-	-	gi|670402542|ref|XP_008681152.1|	PREDICTED: uncharacterized protein LOC100193526 isoform X2 [Zea mays]	catalytic activity(GO:0003824);lyase activity(GO:0016829);lipid biosynthetic process(GO:0008610);lipid metabolic process(GO:0006629);metabolic process(GO:0008152);terpenoid metabolic process(GO:0006721);terpenoid biosynthetic process(GO:0016114);cellular lipid metabolic process(GO:0044255);isoprenoid metabolic process(GO:0006720);isoprenoid biosynthetic process(GO:0008299);biological_process(GO:0…	—
Novel10416	44.5065	0	Inf	7.48e-09	1.01e-07	-	-	gi|473764663|gb|EMS45926.1|	hypothetical protein TRIUR3_04340 [Triticum urartu]	—	—
Novel10418	134.084	0	Inf	8.05e-08	9.01e-07	-	-	gi|473764665|gb|EMS45928.1|	hypothetical protein TRIUR3_04342 [Triticum urartu]	—	—
Novel10428	114.674	7.84088	3.8704	3.07e-07	3.07e-06	-	-	gi|836024627|ref|XP_004984264.2|	PREDICTED: cytochrome P450 734A6-like [Setaria italica]	electron transport(GO:0006118)	—
Novel10437	67.7573	9.29431	2.866	8.4e-08	9.36e-07	-	-	gi|195658199|gb|ACG48567.1|	hypothetical protein [Zea mays]	—	—
Novel10442	4.41635	37.2974	-3.0781	8.22e-06	6.05e-05	-	-	gi|669027883|emb|CDM81475.1|	unnamed protein product [Triticum aestivum]	catalytic activity(GO:0003824);hydrolase activity(GO:0016787);peptidase activity(GO:0008233);molecular_function(GO:0003674)	—
Novel10448	11.5629	77.1312	-2.7378	2.09e-06	1.76e-05	-	-	gi|1002238579|ref|XP_015623506.1|	PREDICTED: ribosomal RNA small subunit methyltransferase, chloroplastic isoform X5 [Oryza sativa Japonica Group]	catalytic activity(GO:0003824);lipid biosynthetic process(GO:0008610);lipid metabolic process(GO:0006629);metabolic process(GO:0008152);N-methyltransferase activity(GO:0008170);rRNA processing(GO:0006364);rRNA metabolic process(GO:0016072);ribonucleoprotein complex biogenesis(GO:0022613);ribosome biogenesis(GO:0042254);rRNA modification(GO:0000154);rRNA (adenine-N6,N6-)-dimethyltransferase activi…	—
Novel10454	27.9923	157.965	-2.4965	6.13e-09	8.42e-08	-	-	gi|473905086|gb|EMS49355.1|	Obtusifoliol 14-alpha demethylase [Triticum urartu]	—	—
Novel10456	29.042	1.90495	3.9303	2.1e-06	1.77e-05	-	-	gi|357161809|ref|XP_003579210.1|	PREDICTED: putative disease resistance RPP13-like protein 3 [Brachypodium distachyon]	biological_process(GO:0008150);molecular_function(GO:0003674);nucleotide binding(GO:0000166);binding(GO:0005488);ATP binding(GO:0005524);apoptotic process(GO:0006915);cell death(GO:0008219);cellular process(GO:0009987);programmed cell death(GO:0012501);death(GO:0016265);purine nucleotide binding(GO:0017076);adenyl nucleotide binding(GO:0030554);ribonucleotide binding(GO:0032553);purine ribonucleo…	—
Novel10457	13.1482	96.8468	-2.8808	4.34e-09	6.12e-08	-	-	—	—	—	—
Novel10469	119.173	29.262	2.026	2.47e-06	2.04e-05	-	-	gi|242052491|ref|XP_002455391.1|	hypothetical protein SORBIDRAFT_03g010030 [Sorghum bicolor]	metabolic process(GO:0008152);biological_process(GO:0008150);biosynthetic process(GO:0009058);molecular_function(GO:0003674);primary metabolic process(GO:0044238);nitrogen compound metabolic process(GO:0006807);cellular metabolic process(GO:0044237);cellular nitrogen compound metabolic process(GO:0034641);nucleotide binding(GO:0000166);binding(GO:0005488);ATP binding(GO:0005524);nucleobase-contai…	—
Novel10512	198.561	671.598	-1.758	3.5e-07	3.45e-06	-	-	gi|937929389|dbj|BAT04305.1|	Os08g0206466, partial [Oryza sativa Japonica Group]	oxidoreductase activity(GO:0016491);catalytic activity(GO:0003824);metabolic process(GO:0008152);monooxygenase activity(GO:0004497);biological_process(GO:0008150);membrane(GO:0016020);molecular_function(GO:0003674);nitrogen compound metabolic process(GO:0006807);intracellular(GO:0005622);nucleus(GO:0005634);organelle(GO:0043226);membrane-bounded organelle(GO:0043227);intracellular organelle(GO:00…	—
Novel10529	27.3587	144.262	-2.3986	3.92e-08	4.65e-07	-	-	gi|474384906|gb|EMS64864.1|	hypothetical protein TRIUR3_07249 [Triticum urartu]	—	—
Novel10573	54.7159	221.949	-2.0202	4.77e-07	4.57e-06	-	-	gi|474378398|gb|EMS64377.1|	Deoxyuridine 5'-triphosphate nucleotidohydrolase [Triticum urartu]	metabolic process(GO:0008152);translation factor activity, nucleic acid binding(GO:0008135);biological_process(GO:0008150);translation initiation factor activity(GO:0003743);translational initiation(GO:0006413);regulation of translational initiation(GO:0006446);regulation of cellular protein metabolic process(GO:0032268);regulation of protein metabolic process(GO:0051246);translation(GO:0006412);…	—
Novel10582	85.9799	450.292	-2.3888	4.7e-11	9.32e-10	-	-	gi|1063475674|ref|XP_017972532.1|	PREDICTED: uncharacterized protein LOC108661151 [Theobroma cacao]	catalytic activity(GO:0003824);metabolic process(GO:0008152);peptidase activity, acting on L-amino acid peptides(GO:0070011);biological_process(GO:0008150);hydrolase activity(GO:0016787);proteolysis(GO:0006508);peptidase activity(GO:0008233);aspartic-type endopeptidase activity(GO:0004190);aspartic-type peptidase activity(GO:0070001);endopeptidase activity(GO:0004175);structural molecule activity…	—
Novel10605	756.737	125.727	2.5895	8.11e-06	5.98e-05	-	-	gi|992170790|gb|KXG31099.1|	hypothetical protein SORBI_004G297500 [Sorghum bicolor]	catalytic activity(GO:0003824);metabolic process(GO:0008152);biological_process(GO:0008150);molecular_function(GO:0003674)	bdi01100(Metabolic pathways)
Novel10608	95.9343	5.68528	4.0767	3.34e-07	3.31e-06	-	-	gi|41053193|dbj|BAD08156.1|	unknown protein [Oryza sativa Japonica Group]	—	—
Novel10612	96.4169	329.534	-1.7731	1.11e-06	9.83e-06	-	-	gi|474091651|gb|EMS54917.1|	hypothetical protein TRIUR3_35173 [Triticum urartu]	metabolic process(GO:0008152);biological_process(GO:0008150);DNA recombination(GO:0006310);response to stimulus(GO:0050896);response to stress(GO:0006950);DNA repair(GO:0006281);response to DNA damage stimulus(GO:0006974);molecular_function(GO:0003674);cellular response to stimulus(GO:0051716);cellular response to stress(GO:0033554);primary metabolic process(GO:0044238);nitrogen compound metaboli…	—
Novel10615	64.0708	294.931	-2.2026	1.17e-07	1.27e-06	-	-	gi|670397284|ref|XP_008678796.1|	PREDICTED: uncharacterized protein LOC103653762 [Zea mays]	—	—
Novel10618	4.89052	52.7023	-3.4298	7.33e-08	8.27e-07	-	-	gi|8347248|gb|AAF74568.1|AF215854_1	hexose transporter, partial [Zea mays]	—	—
Novel10620	3.13796	46.3838	-3.8857	3.82e-08	4.54e-07	-	-	gi|944263434|gb|KQL27674.1|	hypothetical protein SETIT_016158mg [Setaria italica]	—	—
Novel10622	29.4205	137.364	-2.2231	1.58e-07	1.67e-06	-	-	gi|113563567|dbj|BAF13910.1|	Os04g0102700 [Oryza sativa Japonica Group]	small molecule metabolic process(GO:0044281);cellular nitrogen compound biosynthetic process(GO:0044271);nucleobase-containing small molecule metabolic process(GO:0055086);metabolic process(GO:0008152);nucleoside phosphate metabolic process(GO:0006753);nucleotide metabolic process(GO:0009117);heterocycle metabolic process(GO:0046483);nucleobase-containing compound biosynthetic process(GO:0034654)…	—
Novel10639	28.8155	2.31508	3.6377	4.06e-06	3.21e-05	-	-	—	—	—	—
Novel10645	52.8751	194.747	-1.8809	2.51e-06	2.08e-05	-	-	gi|242091437|ref|XP_002441551.1|	hypothetical protein SORBIDRAFT_09g029170 [Sorghum bicolor]	catalytic activity(GO:0003824);transferase activity(GO:0016740);transferase activity, transferring alkyl or aryl (other than methyl) groups(GO:0016765);protein prenyltransferase activity(GO:0008318);molecular_function(GO:0003674);prenyltransferase activity(GO:0004659)	bdi01100(Metabolic pathways);bdi00770(Pantothenate and CoA biosynthesis);bdi00290(Valine, leucine and isoleucine biosynthesis)
Novel10648	108.855	451.837	-2.0534	1.16e-08	1.51e-07	-	-	gi|474451664|gb|EMS68960.1|	hypothetical protein TRIUR3_21166 [Triticum urartu]	—	—
Novel10657	180.075	0.30083	9.2254	1.13e-33	2.99e-31	-	-	gi|474143994|gb|EMS56665.1|	Metal transporter Nramp2 [Triticum urartu]	—	—
Novel10659	102.974	0.308221	8.3841	6.35e-23	6.09e-21	-	-	—	—	—	—
Novel10664	4.87759	39.1555	-3.005	1.14e-05	8.17e-05	-	-	—	—	—	—
Novel10665	2.39401	39.4986	-4.0443	1.47e-07	1.57e-06	-	-	gi|475597300|gb|EMT23592.1|	hypothetical protein F775_23979 [Aegilops tauschii]	—	—
Novel10698	102.727	312.737	-1.6061	1.41e-05	9.85e-05	-	-	gi|670421634|ref|XP_008651726.1|	PREDICTED: hypothetical protein isoform X1 [Zea mays]	catalytic activity(GO:0003824);cellular aromatic compound metabolic process(GO:0006725);metabolic process(GO:0008152);biological_process(GO:0008150);isomerase activity(GO:0016853);5-carboxymethyl-2-hydroxymuconate delta-isomerase activity(GO:0008704);intramolecular oxidoreductase activity(GO:0016860);intramolecular oxidoreductase activity, transposing C=C bonds(GO:0016863);DNA recombination(GO:00…	—
Novel10731	8.41036	106.132	-3.6576	8.7e-09	1.16e-07	-	-	gi|58532117|emb|CAH68539.2|	OSJNBa0009P12.6 [Oryza sativa Japonica Group]	metabolic process(GO:0008152);biological_process(GO:0008150);DNA recombination(GO:0006310);biosynthetic process(GO:0009058);molecular_function(GO:0003674);primary metabolic process(GO:0044238);nitrogen compound metabolic process(GO:0006807);cellular metabolic process(GO:0044237);cellular nitrogen compound metabolic process(GO:0034641);nucleic acid binding(GO:0003676);DNA binding(GO:0003677);bindi…	—
Novel10744	19.1656	89.0498	-2.2161	5.85e-06	4.46e-05	-	-	gi|474362137|gb|EMS63312.1|	hypothetical protein TRIUR3_30264 [Triticum urartu]	—	—
Novel10755	0	20.9953	#NAME?	2.66e-07	2.7e-06	-	-	gi|475362270|gb|EMT00491.1|	60S ribosomal protein L36a [Aegilops tauschii]	—	—
Novel10781	0.924151	24.7022	-4.7404	2.59e-06	2.14e-05	-	-	—	—	—	—
Novel10796	53.7375	225.478	-2.069	7.11e-08	8.04e-07	-	-	gi|413917760|gb|AFW57692.1|	hypothetical protein ZEAMMB73_896317 [Zea mays]	catalytic activity(GO:0003824);carbon-carbon lyase activity(GO:0016830);lyase activity(GO:0016829);carboxy-lyase activity(GO:0016831);metal ion transport(GO:0030001);cation transport(GO:0006812);ion transport(GO:0006811);transport(GO:0006810);establishment of localization(GO:0051234);localization(GO:0051179);transporter activity(GO:0005215);biological_process(GO:0008150);monovalent inorganic cati…	—
Novel10841	274.72	1.84932	7.2148	1.51e-16	6.88e-15	-	-	—	—	—	—
Novel10846	1183.03	428.958	1.4636	5.43e-06	4.18e-05	-	-	gi|1035955723|gb|OAY77473.1|	Mitogen-activated protein kinase kinase kinase YODA [Ananas comosus]	catalytic activity(GO:0003824);metabolic process(GO:0008152);biological_process(GO:0008150);transferase activity(GO:0016740);molecular_function(GO:0003674);kinase activity(GO:0016301);phosphotransferase activity, alcohol group as acceptor(GO:0016773);protein metabolic process(GO:0019538);primary metabolic process(GO:0044238);protein phosphorylation(GO:0006468);phosphorus metabolic process(GO:0006…	—
Novel10850	11.4897	114.376	-3.3154	2.81e-11	5.77e-10	-	-	gi|475558942|gb|EMT13224.1|	hypothetical protein F775_01385 [Aegilops tauschii]	—	—
Novel10855	284.037	17.1243	4.052	3.03e-16	1.32e-14	-	-	gi|326502074|dbj|BAK06529.1|	predicted protein [Hordeum vulgare subsp. vulgare]	—	—
Novel10862	54.6954	210.935	-1.9473	4.59e-07	4.41e-06	-	-	gi|77556965|gb|ABA99761.1|	transposon protein, putative, Mariner sub-class [Oryza sativa Japonica Group]	catalytic activity(GO:0003824);metabolic process(GO:0008152);biological_process(GO:0008150);transposase activity(GO:0004803);DNA integration(GO:0015074);biosynthetic process(GO:0009058);molecular_function(GO:0003674);primary metabolic process(GO:0044238);nitrogen compound metabolic process(GO:0006807);cellular metabolic process(GO:0044237);cellular nitrogen compound metabolic process(GO:0034641);…	—
Novel10881	92.1815	0	Inf	5.67e-10	9.35e-09	-	-	—	—	—	—
Novel10891	77.4787	0	Inf	9.78e-09	1.29e-07	-	-	gi|514800682|ref|XP_004975262.1|	PREDICTED: uncharacterized protein LOC101779133 [Setaria italica]	—	—
Novel10908	2520.23	58.5546	5.4276	2.12e-09	3.16e-08	-	-	gi|514801621|ref|XP_004975713.1|	PREDICTED: putative 12-oxophytodienoate reductase 11 [Setaria italica]	oxidoreductase activity(GO:0016491);electron transport(GO:0006118);catalytic activity(GO:0003824);molecular_function(GO:0003674)	bdi01100(Metabolic pathways)
Novel10909	89.6849	466.434	-2.3787	4.35e-11	8.67e-10	-	-	—	—	—	—
Novel10910	51.6987	0	Inf	1.65e-15	6.48e-14	-	-	gi|226533242|ref|NP_001152595.1|	uncharacterized protein LOC100286235 precursor [Zea mays]	—	—
Novel10913	570.167	0.339728	10.713	2.48e-26	3.4e-24	-	-	gi|475572518|gb|EMT16517.1|	hypothetical protein F775_25294 [Aegilops tauschii]	—	—
Novel10915	547.332	182.346	1.5857	2.87e-06	2.34e-05	-	-	gi|475614281|gb|EMT29025.1|	Disease resistance protein RGA2 [Aegilops tauschii]	catalytic activity(GO:0003824);metabolic process(GO:0008152);biological_process(GO:0008150);transferase activity(GO:0016740);molecular_function(GO:0003674);kinase activity(GO:0016301);phosphotransferase activity, alcohol group as acceptor(GO:0016773);protein metabolic process(GO:0019538);primary metabolic process(GO:0044238);protein phosphorylation(GO:0006468);phosphorus metabolic process(GO:0006…	—
Novel10927	0.407741	17.8953	-5.4558	1.24e-05	8.76e-05	-	-	gi|218194584|gb|EEC77011.1|	hypothetical protein OsI_15349 [Oryza sativa Indica Group]	—	—
Novel10938	40.2535	201.783	-2.3256	9.34e-09	1.24e-07	-	-	gi|1035933520|gb|OAY62633.1|	U3 small nucleolar RNA-associated protein [Ananas comosus]	—	bdi03008(Ribosome biogenesis in eukaryotes)
Novel10944	29.8923	267.267	-3.1604	1.09e-07	1.19e-06	-	-	gi|573924552|ref|XP_006649838.1|	PREDICTED: uncharacterized protein C24B11.05-like [Oryza brachyantha]	—	—
Novel10950	10.8483	68.8621	-2.6662	6.97e-07	6.46e-06	-	-	gi|629120823|gb|KCW85313.1|	hypothetical protein EUGRSUZ_B02153 [Eucalyptus grandis]	transcription activator activity(GO:0016563)	—
Novel10953	12.8475	490.824	-5.2556	2.3e-33	5.93e-31	-	-	gi|475590043|gb|EMT21360.1|	hypothetical protein F775_23951 [Aegilops tauschii]	—	—
Novel10972	3.91121	64.4317	-4.0421	1.7e-09	2.57e-08	-	-	—	—	—	—
Novel11015	158.981	48.4537	1.7142	1.29e-05	9.1e-05	-	-	gi|357128145|ref|XP_003565736.1|	PREDICTED: G-type lectin S-receptor-like serine/threonine-protein kinase At2g19130 [Brachypodium distachyon]	catalytic activity(GO:0003824);metabolic process(GO:0008152);biological_process(GO:0008150);transferase activity(GO:0016740);molecular_function(GO:0003674);kinase activity(GO:0016301);phosphotransferase activity, alcohol group as acceptor(GO:0016773);protein metabolic process(GO:0019538);primary metabolic process(GO:0044238);protein phosphorylation(GO:0006468);phosphorus metabolic process(GO:0006…	—
Novel11038	76.1625	254.685	-1.7416	6.83e-06	5.13e-05	-	-	—	—	—	—
Novel11044	84.7499	445.557	-2.3943	6.76e-11	1.3e-09	-	-	gi|475469851|gb|EMT02333.1|	hypothetical protein F775_25090 [Aegilops tauschii]	metabolic process(GO:0008152);biological_process(GO:0008150);biosynthetic process(GO:0009058);molecular_function(GO:0003674);primary metabolic process(GO:0044238);nitrogen compound metabolic process(GO:0006807);cellular metabolic process(GO:0044237);cellular nitrogen compound metabolic process(GO:0034641);nucleic acid binding(GO:0003676);DNA binding(GO:0003677);binding(GO:0005488);nucleobase-cont…	—
Novel11052	173.313	835.014	-2.2684	6.11e-11	1.19e-09	-	-	gi|475536083|gb|EMT08855.1|	hypothetical protein F775_27430 [Aegilops tauschii]	—	—
Novel11064	126.6	1092.63	-3.1095	2.59e-09	3.8e-08	-	-	gi|326487153|dbj|BAJ89561.1|	predicted protein [Hordeum vulgare subsp. vulgare]	—	—
Novel11085	8.67503	93.6022	-3.4316	9.12e-11	1.72e-09	-	-	—	—	—	—
Novel11100	34.9777	374.732	-3.4214	8.39e-18	4.49e-16	-	-	gi|49388356|dbj|BAD25466.1|	putative subtilisin-like proteinase AIR3 [Oryza sativa Japonica Group]	catalytic activity(GO:0003824);metabolic process(GO:0008152);biological_process(GO:0008150);hydrolase activity(GO:0016787);proteolysis(GO:0006508);peptidase activity(GO:0008233);subtilase activity(GO:0004289);molecular_function(GO:0003674);protein metabolic process(GO:0019538);primary metabolic process(GO:0044238);macromolecule metabolic process(GO:0043170)	—
Novel11105	2.77245	113.814	-5.3594	2.36e-08	2.9e-07	-	-	gi|242073030|ref|XP_002446451.1|	hypothetical protein SORBIDRAFT_06g016220 [Sorghum bicolor]	—	—
Novel11109	309.632	1229.68	-1.9897	7.12e-09	9.66e-08	-	-	—	—	—	—
Novel11125	67.1154	249.522	-1.8945	7.28e-07	6.72e-06	-	-	—	—	—	—
Novel11134	212.04	664.834	-1.6487	2.09e-06	1.76e-05	-	-	gi|357154889|ref|XP_003576935.1|	PREDICTED: structural maintenance of chromosomes protein 6A-like isoform X2 [Brachypodium distachyon]	—	—
Novel11135	97.082	320.194	-1.7217	3.33e-06	2.67e-05	-	-	gi|474265595|gb|EMS60704.1|	hypothetical protein TRIUR3_26809 [Triticum urartu]	—	—
Novel11148	36.1475	175.599	-2.2803	4.87e-08	5.68e-07	-	-	—	—	metabolic process(GO:0008152);biological_process(GO:0008150);biosynthetic process(GO:0009058);molecular_function(GO:0003674);primary metabolic process(GO:0044238);nitrogen compound metabolic process(GO:0006807);cellular metabolic process(GO:0044237);cellular nitrogen compound metabolic process(GO:0034641);nucleic acid binding transcription factor activity(GO:0001071);sequence-specific DNA binding…	—
Novel11152	1.8534	70.1155	-5.2415	1.45e-14	4.99e-13	-	-	gi|474390970|gb|EMS65318.1|	hypothetical protein TRIUR3_26638 [Triticum urartu]	—	—
Novel11162	339.661	62.6853	2.4379	3.53e-11	7.11e-10	-	-	gi|670440992|ref|XP_008660767.1|	PREDICTED: uncharacterized protein LOC103639853 [Zea mays]	carbohydrate metabolic process(GO:0005975);small molecule metabolic process(GO:0044281);catalytic activity(GO:0003824);alcohol metabolic process(GO:0006066);hexose metabolic process(GO:0019318);monosaccharide metabolic process(GO:0005996);cellular carbohydrate metabolic process(GO:0044262);metabolic process(GO:0008152);transport(GO:0006810);establishment of localization(GO:0051234);localization(G…	—
Novel11189	15.4905	137.268	-3.1475	1.16e-11	2.56e-10	-	-	gi|985458955|ref|XP_015387963.1|	PREDICTED: uncharacterized protein LOC107177920 [Citrus sinensis]	catalytic activity(GO:0003824);ion binding(GO:0043167);cation binding(GO:0043169);metal ion binding(GO:0046872);metabolic process(GO:0008152);biological_process(GO:0008150);hydrolase activity(GO:0016787);urease activity(GO:0009039);hydrolase activity, acting on carbon-nitrogen (but not peptide) bonds(GO:0016810);hydrolase activity, acting on carbon-nitrogen (but not peptide) bonds, in linear amid…	—
Novel11200	147.062	552.088	-1.9085	9.06e-08	1e-06	-	-	gi|670370665|ref|XP_008666569.1|	PREDICTED: uncharacterized protein LOC103645264 [Zea mays]	—	—
Novel11202	54.8091	258.344	-2.2368	4.05e-09	5.74e-08	-	-	—	—	—	—
Novel11207	2.81469	41.2346	-3.8728	1.35e-06	1.18e-05	-	-	gi|474241392|gb|EMS59802.1|	hypothetical protein TRIUR3_17209 [Triticum urartu]	—	—
Novel11220	78.1835	13.7383	2.5087	8.44e-07	7.69e-06	-	-	—	—	—	—
Novel11226	106.382	0	Inf	2.14e-12	5.27e-11	-	-	—	—	—	—
Novel11228	18.175	125.851	-2.7917	2.51e-09	3.68e-08	-	-	—	—	catalytic activity(GO:0003824);carbon-carbon lyase activity(GO:0016830);lyase activity(GO:0016829);carboxy-lyase activity(GO:0016831);metal ion transport(GO:0030001);cation transport(GO:0006812);ion transport(GO:0006811);transport(GO:0006810);establishment of localization(GO:0051234);localization(GO:0051179);transporter activity(GO:0005215);biological_process(GO:0008150);monovalent inorganic cati…	—
Novel11260	39.6864	146.871	-1.8878	9.75e-06	7.06e-05	-	-	gi|474238686|gb|EMS59676.1|	hypothetical protein TRIUR3_14105 [Triticum urartu]	—	—
Novel11278	189.583	579.755	-1.6126	3.33e-06	2.67e-05	-	-	gi|595857258|ref|XP_007210505.1|	hypothetical protein PRUPE_ppa003556mg [Prunus persica]	catalytic activity(GO:0003824);metabolic process(GO:0008152);biological_process(GO:0008150);cellular process involved in reproduction(GO:0048610);transferase activity(GO:0016740);viral genome expression(GO:0019080);reproductive process(GO:0022414);reproduction(GO:0000003);viral reproductive process(GO:0022415);viral infectious cycle(GO:0019058);viral transcription(GO:0019083);viral reproduction(G…	—
Novel11280	109.811	0.640558	7.4215	7.31e-24	7.79e-22	-	-	—	—	—	—
Novel11312	58.5161	2.6233	4.4794	8.3e-06	6.1e-05	-	-	gi|475571639|gb|EMT16305.1|	hypothetical protein F775_33088 [Aegilops tauschii]	transport(GO:0006810);establishment of localization(GO:0051234);localization(GO:0051179);transporter activity(GO:0005215);biological_process(GO:0008150);membrane(GO:0016020);macromolecule localization(GO:0033036);integral to membrane(GO:0016021);intrinsic to membrane(GO:0031224);protein localization(GO:0008104);protein transport(GO:0015031);establishment of protein localization(GO:0045184);membra…	—
Novel11337	0	16.1607	#NAME?	6.92e-06	5.19e-05	-	-	gi|944267436|gb|KQL31676.1|	hypothetical protein SETIT_019397mg, partial [Setaria italica]	membrane(GO:0016020);cellular_component(GO:0005575);cell(GO:0005623);cell part(GO:0044464)	—
Novel11342	18.9956	146.668	-2.9488	4.15e-11	8.28e-10	-	-	—	—	—	—
Novel11354	27.8791	0.30083	6.5341	1.34e-08	1.73e-07	-	-	gi|1002244041|ref|XP_015626233.1|	PREDICTED: glutamate receptor 2.9 isoform X3 [Oryza sativa Japonica Group]	transport(GO:0006810);establishment of localization(GO:0051234);localization(GO:0051179);transporter activity(GO:0005215);biological_process(GO:0008150);outer membrane-bounded periplasmic space(GO:0030288);periplasmic space(GO:0042597);cell envelope(GO:0030313);external encapsulating structure part(GO:0044462);membrane(GO:0016020);envelope(GO:0031975);transmembrane transporter activity(GO:0022857…	—
Novel11362	41.5662	3.10088	3.7447	8.49e-08	9.46e-07	-	-	gi|695061094|ref|XP_009418967.1|	PREDICTED: D-lactate dehydrogenase [cytochrome], mitochondrial-like [Musa acuminata subsp. malaccensis]	electron transport(GO:0006118)	bdi00620(Pyruvate metabolism)
Novel11367	234.777	42.6001	2.4624	2.93e-07	2.93e-06	-	-	gi|944084911|gb|KQK20263.1|	hypothetical protein BRADI_1g53426 [Brachypodium distachyon]	—	—
Novel11373	101.499	4.94087	4.3606	2.37e-15	9.08e-14	-	-	—	—	—	—
Novel11375	64.6533	224.491	-1.7959	3.17e-06	2.56e-05	-	-	gi|22857576|gb|AAN09850.1|	putative helicase, 3'-partial, partial [Oryza sativa Japonica Group]	carbohydrate metabolic process(GO:0005975);electron transport(GO:0006118);catalytic activity(GO:0003824);cellular carbohydrate metabolic process(GO:0044262);electron transporter activity(GO:0005489);metabolic process(GO:0008152);transferase activity, transferring hexosyl groups(GO:0016758);transferase activity, transferring glycosyl groups(GO:0016757);biological_process(GO:0008150);hydrolase acti…	—
Novel11407	8.23965	101.494	-3.6227	3.99e-12	9.43e-11	-	-	gi|475590558|gb|EMT21505.1|	Mismatch repair endonuclease PMS2 [Aegilops tauschii]	—	—
Novel11411	240.047	72.1062	1.7351	7.94e-06	5.87e-05	-	-	gi|1063035382|gb|JAT55848.1|	Ferric/cupric reductase transmembrane component 2, partial [Anthurium amnicola]	—	—
Novel11418	211.059	0.647948	8.3476	1.9e-10	3.38e-09	-	-	gi|326530592|dbj|BAK01094.1|	predicted protein [Hordeum vulgare subsp. vulgare]	cell wall macromolecule metabolic process(GO:0044036);cell wall macromolecule catabolic process(GO:0016998);catabolic process(GO:0009056);metabolic process(GO:0008152);biological_process(GO:0008150);cell wall organization or biogenesis(GO:0071554);cellular component organization or biogenesis(GO:0071840);macromolecule metabolic process(GO:0043170)	bdi04626(Plant-pathogen interaction)
Novel11441	54.3461	5.02994	3.4336	6.06e-08	6.93e-07	-	-	—	—	—	—
Novel11448	334.719	2406.68	-2.846	1.18e-16	5.42e-15	-	-	gi|1035892469|gb|OAY22139.1|	hypothetical protein MANES_S025800 [Manihot esculenta]	metabolic process(GO:0008152);biological_process(GO:0008150);membrane(GO:0016020);dipeptidyl-peptidase IV activity(GO:0004274);proteolysis(GO:0006508);protein metabolic process(GO:0019538);primary metabolic process(GO:0044238);macromolecule metabolic process(GO:0043170);cellular_component(GO:0005575);cell(GO:0005623);cell part(GO:0044464)	—
Novel11457	43.9435	147.006	-1.7421	1.35e-05	9.5e-05	-	-	gi|514727618|ref|XP_004956266.1|	PREDICTED: coumaroyl-CoA:anthocyanidin 3-O-glucoside-6''-O-coumaroyltransferase 2-like [Setaria italica]	—	—
Novel11463	246.748	889.518	-1.85	4.76e-08	5.56e-07	-	-	gi|473945264|gb|EMS50493.1|	hypothetical protein TRIUR3_08291 [Triticum urartu]	ion binding(GO:0043167);cation binding(GO:0043169);metal ion binding(GO:0046872);metal ion transport(GO:0030001);cation transport(GO:0006812);ion transport(GO:0006811);transport(GO:0006810);establishment of localization(GO:0051234);localization(GO:0051179);biological_process(GO:0008150);molecular_function(GO:0003674);binding(GO:0005488)	—
Novel11477	11.9093	90.1615	-2.9204	3.46e-09	4.96e-08	-	-	gi|474144140|gb|EMS56672.1|	hypothetical protein TRIUR3_09109 [Triticum urartu]	membrane(GO:0016020);scavenger receptor activity(GO:0005044);cargo receptor activity(GO:0038024);receptor activity(GO:0004872);molecular_function(GO:0003674);cellular_component(GO:0005575);cell(GO:0005623);cell part(GO:0044464)	—
Novel11502	283.08	49.8963	2.5042	7.29e-11	1.4e-09	-	-	gi|1035910654|gb|OAY40248.1|	hypothetical protein MANES_09G007500 [Manihot esculenta]	—	—
Novel11508	361.62	1107.07	-1.6142	1.44e-06	1.25e-05	-	-	—	—	—	—
Novel11522	40.8707	220.089	-2.4289	1.84e-09	2.77e-08	-	-	gi|944072218|gb|KQK07702.1|	hypothetical protein BRADI_2g37135 [Brachypodium distachyon]	ion binding(GO:0043167);cation binding(GO:0043169);metal ion binding(GO:0046872);metabolic process(GO:0008152);biological_process(GO:0008150);transition metal ion binding(GO:0046914);iron ion binding(GO:0005506);biosynthetic process(GO:0009058);molecular_function(GO:0003674);primary metabolic process(GO:0044238);nitrogen compound metabolic process(GO:0006807);cellular metabolic process(GO:0044237…	—
Novel11524	88.2201	406.308	-2.2034	5.36e-07	5.09e-06	-	-	gi|473957640|gb|EMS50984.1|	hypothetical protein TRIUR3_30664 [Triticum urartu]	metabolic process(GO:0008152);biological_process(GO:0008150);cytoplasm(GO:0005737);cytoplasmic part(GO:0044444);translation(GO:0006412);structural constituent of ribosome(GO:0003735);ribosome(GO:0005840);structural molecule activity(GO:0005198);ribonucleoprotein complex(GO:0030529);biosynthetic process(GO:0009058);molecular_function(GO:0003674);non-membrane-bounded organelle(GO:0043228);intracell…	—
Novel11550	54.318	319.705	-2.5572	2.13e-11	4.46e-10	-	-	gi|474105797|gb|EMS55449.1|	hypothetical protein TRIUR3_14018 [Triticum urartu]	intracellular signal transduction(GO:0035556);biological_process(GO:0008150);calcium-mediated signaling(GO:0019722);second-messenger-mediated signaling(GO:0019932);response to stimulus(GO:0050896);signal transduction(GO:0007165);signaling(GO:0023052);cell communication(GO:0007154);cellular response to stimulus(GO:0051716);cellular process(GO:0009987);regulation of cellular process(GO:0050794);reg…	—
Novel11553	28.9654	118.652	-2.0343	3.96e-06	3.13e-05	-	-	gi|474032786|gb|EMS52997.1|	hypothetical protein TRIUR3_23801 [Triticum urartu]	viral capsid(GO:0019028);virion(GO:0019012);structural molecule activity(GO:0005198);virion part(GO:0044423);molecular_function(GO:0003674);cellular_component(GO:0005575)	—
Novel11631	38.1185	0	Inf	3.48e-12	8.3e-11	-	-	gi|474225160|gb|EMS59453.1|	hypothetical protein TRIUR3_18912 [Triticum urartu]	—	—
Novel11632	4.80606	50.239	-3.3859	1.72e-07	1.81e-06	-	-	gi|573949080|ref|XP_006656840.1|	PREDICTED: pyrophosphate--fructose 6-phosphate 1-phosphotransferase subunit beta-like [Oryza brachyantha]	—	bdi01100(Metabolic pathways)
Novel11634	81.9121	17.3518	2.239	4.75e-06	3.7e-05	-	-	—	—	—	—
Novel11647	37.3335	378.871	-3.3432	1.75e-17	8.95e-16	-	-	gi|474308801|gb|EMS61844.1|	hypothetical protein TRIUR3_33204 [Triticum urartu]	—	—
Novel11649	39.2128	145.999	-1.8966	5.58e-06	4.28e-05	-	-	—	—	catalytic activity(GO:0003824);ion binding(GO:0043167);cation binding(GO:0043169);metal ion binding(GO:0046872);hydrolase activity(GO:0016787);zinc ion binding(GO:0008270);transition metal ion binding(GO:0046914);molecular_function(GO:0003674);binding(GO:0005488)	—
Novel11652	38.47	0	Inf	1.54e-08	1.96e-07	-	-	gi|1002288208|ref|XP_015648409.1|	PREDICTED: uncharacterized protein LOC107281826 isoform X1 [Oryza sativa Japonica Group]	—	—
Novel11657	299.796	53.461	2.4874	3.68e-11	7.41e-10	-	-	gi|224029803|gb|ACN33977.1|	unknown [Zea mays]	catalytic activity(GO:0003824);metabolic process(GO:0008152);biological_process(GO:0008150);transferase activity(GO:0016740);molecular_function(GO:0003674);kinase activity(GO:0016301);phosphotransferase activity, alcohol group as acceptor(GO:0016773);protein metabolic process(GO:0019538);primary metabolic process(GO:0044238);protein phosphorylation(GO:0006468);phosphorus metabolic process(GO:0006…	—
Novel11658	48.1296	0	Inf	1.29e-14	4.48e-13	-	-	—	—	—	—
Novel11664	14.4413	79.0942	-2.4534	1.02e-06	9.17e-06	-	-	gi|848894779|ref|XP_012847426.1|	PREDICTED: uncharacterized protein LOC105967373 [Erythranthe guttata]	catalytic activity(GO:0003824);catabolic process(GO:0009056);metabolic process(GO:0008152);biological_process(GO:0008150);membrane(GO:0016020);proteolysis(GO:0006508);G-protein coupled receptor activity(GO:0004930);pheromone receptor activity(GO:0016503);transmembrane signaling receptor activity(GO:0004888);mating-type factor pheromone receptor activity(GO:0004932);transferase activity(GO:0016740…	—
Novel11680	10.8432	59.2921	-2.4511	1.32e-05	9.3e-05	-	-	gi|475593514|gb|EMT22405.1|	hypothetical protein F775_00119 [Aegilops tauschii]	catalytic activity(GO:0003824);metabolic process(GO:0008152);biological_process(GO:0008150);hydrolase activity(GO:0016787);transposase activity(GO:0004803);DNA recombination(GO:0006310);response to stimulus(GO:0050896);response to stress(GO:0006950);DNA repair(GO:0006281);response to DNA damage stimulus(GO:0006974);hydrolase activity, acting on ester bonds(GO:0016788);molecular_function(GO:000367…	—
Novel11693	107.262	319.627	-1.5753	1.28e-05	9.04e-05	-	-	gi|31432101|gb|AAP53786.1|	retrotransposon protein, putative, LINE subclass [Oryza sativa Japonica Group]	—	—
Novel11698	64.4064	0	Inf	8.77e-07	7.95e-06	-	-	gi|514779208|ref|XP_004969293.1|	PREDICTED: homeobox-leucine zipper protein HOX3-like [Setaria italica]	metabolic process(GO:0008152);biological_process(GO:0008150);biosynthetic process(GO:0009058);molecular_function(GO:0003674);primary metabolic process(GO:0044238);nitrogen compound metabolic process(GO:0006807);cellular metabolic process(GO:0044237);cellular nitrogen compound metabolic process(GO:0034641);nucleic acid binding(GO:0003676);DNA binding(GO:0003677);binding(GO:0005488);intracellular(G…	—
Novel11699	236.412	5.63899	5.3897	2.7e-22	2.44e-20	-	-	gi|326502074|dbj|BAK06529.1|	predicted protein [Hordeum vulgare subsp. vulgare]	—	—
Novel11704	43.8019	170.77	-1.963	2.12e-06	1.78e-05	-	-	gi|357123042|ref|XP_003563222.1|	PREDICTED: zinc finger CCCH domain-containing protein 25 [Brachypodium distachyon]	—	—
Novel11707	13.0491	83.1336	-2.6715	1.79e-07	1.88e-06	-	-	gi|473842897|gb|EMS47348.1|	hypothetical protein TRIUR3_17557 [Triticum urartu]	metabolic process(GO:0008152);biological_process(GO:0008150);extracellular region part(GO:0044421);host(GO:0018995);host cell part(GO:0033643);host intracellular part(GO:0033646);host intracellular organelle(GO:0033647);host intracellular membrane-bounded organelle(GO:0033648);host cell nucleus(GO:0042025);extraorganismal space(GO:0043245);intracellular region of host(GO:0043656);host cell(GO:004…	—
Novel11716	0.672412	36.0851	-5.7459	1.44e-09	2.2e-08	-	-	gi|242075012|ref|XP_002447442.1|	hypothetical protein SORBIDRAFT_06g001130 [Sorghum bicolor]	—	—
Novel11720	23.4531	0	Inf	3.47e-08	4.14e-07	-	-	—	—	—	—
Novel11722	17.3905	0	Inf	1.4e-06	1.22e-05	-	-	—	—	—	—
Novel11731	192.414	1188	-2.6263	9.37e-14	2.86e-12	-	-	gi|1002842875|ref|XP_015689029.1|	PREDICTED: pheophytinase, chloroplastic [Oryza brachyantha]	catalytic activity(GO:0003824);metabolic process(GO:0008152);serine-type peptidase activity(GO:0008236);serine hydrolase activity(GO:0017171);peptidase activity, acting on L-amino acid peptides(GO:0070011);biological_process(GO:0008150);hydrolase activity(GO:0016787);proteolysis(GO:0006508);peptidase activity(GO:0008233);molecular_function(GO:0003674);protein metabolic process(GO:0019538);primary…	—
Novel11733	506.836	125.78	2.0106	6.11e-08	6.99e-07	-	-	gi|473899237|gb|EMS49132.1|	hypothetical protein TRIUR3_24170 [Triticum urartu]	metabolic process(GO:0008152);biological_process(GO:0008150);structure-specific DNA binding(GO:0043566);double-stranded DNA binding(GO:0003690);DNA topological change(GO:0006265);DNA conformation change(GO:0071103);molecular_function(GO:0003674);primary metabolic process(GO:0044238);nitrogen compound metabolic process(GO:0006807);cellular metabolic process(GO:0044237);cellular nitrogen compound m…	—
Novel11738	127.706	378.198	-1.5663	1.03e-05	7.43e-05	-	-	gi|474350081|gb|EMS62944.1|	hypothetical protein TRIUR3_04179 [Triticum urartu]	metabolic process(GO:0008152);biological_process(GO:0008150);cytoplasm(GO:0005737);cytoplasmic part(GO:0044444);translation(GO:0006412);structural constituent of ribosome(GO:0003735);ribosome(GO:0005840);structural molecule activity(GO:0005198);ribonucleoprotein complex(GO:0030529);biosynthetic process(GO:0009058);molecular_function(GO:0003674);non-membrane-bounded organelle(GO:0043228);intracell…	—
Novel11743	75.6577	4.31455	4.1322	2.14e-12	5.28e-11	-	-	gi|670409993|ref|XP_008646173.1|	PREDICTED: protein ASPARTIC PROTEASE IN GUARD CELL 2-like [Zea mays]	catalytic activity(GO:0003824);metabolic process(GO:0008152);biological_process(GO:0008150);outer membrane-bounded periplasmic space(GO:0030288);periplasmic space(GO:0042597);cell envelope(GO:0030313);external encapsulating structure part(GO:0044462);proteolysis(GO:0006508);envelope(GO:0031975);pepsin A activity(GO:0004194);external encapsulating structure(GO:0030312);cell periphery(GO:0071944);m…	—
Novel11749	3.82164	136.428	-5.1578	3.28e-06	2.64e-05	-	-	gi|413934322|gb|AFW68873.1|	CMV 1a interacting protein 1 [Zea mays]	catalytic activity(GO:0003824);O-methyltransferase activity(GO:0008171);methyltransferase activity(GO:0008168);transferase activity, transferring one-carbon groups(GO:0016741);transferase activity(GO:0016740);molecular_function(GO:0003674)	—
Novel11750	564.592	8.02891	6.1359	7.68e-18	4.13e-16	-	-	gi|125548153|gb|EAY93975.1|	hypothetical protein OsI_15752 [Oryza sativa Indica Group]	—	—
Novel11770	60.1256	3.771	3.995	1.41e-05	9.87e-05	-	-	gi|125582239|gb|EAZ23170.1|	hypothetical protein OsJ_06854 [Oryza sativa Japonica Group]	chaperone activity(GO:0003754)	—
Novel11771	1087.95	0.601661	10.82	1.99e-15	7.69e-14	-	-	gi|475572518|gb|EMT16517.1|	hypothetical protein F775_25294 [Aegilops tauschii]	—	—
Novel11788	0	19.5383	#NAME?	6.61e-07	6.15e-06	-	-	gi|326507728|dbj|BAJ86607.1|	predicted protein [Hordeum vulgare subsp. vulgare]	—	bdi04626(Plant-pathogen interaction)
Novel11813	79.4763	0	Inf	1.66e-10	2.99e-09	-	-	gi|18307514|emb|CAD21520.1|	cinnamoyl CoA reductase [Oryza sativa]	oxidoreductase activity(GO:0016491);catalytic activity(GO:0003824);oxidoreductase activity, acting on CH-OH group of donors(GO:0016614);oxidoreductase activity, acting on the CH-OH group of donors, NAD or NADP as acceptor(GO:0016616);nucleotide-sugar metabolic process(GO:0009225);regulation of nitrogen utilization(GO:0006808);nitrogen utilization(GO:0019740);transcription repressor activity(GO:00…	bdi01100(Metabolic pathways)
Novel11814	669.261	131.131	2.3516	3.3e-08	3.96e-07	-	-	gi|1002842378|ref|XP_015688898.1|	PREDICTED: desumoylating isopeptidase 1-like [Oryza brachyantha]	—	—
Novel11839	3.60087	42.4887	-3.5607	3.51e-07	3.46e-06	-	-	—	—	—	—
Novel11847	3.02419	57.2402	-4.2424	2.85e-07	2.86e-06	-	-	gi|475510926|gb|EMT05337.1|	Serine carboxypeptidase-like 19 [Aegilops tauschii]	—	—
Novel11850	43.0334	2.25207	4.2561	4.8e-09	6.72e-08	-	-	gi|77557178|gb|ABA99974.1|	hydrolase, alpha/beta fold family protein, expressed [Oryza sativa Japonica Group]	catalytic activity(GO:0003824);biological_process(GO:0008150);cell differentiation(GO:0030154);cellular developmental process(GO:0048869);hydrolase activity(GO:0016787);molecular_function(GO:0003674);developmental process(GO:0032502);cellular process(GO:0009987)	—
Novel11865	7.45074	87.0292	-3.546	2.53e-11	5.23e-10	-	-	—	—	—	—
Novel11867	532.8	57.0721	3.2227	2.07e-18	1.19e-16	-	-	—	—	—	—
Novel11872	40.712	146.501	-1.8474	8.8e-06	6.44e-05	-	-	—	—	small GTPase regulator activity(GO:0005083);GTPase regulator activity(GO:0030695);nucleoside-triphosphatase regulator activity(GO:0060589);enzyme regulator activity(GO:0030234);molecular_function(GO:0003674)	—
Novel11880	20.4256	0	Inf	2.44e-07	2.48e-06	-	-	gi|242060522|ref|XP_002451550.1|	hypothetical protein SORBIDRAFT_04g003610 [Sorghum bicolor]	metabolic process(GO:0008152);biological_process(GO:0008150);biosynthetic process(GO:0009058);molecular_function(GO:0003674);primary metabolic process(GO:0044238);nitrogen compound metabolic process(GO:0006807);cellular metabolic process(GO:0044237);cellular nitrogen compound metabolic process(GO:0034641);nucleic acid binding transcription factor activity(GO:0001071);nucleic acid binding(GO:00036…	—
Novel11901	1.55433	42.4568	-4.7716	1.54e-07	1.63e-06	-	-	gi|474404575|gb|EMS66363.1|	hypothetical protein TRIUR3_13638 [Triticum urartu]	—	—
Novel11907	22.7869	0.30083	6.2431	3.33e-07	3.3e-06	-	-	gi|475600670|gb|EMT24605.1|	Somatic embryogenesis receptor kinase 2 [Aegilops tauschii]	—	—
Novel11911	7.69738	55.3434	-2.846	1.06e-06	9.49e-06	-	-	gi|49388356|dbj|BAD25466.1|	putative subtilisin-like proteinase AIR3 [Oryza sativa Japonica Group]	catalytic activity(GO:0003824);metabolic process(GO:0008152);biological_process(GO:0008150);hydrolase activity(GO:0016787);proteolysis(GO:0006508);peptidase activity(GO:0008233);extracellular region part(GO:0044421);host(GO:0018995);host cell part(GO:0033643);host intracellular part(GO:0033646);host intracellular organelle(GO:0033647);host intracellular membrane-bounded organelle(GO:0033648);host…	—
Novel11913	5.59224	57.1453	-3.3531	4.42e-08	5.19e-07	-	-	gi|218185829|gb|EEC68256.1|	hypothetical protein OsI_36279 [Oryza sativa Indica Group]	—	bdi03013(RNA transport)
Novel11914	8.16646	78.7531	-3.2696	3.4e-09	4.89e-08	-	-	gi|736543824|gb|AJA71657.1|	disease resistance protein [Triticum aestivum]	—	—
Novel11921	240.059	21.4896	3.4817	3.06e-07	3.06e-06	-	-	gi|944046223|gb|KQJ81864.1|	hypothetical protein BRADI_5g03541 [Brachypodium distachyon]	—	—
Novel11945	4.21811	48.8693	-3.5343	1.05e-07	1.15e-06	-	-	gi|475600302|gb|EMT24493.1|	Subtilisin-like protease [Aegilops tauschii]	—	—
Novel11986	39.5395	165.494	-2.0654	4.81e-07	4.61e-06	-	-	gi|18568269|gb|AAL76001.1|AF466646_9	putative gag-pol polyprotein [Zea mays]	catalytic activity(GO:0003824);metabolic process(GO:0008152);biological_process(GO:0008150);cytoskeleton organization(GO:0007010);microtubule cytoskeleton organization(GO:0000226);microtubule(GO:0005874);cellular component organization or biogenesis(GO:0071840);microtubule-based process(GO:0007017);transferase activity(GO:0016740);DNA recombination(GO:0006310);cytoskeleton(GO:0005856);chromatin b…	—
Novel11998	246.36	16.0308	3.9418	5.29e-16	2.23e-14	-	-	gi|326502074|dbj|BAK06529.1|	predicted protein [Hordeum vulgare subsp. vulgare]	—	—
Novel12012	0.924151	68.9802	-6.2219	1.08e-15	4.36e-14	-	-	—	—	—	—
Novel12015	166.391	48.4665	1.7795	6.74e-06	5.07e-05	-	-	—	—	—	—
Novel12036	46.6217	192.992	-2.0495	4.58e-07	4.41e-06	-	-	gi|475626713|gb|EMT33446.1|	Putative acetyltransferase [Aegilops tauschii]	—	—
Novel12041	6.19312	67.4756	-3.4456	3.38e-09	4.86e-08	-	-	gi|670428472|ref|XP_008655043.1|	PREDICTED: glyoxylate reductase isoform X1 [Zea mays]	oxidoreductase activity(GO:0016491);small molecule metabolic process(GO:0044281);catalytic activity(GO:0003824);oxidoreductase activity, acting on CH-OH group of donors(GO:0016614);oxidoreductase activity, acting on the CH-OH group of donors, NAD or NADP as acceptor(GO:0016616);amine metabolic process(GO:0009308);cellular ketone metabolic process(GO:0042180);organic acid metabolic process(GO:0006…	bdi01100(Metabolic pathways)
Novel12045	5.73531	110.437	-4.2672	1.22e-06	1.08e-05	-	-	gi|22094356|gb|AAM91883.1|	putative mutator protein [Oryza sativa Japonica Group]	metabolic process(GO:0008152);biological_process(GO:0008150);membrane(GO:0016020);biosynthetic process(GO:0009058);primary metabolic process(GO:0044238);transcription initiation factor activity(GO:0016986);nitrogen compound metabolic process(GO:0006807);transcription initiation from RNA polymerase II promoter(GO:0006367);transcription from RNA polymerase II promoter(GO:0006366);cellular metabolic…	—
Novel12053	6.28719	259.641	-5.368	1.69e-27	2.59e-25	-	-	gi|357138044|ref|XP_003570608.1|	PREDICTED: 7-deoxyloganetin glucosyltransferase-like [Brachypodium distachyon]	catalytic activity(GO:0003824);metabolic process(GO:0008152);transferase activity, transferring hexosyl groups(GO:0016758);transferase activity, transferring glycosyl groups(GO:0016757);biological_process(GO:0008150);transferase activity(GO:0016740);molecular_function(GO:0003674)	—
Novel12073	8663.15	1193.99	2.8591	1.41e-13	4.19e-12	-	-	gi|944267871|gb|KQL32111.1|	hypothetical protein SETIT_017147mg [Setaria italica]	—	bdi01100(Metabolic pathways);bdi01212(Fatty acid metabolism);bdi01040(Biosynthesis of unsaturated fatty acids)
Novel12085	512.568	8405.67	-4.0355	4.51e-06	3.53e-05	-	-	gi|474346743|gb|EMS62873.1|	hypothetical protein TRIUR3_06757 [Triticum urartu]	—	—
Novel12086	273.731	5288.25	-4.272	1.01e-30	2.1e-28	-	-	gi|475604111|gb|EMT25639.1|	Zinc finger CCCH domain-containing protein 19 [Aegilops tauschii]	—	—
Novel12091	7.1302	82.2493	-3.528	1.77e-10	3.18e-09	-	-	gi|944052289|gb|KQJ87927.1|	hypothetical protein BRADI_4g14273 [Brachypodium distachyon]	—	—
Novel12103	1.8483	132.23	-6.1607	9.92e-07	8.91e-06	-	-	gi|14091857|gb|AAK53860.1|AC016781_14	Putative retroelement [Oryza sativa Japonica Group]	—	—
Novel12111	965.623	0	Inf	3.32e-09	4.77e-08	-	-	gi|670394549|ref|XP_008677709.1|	PREDICTED: uncharacterized protein LOC100501262 isoform X1 [Zea mays]	ion binding(GO:0043167);cation binding(GO:0043169);metal ion binding(GO:0046872);transition metal ion binding(GO:0046914);copper ion binding(GO:0005507);molecular_function(GO:0003674);binding(GO:0005488)	—
Novel12124	2.29828	79.0037	-5.1033	5.57e-15	2.02e-13	-	-	gi|992166940|gb|KXG28277.1|	hypothetical protein SORBI_005G106400 [Sorghum bicolor]	small molecule metabolic process(GO:0044281);catalytic activity(GO:0003824);cellular nitrogen compound biosynthetic process(GO:0044271);nucleobase-containing small molecule metabolic process(GO:0055086);metabolic process(GO:0008152);nucleoside phosphate metabolic process(GO:0006753);nucleotide metabolic process(GO:0009117);heterocycle metabolic process(GO:0046483);pyrimidine-containing compound b…	—
Novel12127	8.28022	205.495	-4.6333	6.26e-22	5.4e-20	-	-	gi|473886579|gb|EMS48164.1|	hypothetical protein TRIUR3_33708 [Triticum urartu]	transport(GO:0006810);establishment of localization(GO:0051234);localization(GO:0051179);transporter activity(GO:0005215);biological_process(GO:0008150);cytoplasm(GO:0005737);membrane(GO:0016020);macromolecule localization(GO:0033036);envelope(GO:0031975);cellular component organization or biogenesis(GO:0071840);cell-cell junction(GO:0005911);gap junction(GO:0005921);connexon complex(GO:0005922);…	—
Novel12158	6.56206	61.7548	-3.2343	3.81e-08	4.53e-07	-	-	gi|514735201|ref|XP_004958101.1|	PREDICTED: uncharacterized protein LOC101784792 [Setaria italica]	—	—
Novel12163	39.9917	3.76361	3.4095	9.8e-07	8.8e-06	-	-	—	—	—	—
Novel12173	55.5497	194.782	-1.81	3.96e-06	3.13e-05	-	-	gi|242043106|ref|XP_002459424.1|	hypothetical protein SORBIDRAFT_02g004433 [Sorghum bicolor]	metabolic process(GO:0008152);translational elongation(GO:0006414);biological_process(GO:0008150);regulation of biological quality(GO:0065008);regulation of translational elongation(GO:0006448);regulation of translational fidelity(GO:0006450);regulation of cellular protein metabolic process(GO:0032268);regulation of protein metabolic process(GO:0051246);translation(GO:0006412);biosynthetic proces…	—
Novel12178	25.637	145.043	-2.5002	9.94e-09	1.31e-07	-	-	gi|49388045|dbj|BAD25159.1|	hypothetical protein [Oryza sativa Japonica Group]	—	—
Novel12192	1727.31	27.9596	5.949	2.67e-18	1.52e-16	-	-	gi|5902448|dbj|BAA84461.1|	orf3 [Oryza sativa Japonica Group]	catalytic activity(GO:0003824);phosphoric ester hydrolase activity(GO:0042578);biological_process(GO:0008150);phosphoric diester hydrolase activity(GO:0008081);hydrolase activity(GO:0016787);lipase activity(GO:0016298);phospholipase C activity(GO:0004629);response to stimulus(GO:0050896);phospholipase activity(GO:0004620);signal transduction(GO:0007165);signaling(GO:0023052);hydrolase activity, a…	—
Novel12226	95.0947	0.956169	6.636	1.16e-20	8.7e-19	-	-	—	—	—	—
Novel12230	22.0198	119.589	-2.4412	7.64e-08	8.59e-07	-	-	—	—	—	—
Novel12250	0	80.3838	#NAME?	9.04e-21	6.84e-19	-	-	—	—	—	—
Novel12264	3.22243	63.222	-4.2942	4.12e-11	8.23e-10	-	-	—	—	—	—
Novel12282	173.296	619.804	-1.8386	1.71e-07	1.8e-06	-	-	gi|308044377|ref|NP_001183468.1|	uncharacterized protein LOC100501900 [Zea mays]	electron transport(GO:0006118);ion binding(GO:0043167);cation binding(GO:0043169);metal ion binding(GO:0046872);metabolic process(GO:0008152);photosynthesis(GO:0015979);biological_process(GO:0008150);membrane(GO:0016020);photosystem(GO:0009521);membrane part(GO:0044425);photosynthetic membrane(GO:0034357);thylakoid(GO:0009579);thylakoid part(GO:0044436);photosystem II reaction center(GO:0009539);…	—
Novel12304	68.9976	223.155	-1.6934	1.42e-05	9.9e-05	-	-	gi|77552087|gb|ABA94884.1|	transposon protein, putative, CACTA, En/Spm sub-class [Oryza sativa Japonica Group]	—	—
Novel12307	47.9583	5.62227	3.0926	6.4e-07	5.97e-06	-	-	—	—	—	—
Novel12309	77.5374	346.426	-2.1596	1.1e-08	1.44e-07	-	-	—	—	—	—
Novel12310	63.5428	230.587	-1.8595	9.72e-07	8.74e-06	-	-	gi|475626417|gb|EMT33338.1|	hypothetical protein F775_25273 [Aegilops tauschii]	—	—
Novel12319	28.5141	115.351	-2.0163	1.39e-05	9.76e-05	-	-	gi|414591564|tpg|DAA42135.1|	TPA: hypothetical protein ZEAMMB73_778544, partial [Zea mays]	molecular_function(GO:0003674);nucleic acid binding(GO:0003676);binding(GO:0005488)	—
Novel12326	652.993	23.6333	4.7882	5.49e-06	4.22e-05	-	-	gi|514821716|ref|XP_004985535.1|	PREDICTED: F-box/kelch-repeat protein At1g74510 [Setaria italica]	—	—
Novel12339	71.13	0.308221	7.8504	1.39e-14	4.79e-13	-	-	gi|113623687|dbj|BAF23632.1|	Os08g0389500 [Oryza sativa Japonica Group]	metabolic process(GO:0008152);biological_process(GO:0008150);DNA recombination(GO:0006310);molecular_function(GO:0003674);primary metabolic process(GO:0044238);nitrogen compound metabolic process(GO:0006807);cellular metabolic process(GO:0044237);cellular nitrogen compound metabolic process(GO:0034641);nucleic acid binding(GO:0003676);DNA binding(GO:0003677);binding(GO:0005488);nucleobase-contain…	—
Novel12341	2.14227	42.2303	-4.3011	2.19e-08	2.71e-07	-	-	—	—	—	—
Novel12345	7.31894	189.619	-4.6953	5.5e-14	1.74e-12	-	-	gi|475534855|gb|EMT08646.1|	Disease resistance protein RPM1 [Aegilops tauschii]	biological_process(GO:0008150);molecular_function(GO:0003674);nucleotide binding(GO:0000166);binding(GO:0005488);ATP binding(GO:0005524);apoptotic process(GO:0006915);cell death(GO:0008219);cellular process(GO:0009987);programmed cell death(GO:0012501);death(GO:0016265);purine nucleotide binding(GO:0017076);adenyl nucleotide binding(GO:0030554);ribonucleotide binding(GO:0032553);purine ribonucleo…	—
Novel12354	3.44486	46.7477	-3.7624	6.63e-08	7.53e-07	-	-	gi|255677212|dbj|BAF19946.2|	Os06g0607400 [Oryza sativa Japonica Group]	—	—
Novel12361	120.444	3.16195	5.2514	1.16e-05	8.24e-05	-	-	gi|242076398|ref|XP_002448135.1|	hypothetical protein SORBIDRAFT_06g021910 [Sorghum bicolor]	intracellular signal transduction(GO:0035556);small GTPase mediated signal transduction(GO:0007264);small monomeric GTPase activity(GO:0003925);GTP binding(GO:0005525);guanyl nucleotide binding(GO:0019001);guanyl ribonucleotide binding(GO:0032561);biological_process(GO:0008150);response to stimulus(GO:0050896);signal transduction(GO:0007165);signaling(GO:0023052);molecular_function(GO:0003674);ce…	—
Novel12377	950.082	6.27761	7.2417	8e-13	2.11e-11	-	-	gi|835911941|ref|XP_012702137.1|	PREDICTED: probable BOI-related E3 ubiquitin-protein ligase 2 isoform X2 [Setaria italica]	transport(GO:0006810);establishment of localization(GO:0051234);localization(GO:0051179);oligopeptide transport(GO:0006857);peptide transport(GO:0015833);transporter activity(GO:0005215);biological_process(GO:0008150);membrane(GO:0016020);molecular_function(GO:0003674);cellular_component(GO:0005575);cell(GO:0005623);cell part(GO:0044464)	—
Novel12387	5.16647	56.0538	-3.4396	6.58e-08	7.49e-07	-	-	—	—	—	—
Novel12397	36.7789	3.73405	3.3001	3.32e-06	2.67e-05	-	-	gi|1002275795|ref|XP_015642216.1|	PREDICTED: uncharacterized protein LOC4340280 [Oryza sativa Japonica Group]	—	—
Novel12407	28.0555	0	Inf	3.76e-06	2.99e-05	-	-	gi|125562993|gb|EAZ08373.1|	hypothetical protein OsI_30631 [Oryza sativa Indica Group]	—	—
Novel12412	352.168	1.57261	7.807	2.38e-10	4.18e-09	-	-	gi|475605308|gb|EMT26021.1|	Lectin-domain containing receptor kinase A4.2 [Aegilops tauschii]	catalytic activity(GO:0003824);metabolic process(GO:0008152);biological_process(GO:0008150);membrane(GO:0016020);transferase activity(GO:0016740);molecular_function(GO:0003674);kinase activity(GO:0016301);phosphotransferase activity, alcohol group as acceptor(GO:0016773);protein metabolic process(GO:0019538);primary metabolic process(GO:0044238);protein phosphorylation(GO:0006468);phosphorus meta…	—
Novel12465	444.157	0.30083	10.528	1.84e-52	2.01e-49	-	-	—	—	—	—
Novel12478	69.1896	232.286	-1.7473	4.64e-06	3.62e-05	-	-	gi|475415968|gb|EMT00985.1|	hypothetical protein F775_00750 [Aegilops tauschii]	—	—
Novel12488	13.7458	102.528	-2.899	4.76e-09	6.67e-08	-	-	—	—	—	—
Novel12489	28.8758	216.758	-2.9082	2.89e-12	6.96e-11	-	-	gi|475626090|gb|EMT33196.1|	hypothetical protein F775_52182 [Aegilops tauschii]	—	—
Novel12507	274.183	759.734	-1.4704	1.22e-05	8.69e-05	-	-	gi|238802292|emb|CAP74534.1|	putative TdLSC8 protein, partial [Triticum turgidum subsp. durum]	catalytic activity(GO:0003824);GTP binding(GO:0005525);guanyl nucleotide binding(GO:0019001);guanyl ribonucleotide binding(GO:0032561);biological_process(GO:0008150);hydrolase activity(GO:0016787);GTPase activity(GO:0003924);response to stimulus(GO:0050896);immune system process(GO:0002376);immune response(GO:0006955);molecular_function(GO:0003674);hydrolase activity, acting on acid anhydrides(GO…	—
Novel12516	146.801	484.569	-1.7228	6.35e-07	5.93e-06	-	-	—	—	—	—
Novel12523	116.22	347.851	-1.5816	1.27e-05	8.96e-05	-	-	gi|473981188|gb|EMS51586.1|	hypothetical protein TRIUR3_35307 [Triticum urartu]	metabolic process(GO:0008152);biological_process(GO:0008150);cytoplasm(GO:0005737);cytoplasmic part(GO:0044444);translation(GO:0006412);RNA binding(GO:0003723);structural constituent of ribosome(GO:0003735);ribosome(GO:0005840);structural molecule activity(GO:0005198);ribonucleoprotein complex(GO:0030529);biosynthetic process(GO:0009058);molecular_function(GO:0003674);non-membrane-bounded organel…	—
Novel12530	12.0327	69.4938	-2.5299	1.46e-06	1.26e-05	-	-	gi|475583489|gb|EMT19474.1|	hypothetical protein F775_15416 [Aegilops tauschii]	—	—
Novel12554	128.692	432.292	-1.7481	1.22e-06	1.08e-05	-	-	gi|1035925054|gb|OAY54642.1|	hypothetical protein MANES_03G090600 [Manihot esculenta]	—	—
Novel12556	8.9155	70.1166	-2.9754	2.17e-06	1.82e-05	-	-	gi|695061762|ref|XP_009419327.1|	PREDICTED: uncharacterized exonuclease domain-containing protein At3g15140 isoform X1 [Musa acuminata subsp. malaccensis]	catalytic activity(GO:0003824);hydrolase activity(GO:0016787);hydrolase activity, acting on ester bonds(GO:0016788);molecular_function(GO:0003674);nuclease activity(GO:0004518);exonuclease activity(GO:0004527);intracellular(GO:0005622);cellular_component(GO:0005575);cell(GO:0005623);cell part(GO:0044464)	—
Novel12563	4.60782	185.077	-5.3279	2.02e-13	5.86e-12	-	-	gi|992169477|gb|KXG29896.1|	hypothetical protein SORBI_004G105700 [Sorghum bicolor]	oxidoreductase activity(GO:0016491);catalytic activity(GO:0003824);response to chemical stimulus(GO:0042221);antioxidant activity(GO:0016209);peroxidase activity(GO:0004601);oxidoreductase activity, acting on peroxide as acceptor(GO:0016684);biological_process(GO:0008150);response to oxidative stress(GO:0006979);interleukin-5 receptor binding(GO:0005137);growth factor activity(GO:0008083);growth …	bdi01100(Metabolic pathways)
Novel12565	26.4627	278.462	-3.3954	6.8e-17	3.23e-15	-	-	gi|937905420|dbj|BAS80474.1|	Os02g0701800 [Oryza sativa Japonica Group]	oxidoreductase activity(GO:0016491);electron transport(GO:0006118);catalytic activity(GO:0003824);ion binding(GO:0043167);cation binding(GO:0043169);metal ion binding(GO:0046872);transporter activity(GO:0005215);membrane(GO:0016020);inorganic cation transmembrane transporter activity(GO:0022890);transition metal ion binding(GO:0046914);transmembrane transporter activity(GO:0022857);copper ion bin…	—
Novel12580	19.9851	110.176	-2.4628	5.34e-08	6.18e-07	-	-	gi|475620056|gb|EMT30980.1|	Cysteine-rich receptor-like protein kinase 26 [Aegilops tauschii]	—	bdi03018(RNA degradation)
Novel12583	136.753	33.4952	2.0295	9.72e-07	8.74e-06	-	-	—	—	—	—
Novel12599	28.9501	128.142	-2.1461	1.37e-06	1.19e-05	-	-	gi|475626713|gb|EMT33446.1|	Putative acetyltransferase [Aegilops tauschii]	—	—
Novel12621	48.3555	243.679	-2.3332	2.73e-08	3.32e-07	-	-	gi|475520212|gb|EMT06455.1|	hypothetical protein F775_04852 [Aegilops tauschii]	—	—
Novel12637	151.47	598.359	-1.982	2.81e-08	3.42e-07	-	-	gi|475625703|gb|EMT33059.1|	hypothetical protein F775_08249 [Aegilops tauschii]	—	—
Novel12642	358.205	0.924662	8.5976	8.87e-46	5.7e-43	-	-	—	—	—	—
Novel12654	148.438	28.5662	2.3775	1.92e-08	2.41e-07	-	-	gi|222625101|gb|EEE59233.1|	hypothetical protein OsJ_11215 [Oryza sativa Japonica Group]	catalytic activity(GO:0003824);metabolic process(GO:0008152);biological_process(GO:0008150);transferase activity(GO:0016740);molecular_function(GO:0003674);kinase activity(GO:0016301);phosphotransferase activity, alcohol group as acceptor(GO:0016773);protein metabolic process(GO:0019538);primary metabolic process(GO:0044238);protein phosphorylation(GO:0006468);phosphorus metabolic process(GO:0006…	—
Novel12656	36.3007	162.471	-2.1621	1.89e-07	1.97e-06	-	-	gi|944048701|gb|KQJ84342.1|	hypothetical protein BRADI_5g20252 [Brachypodium distachyon]	catalytic activity(GO:0003824);metabolic process(GO:0008152);biological_process(GO:0008150);transferase activity(GO:0016740);molecular_function(GO:0003674);kinase activity(GO:0016301);phosphotransferase activity, alcohol group as acceptor(GO:0016773);protein metabolic process(GO:0019538);primary metabolic process(GO:0044238);protein phosphorylation(GO:0006468);phosphorus metabolic process(GO:0006…	bdi04140(Regulation of autophagy)
Novel12687	6.6234	122.6	-4.2102	2.56e-15	9.75e-14	-	-	—	—	—	—
Novel12689	56.4878	8.42527	2.7451	6.87e-07	6.38e-06	-	-	—	—	—	—
Novel12699	1005.64	339.027	1.5686	2.2e-06	1.84e-05	-	-	gi|1035963267|gb|OAY83796.1|	Clathrin light chain 2 [Ananas comosus]	—	—
Novel12720	2.44135	180.973	-6.212	1.72e-17	8.78e-16	-	-	gi|944084424|gb|KQK19776.1|	hypothetical protein BRADI_1g50407 [Brachypodium distachyon]	metabolic process(GO:0008152);biological_process(GO:0008150);response to stimulus(GO:0050896);signal transduction(GO:0007165);signaling(GO:0023052);biosynthetic process(GO:0009058);molecular_function(GO:0003674);cell communication(GO:0007154);cellular response to stimulus(GO:0051716);primary metabolic process(GO:0044238);nitrogen compound metabolic process(GO:0006807);cellular metabolic process(G…	—
Novel12736	52.3216	480.555	-3.1992	7.04e-17	3.33e-15	-	-	gi|77556477|gb|ABA99273.1|	lectin protein kinase, putative, expressed [Oryza sativa Japonica Group]	carbohydrate metabolic process(GO:0005975);carbohydrate catabolic process(GO:0016052);catalytic activity(GO:0003824);amine metabolic process(GO:0009308);aminoglycan metabolic process(GO:0006022);chitinase activity(GO:0004568);chitin catabolic process(GO:0006032);polysaccharide catabolic process(GO:0000272);aminoglycan catabolic process(GO:0006026);hydrolase activity, hydrolyzing O-glycosyl compou…	—
Novel12742	59.276	226.182	-1.932	7.98e-07	7.31e-06	-	-	gi|473933298|gb|EMS50042.1|	hypothetical protein TRIUR3_21217 [Triticum urartu]	—	—
Novel12744	0	19.2857	#NAME?	8.01e-07	7.33e-06	-	-	gi|146166777|gb|ABQ08937.1|	PREDICTED: uncharacterized protein LOC107277906 isoform X2 [Oryza sativa Japonica Group]	—	—
Novel12747	12.2483	112.958	-3.2051	4.95e-11	9.77e-10	-	-	gi|475621633|gb|EMT31560.1|	hypothetical protein F775_24055 [Aegilops tauschii]	—	—
Novel12754	67.838	262.761	-1.9536	3.46e-07	3.42e-06	-	-	gi|326509667|dbj|BAJ87049.1|	predicted protein [Hordeum vulgare subsp. vulgare]	—	—
Novel12755	21.7433	428.941	-4.3021	6.21e-16	2.59e-14	-	-	gi|475558348|gb|EMT13064.1|	hypothetical protein F775_07565 [Aegilops tauschii]	viral assembly, maturation, egress, and release(GO:0019067);biological_process(GO:0008150);reproductive process(GO:0022414);reproduction(GO:0000003);viral reproductive process(GO:0022415);viral infectious cycle(GO:0019058);viral reproduction(GO:0016032)	—
Novel12800	38.6711	146.152	-1.9181	2.34e-06	1.94e-05	-	-	gi|473923242|gb|EMS49753.1|	Double-strand break repair protein MRE11 [Triticum urartu]	—	—
Novel12805	499.529	4332.03	-3.1164	1.21e-19	8.06e-18	-	-	—	—	—	—
Novel12813	152.627	24.3477	2.6481	9.17e-10	1.46e-08	-	-	gi|670394511|ref|XP_008677688.1|	PREDICTED: uncharacterized protein LOC100384287 isoform X1 [Zea mays]	metabolic process(GO:0008152);biological_process(GO:0008150);proteolysis(GO:0006508);trypsin activity(GO:0004295);protein metabolic process(GO:0019538);primary metabolic process(GO:0044238);macromolecule metabolic process(GO:0043170)	—
Novel12814	23.1242	153.678	-2.7324	1.27e-07	1.37e-06	-	-	—	—	—	—
Novel12820	230.54	1229.81	-2.4153	8.26e-13	2.17e-11	-	-	—	—	—	—
Novel12828	56.5707	204.457	-1.8537	2.88e-06	2.35e-05	-	-	—	—	—	—
Novel12840	65.9855	223.853	-1.7623	2.28e-06	1.9e-05	-	-	gi|1002258319|ref|XP_015633491.1|	PREDICTED: uncharacterized protein LOC107280499 isoform X2 [Oryza sativa Japonica Group]	membrane(GO:0016020);integral to membrane(GO:0016021);intrinsic to membrane(GO:0031224);membrane part(GO:0044425);cellular_component(GO:0005575);cell(GO:0005623);cell part(GO:0044464)	—
Novel12849	6.97146	78.2956	-3.4894	6.52e-10	1.07e-08	-	-	gi|474416343|gb|EMS67213.1|	hypothetical protein TRIUR3_04371 [Triticum urartu]	structural molecule activity(GO:0005198);molecular_function(GO:0003674)	—
Novel12851	22.3611	179.248	-3.0029	2.06e-09	3.08e-08	-	-	gi|944083833|gb|KQK19185.1|	hypothetical protein BRADI_1g46820 [Brachypodium distachyon]	catalytic activity(GO:0003824);hydrolase activity(GO:0016787);peptidase activity(GO:0008233);molecular_function(GO:0003674)	—
Novel12856	11.0104	108.834	-3.3052	1.14e-07	1.25e-06	-	-	gi|326502192|dbj|BAK06579.1|	predicted protein [Hordeum vulgare subsp. vulgare]	—	—
Novel12871	192.007	677.339	-1.8187	1.45e-07	1.55e-06	-	-	gi|474239379|gb|EMS59752.1|	hypothetical protein TRIUR3_30284 [Triticum urartu]	—	—
Novel12876	35.0993	221.711	-2.6592	1.07e-10	1.99e-09	-	-	gi|670401566|ref|XP_008680639.1|	PREDICTED: uncharacterized protein LOC103655710 [Zea mays]	catalytic activity(GO:0003824);hydrolase activity(GO:0016787);peptidase activity(GO:0008233);molecular_function(GO:0003674)	—
Novel12893	97.6585	22.7614	2.1012	4.06e-06	3.21e-05	-	-	—	—	catalytic activity(GO:0003824);ion binding(GO:0043167);cation binding(GO:0043169);metal ion binding(GO:0046872);hydrolase activity(GO:0016787);zinc ion binding(GO:0008270);transition metal ion binding(GO:0046914);molecular_function(GO:0003674);binding(GO:0005488)	—
Novel12894	8.11129	55.5151	-2.7749	3.12e-06	2.52e-05	-	-	gi|1034716598|gb|OAV84639.1|	hypothetical protein PTTG_11541 [Puccinia triticina 1-1 BBBD Race 1]	actin binding(GO:0003779);cytoskeletal protein binding(GO:0008092);molecular_function(GO:0003674);binding(GO:0005488);protein binding(GO:0005515)	—
Novel12914	19.7137	97.9857	-2.3134	9.07e-07	8.21e-06	-	-	gi|475608102|gb|EMT26923.1|	hypothetical protein F775_10388 [Aegilops tauschii]	extracellular region(GO:0005576);hormone activity(GO:0005179);receptor binding(GO:0005102);molecular_function(GO:0003674);binding(GO:0005488);protein binding(GO:0005515);cellular_component(GO:0005575)	—
Novel12937	233.081	36.6912	2.6673	2.8e-07	2.82e-06	-	-	gi|414885830|tpg|DAA61844.1|	TPA: putative calcium-dependent protein kinase family protein isoform 1 [Zea mays]	catalytic activity(GO:0003824);metabolic process(GO:0008152);biological_process(GO:0008150);transferase activity(GO:0016740);molecular_function(GO:0003674);kinase activity(GO:0016301);phosphotransferase activity, alcohol group as acceptor(GO:0016773);protein metabolic process(GO:0019538);primary metabolic process(GO:0044238);protein phosphorylation(GO:0006468);phosphorus metabolic process(GO:0006…	—
Novel12938	78.4259	0	Inf	1.99e-07	2.07e-06	-	-	gi|474219437|gb|EMS59184.1|	Exocyst complex component 7 [Triticum urartu]	oxidoreductase activity(GO:0016491);catalytic activity(GO:0003824);metabolic process(GO:0008152);transport(GO:0006810);establishment of localization(GO:0051234);localization(GO:0051179);transporter activity(GO:0005215);biological_process(GO:0008150);cytoplasm(GO:0005737);cell cycle(GO:0007049);cell cycle process(GO:0022402);cell cycle arrest(GO:0007050);negative regulation of cell cycle(GO:004578…	—
Novel12942	196.547	37.4597	2.3915	2.34e-09	3.45e-08	-	-	—	—	—	—
Novel12950	95.8382	0.902491	6.7305	9.69e-09	1.28e-07	-	-	gi|125548153|gb|EAY93975.1|	hypothetical protein OsI_15752 [Oryza sativa Indica Group]	—	—
Novel12958	218.778	15.1007	3.8568	1.69e-18	9.82e-17	-	-	—	—	—	—
Novel12960	144.123	0.640558	7.8138	5.55e-18	3.04e-16	-	-	—	—	electron transport(GO:0006118);electron transporter activity(GO:0005489)	—
Novel12981	56.9195	247.18	-2.1186	2.58e-08	3.15e-07	-	-	—	—	—	—
Novel13017	0.293972	19.0997	-6.0217	6.45e-06	4.87e-05	-	-	gi|669031834|emb|CDM87008.1|	unnamed protein product [Triticum aestivum]	—	—
Novel13020	6.72589	64.2486	-3.2559	2.77e-08	3.37e-07	-	-	—	—	—	—
Novel13025	17.3517	79.4798	-2.1955	1.03e-05	7.4e-05	-	-	gi|474396205|gb|EMS65702.1|	hypothetical protein TRIUR3_05898 [Triticum urartu]	—	—
Novel13040	62.9991	482.377	-2.9368	1.58e-07	1.67e-06	-	-	—	—	—	—
Novel13089	10.6974	70.7242	-2.7249	3.17e-07	3.16e-06	-	-	gi|326494156|dbj|BAJ90347.1|	predicted protein [Hordeum vulgare subsp. vulgare]	—	—
Novel13106	25.7306	0.679455	5.243	3.3e-07	3.27e-06	-	-	—	—	—	—
Novel13130	4.91983	41.6315	-3.081	4.09e-06	3.22e-05	-	-	gi|285309967|emb|CBE71057.1|	aconitate hydratase 3 [Citrus clementina]	catalytic activity(GO:0003824);lyase activity(GO:0016829);metabolic process(GO:0008152);carbon-oxygen lyase activity(GO:0016835);hydro-lyase activity(GO:0016836);biological_process(GO:0008150);molecular_function(GO:0003674)	bdi01100(Metabolic pathways)
Novel13147	90.3438	360.434	-1.9962	5.6e-08	6.46e-07	-	-	gi|224029803|gb|ACN33977.1|	unknown [Zea mays]	—	—
Novel13164	10.8725	179.489	-4.0451	1.37e-17	7.13e-16	-	-	gi|475623815|gb|EMT32377.1|	Putative beta-1,3-galactosyltransferase 8 [Aegilops tauschii]	—	—
Novel13171	36.4791	142.98	-1.9707	2.56e-06	2.11e-05	-	-	gi|473794466|gb|EMS46457.1|	hypothetical protein TRIUR3_26457 [Triticum urartu]	—	—
Novel13176	419.257	143.991	1.5419	7.73e-06	5.73e-05	-	-	gi|255678616|dbj|BAF24317.2|	Os08g0543900 [Oryza sativa Japonica Group]	small molecule metabolic process(GO:0044281);catalytic activity(GO:0003824);small molecule biosynthetic process(GO:0044283);cellular nitrogen compound biosynthetic process(GO:0044271);metabolic process(GO:0008152);vitamin metabolic process(GO:0006766);water-soluble vitamin metabolic process(GO:0006767);vitamin biosynthetic process(GO:0009110);water-soluble vitamin biosynthetic process(GO:0042364)…	—
Novel13183	571.094	1993.98	-1.8038	7.77e-08	8.73e-07	-	-	gi|474253782|gb|EMS60318.1|	hypothetical protein TRIUR3_29218 [Triticum urartu]	—	—
Novel13196	156.326	567.245	-1.8594	9.39e-08	1.04e-06	-	-	—	—	—	—
Novel13211	499.917	1496.19	-1.5815	1.62e-06	1.39e-05	-	-	gi|474137109|gb|EMS56400.1|	hypothetical protein TRIUR3_24894 [Triticum urartu]	oxidoreductase activity(GO:0016491);electron transport(GO:0006118);catalytic activity(GO:0003824);transporter activity(GO:0005215);inorganic cation transmembrane transporter activity(GO:0022890);transmembrane transporter activity(GO:0022857);cation transmembrane transporter activity(GO:0008324);substrate-specific transmembrane transporter activity(GO:0022891);ion transmembrane transporter activit…	—
Novel13227	60.7544	294.792	-2.2786	2.98e-09	4.33e-08	-	-	—	—	metabolic process(GO:0008152);biological_process(GO:0008150);protein processing(GO:0016485);viral protein processing(GO:0019082);protein maturation(GO:0051604);viral genome expression(GO:0019080);reproductive process(GO:0022414);reproduction(GO:0000003);viral reproductive process(GO:0022415);viral infectious cycle(GO:0019058);viral reproduction(GO:0016032);molecular_function(GO:0003674);protein m…	—
Novel13234	21.3794	197.066	-3.2044	1.76e-13	5.13e-12	-	-	—	—	—	—
Novel13235	18.5941	328.456	-4.1428	2.1e-22	1.92e-20	-	-	—	—	—	—
Novel13278	41.4102	157.125	-1.9239	3.01e-06	2.44e-05	-	-	—	—	—	—
Novel13292	34.8595	138.614	-1.9915	2.74e-06	2.25e-05	-	-	gi|474287215|gb|EMS61156.1|	hypothetical protein TRIUR3_10521 [Triticum urartu]	—	—
Novel13297	6.51365	50.4739	-2.954	6.84e-07	6.35e-06	-	-	—	—	—	—
Novel13301	156.186	468.079	-1.5835	5.05e-06	3.91e-05	-	-	gi|473874725|gb|EMS47823.1|	Translation initiation factor IF-3 [Triticum urartu]	metabolic process(GO:0008152);translation factor activity, nucleic acid binding(GO:0008135);biological_process(GO:0008150);translation initiation factor activity(GO:0003743);translational initiation(GO:0006413);translation(GO:0006412);RNA binding(GO:0003723);biosynthetic process(GO:0009058);molecular_function(GO:0003674);protein metabolic process(GO:0019538);primary metabolic process(GO:0044238);…	—
Novel13314	194.45	24.1108	3.0116	4.07e-07	3.96e-06	-	-	gi|474209763|gb|EMS58803.1|	hypothetical protein TRIUR3_15985 [Triticum urartu]	—	—
Novel13322	335.274	926.605	-1.4666	6.76e-06	5.08e-05	-	-	gi|40882693|gb|AAR96234.1|	putative polyprotein [Oryza sativa Japonica Group]	catalytic activity(GO:0003824);metabolic process(GO:0008152);biological_process(GO:0008150);molecular_function(GO:0003674)	—
Novel13325	32.3691	172.14	-2.4109	1.33e-08	1.71e-07	-	-	—	—	biological_process(GO:0008150);signal transducer activity(GO:0004871);molecular transducer activity(GO:0060089);molecular_function(GO:0003674);multicellular organismal process(GO:0032501);developmental process(GO:0032502);multicellular organismal development(GO:0007275)	—
Novel13327	49.0041	236.799	-2.2727	5.28e-09	7.33e-08	-	-	—	—	—	—
Novel13344	4.87249	75.5153	-3.954	5.62e-06	4.3e-05	-	-	gi|475567205|gb|EMT15211.1|	hypothetical protein F775_25172 [Aegilops tauschii]	—	—
Novel13351	175.215	0	Inf	2.66e-07	2.69e-06	-	-	gi|474407338|gb|EMS66587.1|	hypothetical protein TRIUR3_01061 [Triticum urartu]	—	—
Novel13352	16.4732	77.6546	-2.2369	8.06e-06	5.95e-05	-	-	—	—	—	—
Novel13353	131.003	452.358	-1.7879	5.23e-07	4.98e-06	-	-	gi|357166285|ref|XP_003580660.1|	PREDICTED: FAM10 family protein At4g22670 isoform X2 [Brachypodium distachyon]	—	—
Novel13355	99.7264	21.8544	2.19	1.54e-06	1.33e-05	-	-	gi|745627313|gb|AJD09474.1|	transposase [Oryza sativa Japonica Group]	membrane(GO:0016020);cellular_component(GO:0005575);cell(GO:0005623);cell part(GO:0044464)	—
Novel13359	4.63879	39.7378	-3.0987	5.16e-06	3.98e-05	-	-	—	—	—	—
Novel13361	368.384	44.0284	3.0647	9.45e-16	3.84e-14	-	-	gi|46200529|gb|AAS82603.1|	putative glycerol 3-phosphate permease [Zea mays]	catalytic activity(GO:0003824);coenzyme metabolic process(GO:0006732);metabolic process(GO:0008152);acetyl-CoA metabolic process(GO:0006084);biological_process(GO:0008150);cofactor metabolic process(GO:0051186);molecular_function(GO:0003674);cellular metabolic process(GO:0044237);cellular process(GO:0009987)	—
Novel13387	21.1528	206.4	-3.2865	1.29e-15	5.13e-14	-	-	—	—	—	—
Novel13399	16.5155	98.8099	-2.5808	8e-08	8.97e-07	-	-	gi|297734524|emb|CBI15771.3|	unnamed protein product [Vitis vinifera]	—	—
Novel13400	114.322	448.144	-1.9709	4.35e-08	5.12e-07	-	-	—	—	—	—
Novel13423	183.358	943.691	-2.3637	1.56e-11	3.37e-10	-	-	gi|242039351|ref|XP_002467070.1|	hypothetical protein SORBIDRAFT_01g019150 [Sorghum bicolor]	cation transport(GO:0006812);ion transport(GO:0006811);transport(GO:0006810);establishment of localization(GO:0051234);localization(GO:0051179);biological_process(GO:0008150);monovalent inorganic cation transport(GO:0015672);cytoplasm(GO:0005737);membrane(GO:0016020);cytoplasmic part(GO:0044444);mitochondrion(GO:0005739);proton transport(GO:0015992);hydrogen transport(GO:0006818);intracellular(GO…	—
Novel13438	55.9659	1.92906	4.8586	5.97e-12	1.37e-10	-	-	gi|1016471171|ref|YP_009242023.1|	cytochrome c biogenesis Fc (mitochondrion) [Oryza minuta]	oxidoreductase activity(GO:0016491);catalytic activity(GO:0003824);metabolic process(GO:0008152);nitrogen fixation(GO:0009399);nitrogen cycle metabolic process(GO:0071941);biological_process(GO:0008150);nitrogenase activity(GO:0016163);oxidoreductase activity, acting on iron-sulfur proteins as donors, dinitrogen as acceptor(GO:0016732);oxidoreductase activity, acting on iron-sulfur proteins as do…	—
Novel13443	30.9765	134.918	-2.1228	5.51e-07	5.22e-06	-	-	gi|475596509|gb|EMT23376.1|	hypothetical protein F775_43995 [Aegilops tauschii]	—	—
Novel13458	7.26034	183.64	-4.6607	2.65e-21	2.13e-19	-	-	gi|670407211|ref|XP_008645089.1|	PREDICTED: leucine-rich repeat receptor-like kinase protein THICK TASSEL DWARF1 [Zea mays]	catalytic activity(GO:0003824);metabolic process(GO:0008152);biological_process(GO:0008150);transferase activity(GO:0016740);molecular_function(GO:0003674);kinase activity(GO:0016301);phosphotransferase activity, alcohol group as acceptor(GO:0016773);protein metabolic process(GO:0019538);primary metabolic process(GO:0044238);protein phosphorylation(GO:0006468);phosphorus metabolic process(GO:0006…	—
Novel13470	0.995686	29.1802	-4.8732	7.17e-06	5.36e-05	-	-	—	—	—	—
Novel13485	1985.98	314.789	2.6574	1.22e-15	4.87e-14	-	-	gi|514761420|ref|XP_004964783.1|	PREDICTED: ABC transporter C family member 10-like [Setaria italica]	catalytic activity(GO:0003824);cellular aromatic compound metabolic process(GO:0006725);coenzyme metabolic process(GO:0006732);aromatic compound biosynthetic process(GO:0019438);cellular nitrogen compound biosynthetic process(GO:0044271);metabolic process(GO:0008152);coenzyme biosynthetic process(GO:0009108);GTP binding(GO:0005525);guanyl nucleotide binding(GO:0019001);guanyl ribonucleotide bindi…	—
Novel13519	1.62586	25.9011	-3.9937	9.5e-06	6.9e-05	-	-	—	—	—	—
Novel13522	143.411	604.303	-2.0751	3e-09	4.35e-08	-	-	—	—	—	—
Novel13526	7.97332	85.2109	-3.4178	4.69e-06	3.65e-05	-	-	gi|475599403|gb|EMT24223.1|	hypothetical protein F775_43814 [Aegilops tauschii]	—	—
Novel13533	45.1711	1.55044	4.8647	3.02e-10	5.21e-09	-	-	gi|670380417|ref|XP_008670948.1|	PREDICTED: protein FAR1-RELATED SEQUENCE 5-like isoform X1 [Zea mays]	catalytic activity(GO:0003824);metabolic process(GO:0008152);biological_process(GO:0008150);transposase activity(GO:0004803);DNA recombination(GO:0006310);molecular_function(GO:0003674);primary metabolic process(GO:0044238);nitrogen compound metabolic process(GO:0006807);cellular metabolic process(GO:0044237);cellular nitrogen compound metabolic process(GO:0034641);nucleic acid binding(GO:0003676…	—
Novel13540	1668.38	0	Inf	7.4e-09	1e-07	-	-	gi|548592|sp|Q05968.1|PR1_HORVU	RecName: Full=Pathogenesis-related protein 1; Flags: Precursor	—	bdi04626(Plant-pathogen interaction);bdi04075(Plant hormone signal transduction)
Novel13572	8.9448	74.4612	-3.0574	1.86e-08	2.34e-07	-	-	gi|20330765|gb|AAM19128.1|AC103891_8	Putative transposase [Oryza sativa Japonica Group]	catalytic activity(GO:0003824);metabolic process(GO:0008152);biological_process(GO:0008150);hydrolase activity(GO:0016787);recombinase activity(GO:0000150);transposase activity(GO:0004803);DNA recombination(GO:0006310);DNA integration(GO:0015074);molecular_function(GO:0003674);primary metabolic process(GO:0044238);nitrogen compound metabolic process(GO:0006807);cellular metabolic process(GO:00442…	—
Novel13583	389.592	42.8105	3.1859	1.1e-16	5.1e-15	-	-	gi|473885596|gb|EMS48083.1|	hypothetical protein TRIUR3_10350 [Triticum urartu]	oxidoreductase activity(GO:0016491);electron transport(GO:0006118);catalytic activity(GO:0003824);oxidoreductase activity, acting on other nitrogenous compounds as donors(GO:0016661);nitrate reductase activity(GO:0008940);nitrate reductase complex(GO:0009325);molecular_function(GO:0003674);protein complex(GO:0043234);macromolecular complex(GO:0032991);cellular_component(GO:0005575);cell(GO:000562…	—
Novel13599	587.063	1.86605	8.2974	2.17e-49	2.01e-46	-	-	—	—	—	—
Novel13647	55.7073	195.56	-1.8117	7.65e-06	5.68e-05	-	-	gi|326493566|dbj|BAJ85244.1|	predicted protein [Hordeum vulgare subsp. vulgare]	—	—
Novel13670	64.5317	207.632	-1.686	1.22e-05	8.67e-05	-	-	gi|1045356970|dbj|GAU51479.1|	hypothetical protein TSUD_413680 [Trifolium subterraneum]	oxidoreductase activity(GO:0016491);catalytic activity(GO:0003824);metabolic process(GO:0008152);monooxygenase activity(GO:0004497);oxidoreductase activity, acting on paired donors, with incorporation or reduction of molecular oxygen(GO:0016705);biological_process(GO:0008150);phenol 2-monooxygenase activity(GO:0018662);transferase activity(GO:0016740);oxidoreductase activity, acting on paired don…	—
Novel13679	815.658	5172.87	-2.6649	2.12e-15	8.17e-14	-	-	—	—	—	—
Novel13694	179.223	16.4355	3.4469	6.17e-15	2.22e-13	-	-	—	—	—	—
Novel13700	606.847	1773.33	-1.5471	2.03e-06	1.71e-05	-	-	gi|944068786|gb|KQK04270.1|	hypothetical protein BRADI_2g12727 [Brachypodium distachyon]	metal ion transport(GO:0030001);cation transport(GO:0006812);ion transport(GO:0006811);divalent metal ion transport(GO:0070838);transport(GO:0006810);establishment of localization(GO:0051234);localization(GO:0051179);divalent inorganic cation transport(GO:0072511);biological_process(GO:0008150);membrane(GO:0016020);nucleoside-triphosphatase regulator activity(GO:0060589);calcium channel regulator…	—
Novel13702	97.0678	602.777	-2.6346	1.72e-11	3.66e-10	-	-	gi|474350424|gb|EMS62962.1|	hypothetical protein TRIUR3_32884 [Triticum urartu]	—	—
Novel13767	10.9079	148.406	-3.7661	4.39e-07	4.24e-06	-	-	gi|670363066|ref|XP_008654535.1|	PREDICTED: putative ribonuclease H protein At1g65750 isoform X2 [Zea mays]	—	—
Novel13782	28.4371	225.908	-2.9899	3.94e-08	4.67e-07	-	-	gi|1002282648|ref|XP_015645617.1|	PREDICTED: uncharacterized protein LOC107281520 isoform X3 [Oryza sativa Japonica Group]	—	—
Novel13783	163.505	650.237	-1.9916	1.56e-08	1.98e-07	-	-	gi|195649591|gb|ACG44263.1|	F-box domain containing protein [Zea mays]	—	—
Novel13788	70.9456	252.197	-1.8298	1.51e-06	1.3e-05	-	-	—	—	—	—
Novel13797	0.966385	21.8849	-4.5012	1.39e-05	9.74e-05	-	-	gi|473957691|gb|EMS50996.1|	hypothetical protein TRIUR3_27672 [Triticum urartu]	—	—
Novel13812	76.4742	302.196	-1.9824	1.66e-07	1.75e-06	-	-	gi|222628547|gb|EEE60679.1|	hypothetical protein OsJ_14144 [Oryza sativa Japonica Group]	metabolic process(GO:0008152);biological_process(GO:0008150);biosynthetic process(GO:0009058);molecular_function(GO:0003674);primary metabolic process(GO:0044238);nitrogen compound metabolic process(GO:0006807);cellular metabolic process(GO:0044237);cellular nitrogen compound metabolic process(GO:0034641);nucleic acid binding(GO:0003676);DNA binding(GO:0003677);binding(GO:0005488);intracellular(G…	—
Novel13817	27.1075	0.902491	4.9086	4.14e-07	4.02e-06	-	-	gi|475397859|gb|EMT00768.1|	hypothetical protein F775_16099 [Aegilops tauschii]	—	—
Novel13840	20.1879	94.2545	-2.2231	2.2e-06	1.84e-05	-	-	—	—	—	—
Novel13841	12.1955	62.0364	-2.3468	5.99e-06	4.56e-05	-	-	—	—	—	—
Novel13863	149.22	1.55783	6.5818	2.44e-12	5.96e-11	-	-	gi|474407338|gb|EMS66587.1|	hypothetical protein TRIUR3_01061 [Triticum urartu]	—	—
Novel13864	71.7889	352.558	-2.296	9.41e-10	1.49e-08	-	-	gi|474146979|gb|EMS56784.1|	hypothetical protein TRIUR3_24095 [Triticum urartu]	—	—
Novel13917	384.344	64.2732	2.5801	9.81e-09	1.29e-07	-	-	gi|573939729|ref|XP_006652283.1|	PREDICTED: protein FAR1-RELATED SEQUENCE 5-like [Oryza brachyantha]	—	—
Novel13919	23.5415	168.407	-2.8387	1.94e-06	1.64e-05	-	-	gi|721674795|ref|XP_003575641.2|	PREDICTED: disease resistance protein RGA2-like [Brachypodium distachyon]	GTP binding(GO:0005525);guanyl nucleotide binding(GO:0019001);guanyl ribonucleotide binding(GO:0032561);transport(GO:0006810);establishment of localization(GO:0051234);localization(GO:0051179);biological_process(GO:0008150);cytoplasm(GO:0005737);signal recognition particle, endoplasmic reticulum targeting(GO:0005786);signal recognition particle(GO:0048500);macromolecule localization(GO:0033036);c…	—
Novel13939	61.1537	1.53371	5.3173	2.09e-13	6.02e-12	-	-	gi|195613662|gb|ACG28661.1|	hypothetical protein [Zea mays]	catalytic activity(GO:0003824);metabolic process(GO:0008152);biological_process(GO:0008150);hydrolase activity(GO:0016787);molecular_function(GO:0003674)	—
Novel13950	11.9329	176.66	-3.888	2.69e-16	1.18e-14	-	-	gi|473790438|gb|EMS46351.1|	hypothetical protein TRIUR3_28035 [Triticum urartu]	—	—
Novel13952	84.2079	0	Inf	7.86e-09	1.06e-07	-	-	gi|326503312|dbj|BAJ99281.1|	predicted protein [Hordeum vulgare subsp. vulgare]	—	—
Novel13965	19.9991	0	Inf	2.16e-07	2.23e-06	-	-	—	—	—	—
Novel13972	286.73	26.0135	3.4624	2.42e-07	2.47e-06	-	-	gi|218198297|gb|EEC80724.1|	hypothetical protein OsI_23180 [Oryza sativa Indica Group]	—	—
Novel13973	4.99753	98.396	-4.2993	2.14e-07	2.21e-06	-	-	gi|474408627|gb|EMS66664.1|	FAS-associated factor 2-B [Triticum urartu]	—	—
Novel13983	98.6125	18.0805	2.4473	2.02e-07	2.09e-06	-	-	gi|125554275|gb|EAY99880.1|	hypothetical protein OsI_21876 [Oryza sativa Indica Group]	—	—
Novel13984	47.265	2.68631	4.1371	2.3e-09	3.41e-08	-	-	gi|475620313|gb|EMT31067.1|	hypothetical protein F775_24619 [Aegilops tauschii]	—	—
Novel13992	27.1153	0	Inf	2.34e-09	3.45e-08	-	-	gi|14334165|gb|AAK60565.1|AF384143_1	pathogenesis-related protein 1 [Triticum aestivum]	extracellular region(GO:0005576);cellular_component(GO:0005575)	bdi04626(Plant-pathogen interaction);bdi04075(Plant hormone signal transduction)
Novel13997	58.0565	225.633	-1.9585	2.37e-07	2.42e-06	-	-	gi|474306990|gb|EMS61793.1|	hypothetical protein TRIUR3_11891 [Triticum urartu]	—	—
Novel13999	47.6674	241.809	-2.3428	4.33e-09	6.1e-08	-	-	gi|474367694|gb|EMS63590.1|	hypothetical protein TRIUR3_20312 [Triticum urartu]	—	—
Novel14008	16.7001	78.0402	-2.2244	1.18e-05	8.4e-05	-	-	gi|475582177|gb|EMT19051.1|	hypothetical protein F775_09644 [Aegilops tauschii]	—	—
Novel14011	11.3095	74.5996	-2.7216	2.96e-07	2.97e-06	-	-	—	—	—	—
Novel14014	52.4608	3.26386	4.0066	1.05e-09	1.66e-08	-	-	gi|475532834|gb|EMT08285.1|	Acyl-(acyl-carrier-protein) desaturase, chloroplastic [Aegilops tauschii]	oxidoreductase activity(GO:0016491);electron transport(GO:0006118);small molecule metabolic process(GO:0044281);catalytic activity(GO:0003824);cellular ketone metabolic process(GO:0042180);organic acid metabolic process(GO:0006082);carboxylic acid metabolic process(GO:0019752);oxoacid metabolic process(GO:0043436);lipid metabolic process(GO:0006629);ion binding(GO:0043167);cation binding(GO:00431…	bdi01212(Fatty acid metabolism);bdi01040(Biosynthesis of unsaturated fatty acids);bdi00061(Fatty acid biosynthesis)
Novel14015	53.1474	2.19839	4.5955	1.09e-08	1.43e-07	-	-	gi|475615397|gb|EMT29430.1|	hypothetical protein F775_07596 [Aegilops tauschii]	molecular_function(GO:0003674);nucleic acid binding(GO:0003676);binding(GO:0005488);intracellular(GO:0005622);nucleus(GO:0005634);organelle(GO:0043226);membrane-bounded organelle(GO:0043227);intracellular organelle(GO:0043229);intracellular membrane-bounded organelle(GO:0043231);intracellular part(GO:0044424);cellular_component(GO:0005575);cell(GO:0005623);cell part(GO:0044464)	—
Novel14020	162.377	670.376	-2.0456	3.06e-09	4.44e-08	-	-	gi|473887298|gb|EMS48236.1|	hypothetical protein TRIUR3_19286 [Triticum urartu]	metabolic process(GO:0008152);biological_process(GO:0008150);biosynthetic process(GO:0009058);molecular_function(GO:0003674);primary metabolic process(GO:0044238);nitrogen compound metabolic process(GO:0006807);cellular metabolic process(GO:0044237);cellular nitrogen compound metabolic process(GO:0034641);nucleic acid binding transcription factor activity(GO:0001071);nucleic acid binding(GO:00036…	—
Novel14031	78.409	0	Inf	1.35e-11	2.93e-10	-	-	gi|242039061|ref|XP_002466925.1|	hypothetical protein SORBIDRAFT_01g016800 [Sorghum bicolor]	—	—
Novel14034	8.76733	61.3492	-2.8068	1.22e-06	1.07e-05	-	-	gi|119388719|gb|ABL74256.1|	alcohol dehydrogenase ADH2B [Triticum aestivum]	oxidoreductase activity(GO:0016491);catalytic activity(GO:0003824);oxidoreductase activity, acting on CH-OH group of donors(GO:0016614);oxidoreductase activity, acting on the CH-OH group of donors, NAD or NADP as acceptor(GO:0016616);ion binding(GO:0043167);cation binding(GO:0043169);metal ion binding(GO:0046872);metabolic process(GO:0008152);alcohol dehydrogenase activity, zinc-dependent(GO:0004…	bdi01100(Metabolic pathways)
Novel14037	2.47848	38.5361	-3.9587	2.42e-07	2.47e-06	-	-	gi|1002872549|ref|XP_015697900.1|	PREDICTED: uncharacterized protein LOC107305275 [Oryza brachyantha]	—	—
Novel14040	41.158	1.21071	5.0872	9.81e-10	1.55e-08	-	-	gi|474271177|gb|EMS60895.1|	hypothetical protein TRIUR3_15807 [Triticum urartu]	—	—
Novel14043	1507.31	2.82961	9.0572	2.09e-71	4.85e-68	-	-	—	—	—	—
Novel14050	1807.25	494.142	1.8708	3.22e-06	2.6e-05	-	-	gi|42408514|dbj|BAD09693.1|	putative stress related-like protein interactor [Oryza sativa Japonica Group]	carbohydrate metabolic process(GO:0005975);catalytic activity(GO:0003824);amine metabolic process(GO:0009308);aminoglycan metabolic process(GO:0006022);polysaccharide metabolic process(GO:0005976);cell wall macromolecule metabolic process(GO:0044036);peptidoglycan metabolic process(GO:0000270);glycosaminoglycan metabolic process(GO:0030203);metabolic process(GO:0008152);response to chemical stimu…	—
Novel14055	27.1914	157.617	-2.5352	4.11e-09	5.82e-08	-	-	gi|944240313|gb|KQL04621.1|	hypothetical protein SETIT_005043mg, partial [Setaria italica]	catalytic activity(GO:0003824);metabolic process(GO:0008152);biological_process(GO:0008150);molecular_function(GO:0003674)	—
Novel14089	90.7904	303.541	-1.7413	2.33e-06	1.94e-05	-	-	gi|698518167|ref|XP_009803962.1|	PREDICTED: uncharacterized protein LOC104249270 [Nicotiana sylvestris]	catalytic activity(GO:0003824);biological_process(GO:0008150);hydrolase activity(GO:0016787);reproductive process(GO:0022414);reproduction(GO:0000003);viral reproductive process(GO:0022415);viral infectious cycle(GO:0019058);viral reproduction(GO:0016032);molecular_function(GO:0003674);viral genome replication(GO:0019079);helicase activity(GO:0004386);hydrolase activity, acting on acid anhydrides…	—
Novel14093	30.8007	3.18606	3.2731	1.28e-05	9.03e-05	-	-	—	—	—	—
Novel14109	0.587945	26.5742	-5.4982	6.45e-07	6.01e-06	-	-	gi|514821133|ref|XP_004985249.1|	PREDICTED: pre-mRNA-processing factor 39 [Setaria italica]	—	—
Novel14121	26.4937	0.30083	6.4606	3.55e-08	4.24e-07	-	-	gi|670393459|ref|XP_008677132.1|	PREDICTED: uncharacterized protein LOC100280151 isoform X1 [Zea mays]	—	—
Novel14126	66.1306	11.7832	2.4886	2.24e-06	1.87e-05	-	-	—	—	—	—
Novel14130	50.89	260.821	-2.3576	4.1e-08	4.84e-07	-	-	gi|474311378|gb|EMS61913.1|	hypothetical protein TRIUR3_27053 [Triticum urartu]	—	—
Novel14139	39.9692	2.23728	4.1591	1.03e-07	1.13e-06	-	-	—	—	—	—
Novel14143	72.9075	229.043	-1.6515	1.37e-05	9.58e-05	-	-	gi|992271274|gb|KXG31485.1|	hypothetical protein SORBI_003G007000 [Sorghum bicolor]	catalytic activity(GO:0003824);metabolic process(GO:0008152);biological_process(GO:0008150);molecular_function(GO:0003674)	—
Novel14153	88.4951	291.439	-1.7195	2.16e-06	1.81e-05	-	-	gi|743772499|ref|XP_010916559.1|	PREDICTED: beta-1,3-galactosyltransferase 7-like [Elaeis guineensis]	—	—
Novel14154	19.1223	97.2811	-2.3469	6.31e-07	5.89e-06	-	-	gi|836713144|gb|AKM76608.1|	polynucleotidyl transferase ribonuclease H-like superfamily protein [Pelargonium nanum]	oxidoreductase activity(GO:0016491);catalytic activity(GO:0003824);oxidoreductase activity, acting on CH-OH group of donors(GO:0016614);oxidoreductase activity, acting on the CH-OH group of donors, NAD or NADP as acceptor(GO:0016616);3-beta-hydroxy-delta5-steroid dehydrogenase activity(GO:0003854);steroid dehydrogenase activity(GO:0016229);steroid dehydrogenase activity, acting on the CH-OH group…	—
Novel14166	1.8483	48.0061	-4.6989	2.37e-07	2.42e-06	-	-	gi|514771311|ref|XP_004967218.1|	PREDICTED: probable LRR receptor-like serine/threonine-protein kinase At3g47570 [Setaria italica]	catalytic activity(GO:0003824);carbon-carbon lyase activity(GO:0016830);lyase activity(GO:0016829);carboxy-lyase activity(GO:0016831);metal ion transport(GO:0030001);cation transport(GO:0006812);ion transport(GO:0006811);transport(GO:0006810);establishment of localization(GO:0051234);localization(GO:0051179);transporter activity(GO:0005215);biological_process(GO:0008150);monovalent inorganic cati…	—
Novel14173	22.231	97.1925	-2.1283	4.27e-06	3.35e-05	-	-	gi|474012697|gb|EMS52610.1|	Cysteine-rich receptor-like protein kinase 26 [Triticum urartu]	catalytic activity(GO:0003824);metabolic process(GO:0008152);biological_process(GO:0008150);transferase activity(GO:0016740);molecular_function(GO:0003674);kinase activity(GO:0016301);phosphotransferase activity, alcohol group as acceptor(GO:0016773);protein metabolic process(GO:0019538);primary metabolic process(GO:0044238);protein phosphorylation(GO:0006468);phosphorus metabolic process(GO:0006…	—
Novel14191	1.08015	29.5746	-4.7751	8.49e-06	6.23e-05	-	-	gi|218193242|gb|EEC75669.1|	hypothetical protein OsI_12465 [Oryza sativa Indica Group]	metabolic process(GO:0008152);biological_process(GO:0008150);cytoplasm(GO:0005737);cytoplasmic part(GO:0044444);translation(GO:0006412);structural constituent of ribosome(GO:0003735);ribosome(GO:0005840);structural molecule activity(GO:0005198);ribonucleoprotein complex(GO:0030529);biosynthetic process(GO:0009058);molecular_function(GO:0003674);non-membrane-bounded organelle(GO:0043228);intracell…	—
Novel14195	51.7493	301.251	-2.5414	4.4e-09	6.2e-08	-	-	gi|20503044|gb|AAM22732.1|AC092388_16	putative stress enhanced protein [Oryza sativa Japonica Group]	—	—
Novel14198	0	44.889	#NAME?	1.85e-13	5.4e-12	-	-	gi|474204963|gb|EMS58660.1|	hypothetical protein TRIUR3_01530 [Triticum urartu]	—	—
Novel14212	92.0725	0	Inf	1.7e-11	3.62e-10	-	-	gi|475534704|gb|EMT08619.1|	Cytochrome P450 76C2 [Aegilops tauschii]	electron transport(GO:0006118)	—
Novel14235	73.2672	9.35437	2.9695	3.64e-08	4.34e-07	-	-	gi|514709735|ref|XP_004951860.1|	PREDICTED: early nodulin-like protein 3 [Setaria italica]	—	—
Novel14245	128.681	19.4493	2.726	1.32e-09	2.03e-08	-	-	gi|473937002|gb|EMS50185.1|	hypothetical protein TRIUR3_20245 [Triticum urartu]	—	—
Novel14255	59.8161	0.308221	7.6004	2.81e-16	1.23e-14	-	-	gi|474375286|gb|EMS64145.1|	Polyglutamine-binding protein 1 [Triticum urartu]	—	—
Novel14272	1.21812	85.1789	-6.1278	1.17e-17	6.13e-16	-	-	gi|475589412|gb|EMT21149.1|	Protein FAR1-RELATED SEQUENCE 3 [Aegilops tauschii]	—	—
Novel14281	53.1833	0	Inf	6.46e-16	2.69e-14	-	-	gi|222629449|gb|EEE61581.1|	hypothetical protein OsJ_15963 [Oryza sativa Japonica Group]	catalytic activity(GO:0003824);metabolic process(GO:0008152);biological_process(GO:0008150);transferase activity(GO:0016740);RNA-directed DNA polymerase activity(GO:0003964);RNA-dependent DNA replication(GO:0006278);DNA polymerase activity(GO:0034061);RNA binding(GO:0003723);biosynthetic process(GO:0009058);molecular_function(GO:0003674);primary metabolic process(GO:0044238);nitrogen compound met…	—
Novel14285	0.743947	112.513	-7.2407	8.62e-21	6.54e-19	-	-	gi|473913230|gb|EMS49681.1|	hypothetical protein TRIUR3_15988 [Triticum urartu]	—	—
Novel14297	12.5327	85.6204	-2.7723	4.15e-07	4.02e-06	-	-	—	—	—	—
Novel14302	3.15599	109.029	-5.1105	2.69e-18	1.53e-16	-	-	—	—	—	—
Novel14303	40.2389	2585.16	-6.0055	5.14e-11	1.01e-09	-	-	gi|357134348|ref|XP_003568779.1|	PREDICTED: stem 28 kDa glycoprotein [Brachypodium distachyon]	—	—
Novel14306	52.4102	0.902491	5.8598	8.67e-07	7.88e-06	-	-	gi|242050388|ref|XP_002462938.1|	hypothetical protein SORBIDRAFT_02g034920 [Sorghum bicolor]	—	—
Novel14309	38.038	209.392	-2.4607	1.51e-09	2.31e-08	-	-	gi|474287939|gb|EMS61196.1|	hypothetical protein TRIUR3_31313 [Triticum urartu]	—	—
Novel14320	35.5448	137.224	-1.9488	4.61e-06	3.6e-05	-	-	—	—	—	—
Novel14325	19.6871	142.184	-2.8524	2.79e-10	4.83e-09	-	-	gi|473889599|gb|EMS48515.1|	hypothetical protein TRIUR3_06170 [Triticum urartu]	—	—
Novel14350	150.8	0	Inf	2.03e-13	5.88e-12	-	-	gi|1002860164|ref|XP_015694122.1|	PREDICTED: hydrophobic protein OSR8-like [Oryza brachyantha]	—	—
Novel14359	40.3949	236.17	-2.5476	8.68e-07	7.88e-06	-	-	gi|944083362|gb|KQK18714.1|	hypothetical protein BRADI_1g44245 [Brachypodium distachyon]	metabolic process(GO:0008152);biological_process(GO:0008150);biosynthetic process(GO:0009058);molecular_function(GO:0003674);primary metabolic process(GO:0044238);nitrogen compound metabolic process(GO:0006807);cellular metabolic process(GO:0044237);cellular nitrogen compound metabolic process(GO:0034641);nucleic acid binding transcription factor activity(GO:0001071);sequence-specific DNA binding…	—
Novel14379	120.274	0.339728	8.4677	1.29e-09	2e-08	-	-	—	—	—	—
Novel14388	536.03	4199.68	-2.9699	2.15e-18	1.24e-16	-	-	—	—	—	—
Novel14396	15.6543	73.3198	-2.2276	1.32e-05	9.32e-05	-	-	—	—	—	—
Novel14421	125.358	1.20332	6.7029	2.06e-24	2.34e-22	-	-	gi|473980320|gb|EMS51522.1|	hypothetical protein TRIUR3_13071 [Triticum urartu]	membrane(GO:0016020);integral to membrane(GO:0016021);intrinsic to membrane(GO:0031224);membrane part(GO:0044425);intracellular(GO:0005622);nucleus(GO:0005634);organelle(GO:0043226);membrane-bounded organelle(GO:0043227);intracellular organelle(GO:0043229);intracellular membrane-bounded organelle(GO:0043231);intracellular part(GO:0044424);cellular_component(GO:0005575);cell(GO:0005623);cell part(…	—
Novel14431	114.225	0	Inf	4.84e-27	7.03e-25	-	-	gi|473980320|gb|EMS51522.1|	hypothetical protein TRIUR3_13071 [Triticum urartu]	—	—
Novel14446	8.38106	275.948	-5.0411	9.04e-25	1.05e-22	-	-	gi|242068315|ref|XP_002449434.1|	hypothetical protein SORBIDRAFT_05g011230 [Sorghum bicolor]	—	—
Novel14460	60.0274	229.737	-1.9363	5.59e-07	5.29e-06	-	-	gi|39546247|emb|CAE04256.3|	OSJNBa0089N06.17 [Oryza sativa Japonica Group]	molecular_function(GO:0003674);nucleic acid binding(GO:0003676);DNA binding(GO:0003677);binding(GO:0005488)	—
Novel14463	1.17589	28.6283	-4.6056	1.02e-06	9.12e-06	-	-	gi|474316896|gb|EMS62112.1|	hypothetical protein TRIUR3_33689 [Triticum urartu]	—	—
Novel14469	9.81035	76.2401	-2.9582	3.62e-08	4.31e-07	-	-	gi|474008868|gb|EMS52487.1|	hypothetical protein TRIUR3_00965 [Triticum urartu]	—	—
Novel14495	40.9864	0	Inf	9.37e-10	1.49e-08	-	-	—	—	—	—
Novel14513	60.9943	1.51154	5.3346	2.95e-11	6.03e-10	-	-	gi|695008348|ref|XP_009390764.1|	PREDICTED: DNA polymerase delta catalytic subunit [Musa acuminata subsp. malaccensis]	catalytic activity(GO:0003824);hydrolase activity(GO:0016787);hydrolase activity, acting on ester bonds(GO:0016788);molecular_function(GO:0003674);nuclease activity(GO:0004518);3'-5' exonuclease activity(GO:0008408);exonuclease activity(GO:0004527)	bdi01100(Metabolic pathways);bdi00240(Pyrimidine metabolism);bdi03430(Mismatch repair);bdi03410(Base excision repair);bdi03440(Homologous recombination);bdi03030(DNA replication);bdi00230(Purine metabolism);bdi03420(Nucleotide excision repair)
Novel14515	82.2214	7.15598	3.5223	1.3e-10	2.38e-09	-	-	gi|669027353|emb|CDM80687.1|	unnamed protein product [Triticum aestivum]	photosynthesis, light harvesting(GO:0009765);photosynthesis, light reaction(GO:0019684);generation of precursor metabolites and energy(GO:0006091);metabolic process(GO:0008152);photosynthesis(GO:0015979);biological_process(GO:0008150);cellular metabolic process(GO:0044237);cellular process(GO:0009987)	—
Novel14518	40.1278	300.784	-2.9061	3.61e-13	1.01e-11	-	-	gi|475625392|gb|EMT32956.1|	hypothetical protein F775_43204 [Aegilops tauschii]	—	—
Novel14531	0.630179	72.2607	-6.8413	4.49e-17	2.17e-15	-	-	—	—	—	—
Novel14533	250.044	706.976	-1.4995	1.43e-05	9.99e-05	-	-	gi|19172017|gb|AAL85700.1|AF474982_4	hypothetical protein [Hordeum vulgare subsp. vulgare]	—	—
Novel14553	8.7786	70.0831	-2.997	1.26e-07	1.36e-06	-	-	gi|125528153|gb|EAY76267.1|	hypothetical protein OsI_04203 [Oryza sativa Indica Group]	—	—
Novel14556	205.129	2.21317	6.5343	2.67e-12	6.49e-11	-	-	gi|281312220|sp|Q0DA21.2|BGL25_ORYSJ	RecName: Full=Beta-glucosidase 25; Short=Os6bglu25; Flags: Precursor	carbohydrate metabolic process(GO:0005975);catalytic activity(GO:0003824);hydrolase activity, hydrolyzing O-glycosyl compounds(GO:0004553);hydrolase activity, acting on glycosyl bonds(GO:0016798);metabolic process(GO:0008152);biological_process(GO:0008150);hydrolase activity(GO:0016787);molecular_function(GO:0003674);primary metabolic process(GO:0044238)	bdi01100(Metabolic pathways);bdi00500(Starch and sucrose metabolism)
Novel14571	31.7998	127.739	-2.0061	2.36e-06	1.96e-05	-	-	gi|1063462464|ref|XP_017981431.1|	PREDICTED: uncharacterized protein LOC18612181 isoform X2 [Theobroma cacao]	—	—
Novel14592	21.9646	153.824	-2.808	2.12e-10	3.76e-09	-	-	gi|30698496|dbj|BAC76605.1|	RpoT2 [Oryza sativa Japonica Group]	catalytic activity(GO:0003824);transferase activity(GO:0016740);molecular_function(GO:0003674);DNA-directed RNA polymerase activity(GO:0003899);nucleotidyltransferase activity(GO:0016779);transferase activity, transferring phosphorus-containing groups(GO:0016772);RNA polymerase activity(GO:0034062);nucleic acid binding(GO:0003676);DNA binding(GO:0003677);binding(GO:0005488)	—
Novel14606	5.81468	49.0042	-3.0751	1.18e-06	1.04e-05	-	-	gi|357112827|ref|XP_003558208.1|	PREDICTED: MATE efflux family protein 5-like isoform X1 [Brachypodium distachyon]	response to chemical stimulus(GO:0042221);transport(GO:0006810);establishment of localization(GO:0051234);localization(GO:0051179);transmembrane transport(GO:0055085);transporter activity(GO:0005215);biological_process(GO:0008150);drug transmembrane transport(GO:0006855);drug transmembrane transporter activity(GO:0015238);drug transport(GO:0015893);response to drug(GO:0042493);membrane(GO:0016020…	—
Novel14609	1474.3	504.361	1.5475	1.27e-05	9e-05	-	-	gi|1035963267|gb|OAY83796.1|	Clathrin light chain 2 [Ananas comosus]	—	—
Novel14613	0.881917	28.297	-5.0039	1.08e-05	7.74e-05	-	-	gi|1002270284|ref|XP_015639468.1|	PREDICTED: GTPase Era [Oryza sativa Japonica Group]	—	—
Novel14627	0.293972	27.0316	-6.5228	4.83e-08	5.63e-07	-	-	—	—	—	—
Novel14636	10.2845	115.77	-3.4927	3.04e-12	7.31e-11	-	-	—	—	—	—
Novel14645	33.4448	135.738	-2.021	1.01e-05	7.29e-05	-	-	—	—	—	—
Novel14646	7.39831	50.9366	-2.7834	4.16e-06	3.28e-05	-	-	—	—	—	—
Novel14647	46.2025	0	Inf	4.83e-07	4.63e-06	-	-	—	—	—	—
Novel14652	108.787	27.4018	1.9892	4.41e-06	3.46e-05	-	-	gi|226508050|ref|NP_001147023.1|	long cell-linked locus protein [Zea mays]	—	—
Novel14688	36.5609	167.718	-2.1977	5.82e-08	6.69e-07	-	-	gi|475520212|gb|EMT06455.1|	hypothetical protein F775_04852 [Aegilops tauschii]	—	—
Novel14691	429.358	0.616442	9.444	1.11e-45	7.01e-43	-	-	gi|5869973|emb|CAB55558.1|	germin-like protein [Triticum aestivum]	nutrient reservoir activity(GO:0045735);molecular_function(GO:0003674)	—
Novel14693	773.913	0.308221	11.294	1.41e-09	2.16e-08	-	-	gi|944069909|gb|KQK05393.1|	hypothetical protein BRADI_2g19842 [Brachypodium distachyon]	catalytic activity(GO:0003824);O-methyltransferase activity(GO:0008171);methyltransferase activity(GO:0008168);transferase activity, transferring one-carbon groups(GO:0016741);transferase activity(GO:0016740);molecular_function(GO:0003674)	—
Novel14700	1.99137	45.8132	-4.5239	1.44e-09	2.21e-08	-	-	gi|514759821|ref|XP_004964391.1|	PREDICTED: uncharacterized protein LOC101776199 [Setaria italica]	catalytic activity(GO:0003824);metabolic process(GO:0008152);biological_process(GO:0008150);transferase activity(GO:0016740);molecular_function(GO:0003674);kinase activity(GO:0016301);phosphotransferase activity, alcohol group as acceptor(GO:0016773);protein metabolic process(GO:0019538);primary metabolic process(GO:0044238);protein phosphorylation(GO:0006468);phosphorus metabolic process(GO:0006…	—
Novel14704	9.02583	67.474	-2.9022	1.47e-07	1.57e-06	-	-	gi|992275667|gb|KXG34283.1|	hypothetical protein SORBI_002G013800 [Sorghum bicolor]	catalytic activity(GO:0003824);metabolic process(GO:0008152);transport(GO:0006810);establishment of localization(GO:0051234);localization(GO:0051179);transporter activity(GO:0005215);biological_process(GO:0008150);membrane(GO:0016020);transferase activity(GO:0016740);molecular_function(GO:0003674);kinase activity(GO:0016301);phosphotransferase activity, alcohol group as acceptor(GO:0016773);prote…	—
Novel14724	223.9	4.12745	5.7615	1.18e-12	3.02e-11	-	-	gi|293331245|ref|NP_001168467.1|	uncharacterized protein LOC100382243 precursor [Zea mays]	—	—
Novel14728	59.1244	5.50114	3.4259	9e-07	8.15e-06	-	-	gi|474375420|gb|EMS64169.1|	hypothetical protein TRIUR3_31637 [Triticum urartu]	—	—
Novel14737	27.7147	209.273	-2.9167	2.89e-12	6.97e-11	-	-	—	—	—	—
Novel14739	14.3224	86.3743	-2.5923	2.8e-07	2.82e-06	-	-	—	—	—	—
Novel14746	25.3938	0	Inf	3.65e-08	4.35e-07	-	-	gi|836015499|ref|XP_012703944.1|	PREDICTED: uncharacterized protein LOC101756174, partial [Setaria italica]	—	—
Novel14753	20.1529	137.634	-2.7718	9.15e-08	1.01e-06	-	-	gi|474206074|gb|EMS58699.1|	hypothetical protein TRIUR3_08384 [Triticum urartu]	catalytic activity(GO:0003824);hydrolase activity(GO:0016787);peptidase activity(GO:0008233);molecular_function(GO:0003674)	—
Novel14765	72.7251	4.12745	4.1391	6.28e-07	5.87e-06	-	-	—	—	—	—
Novel14766	21.2049	0.308221	6.1043	1.1e-06	9.74e-06	-	-	gi|473777867|gb|EMS46017.1|	Aspartic proteinase nepenthesin-1 [Triticum urartu]	metabolic process(GO:0008152);biological_process(GO:0008150);viral envelope(GO:0019031);virion(GO:0019012);virion part(GO:0044423);biosynthetic process(GO:0009058);molecular_function(GO:0003674);DNA-dependent DNA replication(GO:0006261);DNA-dependent DNA replication initiation(GO:0006270);primary metabolic process(GO:0044238);nitrogen compound metabolic process(GO:0006807);DNA replication(GO:0006…	—
Novel14767	26.0896	314.966	-3.5936	1.42e-18	8.31e-17	-	-	gi|222626216|gb|EEE60348.1|	hypothetical protein OsJ_13463 [Oryza sativa Japonica Group]	catalytic activity(GO:0003824);metabolic process(GO:0008152);biological_process(GO:0008150);transferase activity(GO:0016740);molecular_function(GO:0003674);kinase activity(GO:0016301);phosphotransferase activity, alcohol group as acceptor(GO:0016773);protein metabolic process(GO:0019538);primary metabolic process(GO:0044238);protein phosphorylation(GO:0006468);phosphorus metabolic process(GO:0006…	—
Novel14769	117.559	2.46771	5.5741	6.74e-21	5.16e-19	-	-	gi|125523137|gb|ABN45791.1|	serine/threonine protein kinase, partial [Hordeum vulgare subsp. vulgare]	catalytic activity(GO:0003824);metabolic process(GO:0008152);biological_process(GO:0008150);transferase activity(GO:0016740);molecular_function(GO:0003674);kinase activity(GO:0016301);phosphotransferase activity, alcohol group as acceptor(GO:0016773);protein metabolic process(GO:0019538);primary metabolic process(GO:0044238);protein phosphorylation(GO:0006468);phosphorus metabolic process(GO:0006…	—
Novel14777	676.242	73.3943	3.2038	2.57e-14	8.54e-13	-	-	gi|226491622|ref|NP_001150684.1|	glucose-6-phosphate 1-dehydrogenase, cytoplasmic isoform [Zea mays]	oxidoreductase activity(GO:0016491);carbohydrate metabolic process(GO:0005975);electron transport(GO:0006118);small molecule metabolic process(GO:0044281);catalytic activity(GO:0003824);oxidoreductase activity, acting on CH-OH group of donors(GO:0016614);oxidoreductase activity, acting on the CH-OH group of donors, NAD or NADP as acceptor(GO:0016616);alcohol metabolic process(GO:0006066);glucose …	bdi01100(Metabolic pathways)
Novel14786	101.984	580.207	-2.5082	4.13e-12	9.74e-11	-	-	gi|721638302|ref|XP_010231407.1|	PREDICTED: uncharacterized protein LOC100825094 isoform X2 [Brachypodium distachyon]	—	—
Novel14788	43.3001	0.30083	7.1693	1.7e-09	2.57e-08	-	-	gi|669027224|emb|CDM80501.1|	unnamed protein product [Triticum aestivum]	catabolic process(GO:0009056);metabolic process(GO:0008152);biological_process(GO:0008150);proteolysis(GO:0006508);macromolecule catabolic process(GO:0009057);cellular catabolic process(GO:0044248);multicellular organismal process(GO:0032501);developmental process(GO:0032502);protein metabolic process(GO:0019538);primary metabolic process(GO:0044238);cellular metabolic process(GO:0044237);multice…	bdi04120(Ubiquitin mediated proteolysis)
Novel14789	2.18451	58.3546	-4.7395	1.89e-11	4e-10	-	-	—	—	—	—
Novel14799	33.6356	912.753	-4.7622	1.08e-18	6.49e-17	-	-	gi|944243785|gb|KQL08093.1|	hypothetical protein SETIT_001587mg [Setaria italica]	electron transport(GO:0006118)	—
Novel14802	101.36	334.529	-1.7226	2.96e-06	2.41e-05	-	-	gi|1002868602|ref|XP_015696688.1|	PREDICTED: 60S ribosomal protein L7a-like [Oryza brachyantha]	—	bdi03010(Ribosome)
Novel14805	217.401	761.687	-1.8088	1.81e-07	1.89e-06	-	-	gi|75301082|sp|Q8L6H7.1|SFR2_ORYSJ	RecName: Full=Beta-glucosidase-like SFR2, chloroplastic; AltName: Full=Beta-glucosidase 36; Short=Os11bglu36; AltName: Full=Protein SENSITIVE TO FREEZING 2; Short=OsSFR2	carbohydrate metabolic process(GO:0005975);catalytic activity(GO:0003824);hydrolase activity, hydrolyzing O-glycosyl compounds(GO:0004553);hydrolase activity, acting on glycosyl bonds(GO:0016798);metabolic process(GO:0008152);biological_process(GO:0008150);hydrolase activity(GO:0016787);beta-galactosidase activity(GO:0004565);beta-galactosidase complex(GO:0009341);galactosidase activity(GO:001592…	—
Novel14806	32.9864	187.99	-2.5107	2.33e-09	3.44e-08	-	-	—	—	—	—
Novel14808	88.7602	327.497	-1.8835	3.23e-07	3.21e-06	-	-	—	—	—	—
Novel14810	29.5861	128.344	-2.117	1.9e-06	1.61e-05	-	-	gi|474392203|gb|EMS65483.1|	putative anion transporter 7 [Triticum urartu]	—	—
Novel14821	155.738	42.9865	1.8572	3.16e-06	2.55e-05	-	-	gi|835915269|ref|XP_012703926.1|	PREDICTED: phosphopantetheine adenylyltransferase 2-like [Setaria italica]	—	bdi01100(Metabolic pathways);bdi00770(Pantothenate and CoA biosynthesis)
Novel14823	0.881917	135.298	-7.2613	2.99e-07	2.99e-06	-	-	gi|116308932|emb|CAH66060.1|	OSIGBa0091B08.1 [Oryza sativa Indica Group]	—	—
Novel14824	8.94587	120.973	-3.7573	6.75e-11	1.3e-09	-	-	gi|62732941|gb|AAX95060.1|	transposon protein, putative, CACTA, En/Spm sub-class [Oryza sativa Japonica Group]	—	—
Novel14827	69.1592	0	Inf	1.57e-06	1.35e-05	-	-	—	—	—	—
Novel14834	101.88	10.1717	3.3242	4.72e-11	9.36e-10	-	-	gi|1109672|gb|AAC49121.1|	3'(2'),5-diphosphonucleoside 3'(2') phosphohydrolase [Oryza sativa]	—	bdi01100(Metabolic pathways);bdi04070(Phosphatidylinositol signaling system);bdi00920(Sulfur metabolism);bdi00562(Inositol phosphate metabolism)
Novel14859	30.2792	170.141	-2.4903	4.55e-06	3.55e-05	-	-	gi|475625392|gb|EMT32956.1|	hypothetical protein F775_43204 [Aegilops tauschii]	—	—
Novel14893	47.431	196.284	-2.049	3.18e-07	3.17e-06	-	-	gi|944052548|gb|KQJ88186.1|	hypothetical protein BRADI_4g16250 [Brachypodium distachyon]	—	—
Novel14894	1.33189	72.2702	-5.7619	1.62e-15	6.38e-14	-	-	gi|1002279600|ref|XP_015644125.1|	PREDICTED: oligopeptide transporter 7 [Oryza sativa Japonica Group]	—	—
Novel14895	110.45	2.80549	5.299	1.34e-08	1.73e-07	-	-	gi|326516870|dbj|BAJ96427.1|	predicted protein [Hordeum vulgare subsp. vulgare]	catalytic activity(GO:0003824);metabolic process(GO:0008152);biological_process(GO:0008150);transferase activity(GO:0016740);molecular_function(GO:0003674);kinase activity(GO:0016301);phosphotransferase activity, alcohol group as acceptor(GO:0016773);protein metabolic process(GO:0019538);primary metabolic process(GO:0044238);protein phosphorylation(GO:0006468);phosphorus metabolic process(GO:0006…	—
Novel14897	193.113	967.164	-2.3243	3.86e-11	7.74e-10	-	-	gi|721642290|ref|XP_010231996.1|	PREDICTED: uncharacterized protein LOC100833484 [Brachypodium distachyon]	—	—
Novel14906	88.7037	493.057	-2.4747	6e-12	1.38e-10	-	-	—	—	—	—
Novel14908	11.505	86.0001	-2.9021	8.18e-09	1.1e-07	-	-	—	—	—	—
Novel14910	19.7215	478.158	-4.5996	1.53e-28	2.55e-26	-	-	gi|474111826|gb|EMS55704.1|	Disease resistance protein RPM1 [Triticum urartu]	biological_process(GO:0008150);molecular_function(GO:0003674);nucleotide binding(GO:0000166);binding(GO:0005488);ATP binding(GO:0005524);apoptotic process(GO:0006915);cell death(GO:0008219);cellular process(GO:0009987);programmed cell death(GO:0012501);death(GO:0016265);purine nucleotide binding(GO:0017076);adenyl nucleotide binding(GO:0030554);ribonucleotide binding(GO:0032553);purine ribonucleo…	—
Novel14915	451.269	60.2513	2.9049	3.15e-15	1.18e-13	-	-	gi|8918502|dbj|BAA97662.1|	glucose-6-phosphate dehydrogenase [Triticum aestivum]	oxidoreductase activity(GO:0016491);carbohydrate metabolic process(GO:0005975);small molecule metabolic process(GO:0044281);catalytic activity(GO:0003824);oxidoreductase activity, acting on CH-OH group of donors(GO:0016614);oxidoreductase activity, acting on the CH-OH group of donors, NAD or NADP as acceptor(GO:0016616);alcohol metabolic process(GO:0006066);glucose metabolic process(GO:0006006);h…	bdi01100(Metabolic pathways)
TraesCS1A02G001800	141.527	644.884	-2.188	1.06e-06	9.49e-06			gi|195628336|gb|ACG35998.1|	50S ribosomal protein L28 [Zea mays]	metabolic process(GO:0008152);biological_process(GO:0008150);cytoplasm(GO:0005737);cytoplasmic part(GO:0044444);translation(GO:0006412);structural constituent of ribosome(GO:0003735);ribosome(GO:0005840);structural molecule activity(GO:0005198);ribonucleoprotein complex(GO:0030529);biosynthetic process(GO:0009058);molecular_function(GO:0003674);non-membrane-bounded organelle(GO:0043228);intracell…	bdi03010(Ribosome)
TraesCS1A02G002200	601.591	157.077	1.9373	2.72e-08	3.31e-07			gi|195610986|gb|ACG27323.1|	hypothetical protein [Zea mays]	molecular_function(GO:0003674);nucleic acid binding(GO:0003676);binding(GO:0005488)	bdi03430(Mismatch repair);bdi03440(Homologous recombination);bdi03030(DNA replication);bdi03420(Nucleotide excision repair)
TraesCS1A02G005400	80.9646	0.30083	8.0722	1.05e-05	7.54e-05			gi|672119050|ref|XP_008782752.1|	PREDICTED: uncharacterized protein LOC103702196 [Phoenix dactylifera]	catalytic activity(GO:0003824);hydrolase activity(GO:0016787);hydrolase activity, acting on ester bonds(GO:0016788);molecular_function(GO:0003674);nuclease activity(GO:0004518);exonuclease activity(GO:0004527);intracellular(GO:0005622);cellular_component(GO:0005575);cell(GO:0005623);cell part(GO:0044464)	—
TraesCS1A02G005800	596.436	119.683	2.3171	1.97e-07	2.04e-06			gi|514745688|ref|XP_004960941.1|	PREDICTED: protein MEI2-like 3 isoform X1 [Setaria italica]	carbohydrate metabolic process(GO:0005975);small molecule metabolic process(GO:0044281);catalytic activity(GO:0003824);alcohol metabolic process(GO:0006066);hexose metabolic process(GO:0019318);monosaccharide metabolic process(GO:0005996);cellular carbohydrate metabolic process(GO:0044262);metabolic process(GO:0008152);biological_process(GO:0008150);cytoplasm(GO:0005737);isomerase activity(GO:001…	—
TraesCS1A02G005900	544.664	162.078	1.7487	2.01e-06	1.69e-05			gi|195621940|gb|ACG32800.1|	charged multivesicular body protein 5 [Zea mays]	electron transport(GO:0006118);small molecule metabolic process(GO:0044281);catalytic activity(GO:0003824);amine metabolic process(GO:0009308);cellular ketone metabolic process(GO:0042180);organic acid metabolic process(GO:0006082);carboxylic acid metabolic process(GO:0019752);oxoacid metabolic process(GO:0043436);cellular amine metabolic process(GO:0044106);cellular amino acid metabolic process(…	bdi04144(Endocytosis)
TraesCS1A02G006000	117.63	6.94228	4.0827	1.82e-06	1.55e-05			gi|16924042|gb|AAL31654.1|AC079179_9	Putative protein kinase [Oryza sativa]	catalytic activity(GO:0003824);metabolic process(GO:0008152);biological_process(GO:0008150);transferase activity(GO:0016740);molecular_function(GO:0003674);kinase activity(GO:0016301);phosphotransferase activity, alcohol group as acceptor(GO:0016773);protein metabolic process(GO:0019538);primary metabolic process(GO:0044238);protein phosphorylation(GO:0006468);phosphorus metabolic process(GO:0006…	—
TraesCS1A02G015100	114.34	1154.99	-3.3365	2.74e-20	1.97e-18			gi|743914321|ref|XP_011001086.1|	PREDICTED: uncharacterized protein LOC105108465 [Populus euphratica]	ion binding(GO:0043167);cation binding(GO:0043169);metal ion binding(GO:0046872);metabolic process(GO:0008152);biological_process(GO:0008150);transition metal ion binding(GO:0046914);nickel cation binding(GO:0016151);molecular_function(GO:0003674);protein metabolic process(GO:0019538);primary metabolic process(GO:0044238);protein modification process(GO:0006464);cellular metabolic process(GO:0044…	—
TraesCS1A02G015300	1114.37	200.676	2.4733	4.07e-06	3.21e-05			gi|475478877|gb|EMT02749.1|	Ras-related protein RABD1 [Aegilops tauschii]	intracellular signal transduction(GO:0035556);small GTPase mediated signal transduction(GO:0007264);small monomeric GTPase activity(GO:0003925);metabolic process(GO:0008152);GTP binding(GO:0005525);guanyl nucleotide binding(GO:0019001);guanyl ribonucleotide binding(GO:0032561);translation elongation factor activity(GO:0003746);translational elongation(GO:0006414);translation factor activity, nucl…	—
TraesCS1A02G015800	63.928	5.70551	3.486	2.27e-09	3.37e-08			gi|474191012|gb|EMS58159.1|	12-oxophytodienoate reductase 1 [Triticum urartu]	oxidoreductase activity(GO:0016491);electron transport(GO:0006118);catalytic activity(GO:0003824);molecular_function(GO:0003674)	bdi01100(Metabolic pathways)
TraesCS1A02G016000	73.023	0.987676	6.2082	6.57e-06	4.95e-05			gi|326523365|dbj|BAJ88723.1|	predicted protein [Hordeum vulgare subsp. vulgare]	catalytic activity(GO:0003824);metabolic process(GO:0008152);carbohydrate binding(GO:0030246);sugar binding(GO:0005529);biological_process(GO:0008150);transferase activity(GO:0016740);molecular_function(GO:0003674);kinase activity(GO:0016301);phosphotransferase activity, alcohol group as acceptor(GO:0016773);protein metabolic process(GO:0019538);primary metabolic process(GO:0044238);protein phosp…	—
TraesCS1A02G016900	1397.65	157.621	3.1485	7.23e-07	6.67e-06		Phosphatidate cytidylyltransferase [Source:UniProtKB/TrEMBL;Acc:A0A1D5S3X7]	gi|218189085|gb|EEC71512.1|	hypothetical protein OsI_03804 [Oryza sativa Indica Group]	catalytic activity(GO:0003824);lipid biosynthetic process(GO:0008610);lipid metabolic process(GO:0006629);metabolic process(GO:0008152);cellular lipid metabolic process(GO:0044255);biological_process(GO:0008150);phosphatidate cytidylyltransferase activity(GO:0004605);cytidylyltransferase activity(GO:0070567);membrane(GO:0016020);organophosphate metabolic process(GO:0019637);phospholipid metabolic…	bdi01100(Metabolic pathways);bdi00564(Glycerophospholipid metabolism);bdi04070(Phosphatidylinositol signaling system)
TraesCS1A02G017900	2412.81	200.302	3.5905	8.87e-06	6.48e-05			gi|357135051|ref|XP_003569125.1|	PREDICTED: probable receptor-like protein kinase At1g67000 [Brachypodium distachyon]	catalytic activity(GO:0003824);metabolic process(GO:0008152);biological_process(GO:0008150);transferase activity(GO:0016740);molecular_function(GO:0003674);kinase activity(GO:0016301);phosphotransferase activity, alcohol group as acceptor(GO:0016773);protein metabolic process(GO:0019538);primary metabolic process(GO:0044238);protein phosphorylation(GO:0006468);phosphorus metabolic process(GO:0006…	—
TraesCS1A02G018000	777.75	15.1987	5.6773	1.5e-14	5.13e-13			gi|326494412|dbj|BAJ90475.1|	predicted protein [Hordeum vulgare subsp. vulgare]	catalytic activity(GO:0003824);metabolic process(GO:0008152);biological_process(GO:0008150);transferase activity(GO:0016740);molecular_function(GO:0003674);kinase activity(GO:0016301);phosphotransferase activity, alcohol group as acceptor(GO:0016773);protein metabolic process(GO:0019538);primary metabolic process(GO:0044238);protein phosphorylation(GO:0006468);phosphorus metabolic process(GO:0006…	—
TraesCS1A02G020800	264.695	0.30083	9.7812	3e-06	2.44e-05			gi|52076836|dbj|BAD45778.1|	putative cytochrome P450 [Oryza sativa Japonica Group]	electron transport(GO:0006118)	—
TraesCS1A02G021400	535.082	0.616442	9.7616	1.98e-29	3.61e-27			gi|218194006|gb|EEC76433.1|	hypothetical protein OsI_14121 [Oryza sativa Indica Group]	serine-type endopeptidase inhibitor activity(GO:0004867);endopeptidase inhibitor activity(GO:0004866);endopeptidase regulator activity(GO:0061135);peptidase inhibitor activity(GO:0030414);peptidase regulator activity(GO:0061134);extracellular region(GO:0005576);enzyme regulator activity(GO:0030234);enzyme inhibitor activity(GO:0004857);molecular_function(GO:0003674);cellular_component(GO:0005575)	—
TraesCS1A02G021700	2.74042	28.0335	-3.3547	1.2e-05	8.51e-05			gi|836013415|ref|XP_012703684.1|	PREDICTED: uncharacterized protein LOC101783882 [Setaria italica]	metabolic process(GO:0008152);biological_process(GO:0008150);DNA replication origin binding(GO:0003688);sequence-specific DNA binding(GO:0043565);regulation of DNA replication(GO:0006275);regulation of DNA metabolic process(GO:0051052);biosynthetic process(GO:0009058);molecular_function(GO:0003674);DNA-dependent DNA replication(GO:0006261);DNA-dependent DNA replication initiation(GO:0006270);prim…	—
TraesCS1A02G023700	4.24741	71.0693	-4.0646	2.61e-11	5.38e-10			gi|514775593|ref|XP_004968268.1|	PREDICTED: protein PHLOEM PROTEIN 2-LIKE A1-like [Setaria italica]	—	—
TraesCS1A02G024700	86.6816	298.336	-1.7831	1.48e-06	1.28e-05			gi|1002856551|ref|XP_015693046.1|	PREDICTED: uncharacterized protein LOC102709178 [Oryza brachyantha]	catalytic activity(GO:0003824);lyase activity(GO:0016829);metabolic process(GO:0008152);carbon-oxygen lyase activity(GO:0016835);hydro-lyase activity(GO:0016836);biological_process(GO:0008150);pseudouridylate synthase activity(GO:0004730);molecular_function(GO:0003674);RNA processing(GO:0006396);primary metabolic process(GO:0044238);nitrogen compound metabolic process(GO:0006807);cellular metabol…	—
TraesCS1A02G027300	23.3585	0	Inf	2.77e-08	3.36e-07			gi|573915351|ref|XP_006645330.1|	PREDICTED: xylem cysteine proteinase 2-like [Oryza brachyantha]	catalytic activity(GO:0003824);metabolic process(GO:0008152);peptidase activity, acting on L-amino acid peptides(GO:0070011);biological_process(GO:0008150);hydrolase activity(GO:0016787);proteolysis(GO:0006508);peptidase activity(GO:0008233);endopeptidase activity(GO:0004175);cysteine-type endopeptidase activity(GO:0004197);cysteine-type peptidase activity(GO:0008234);molecular_function(GO:000367…	—
TraesCS1A02G030000	122.092	1564.7	-3.6799	6.11e-24	6.55e-22			gi|976907397|gb|KVH94764.1|	Heat shock protein DnaJ, cysteine-rich domain-containing protein [Cynara cardunculus var. scolymus]	chaperone activity(GO:0003754)	—
TraesCS1A02G030100	72.3985	355.031	-2.2939	1.16e-09	1.81e-08			gi|242086601|ref|XP_002439133.1|	hypothetical protein SORBIDRAFT_09g001130 [Sorghum bicolor]	oxidoreductase activity(GO:0016491);small molecule metabolic process(GO:0044281);catalytic activity(GO:0003824);oxidoreductase activity, acting on CH-OH group of donors(GO:0016614);oxidoreductase activity, acting on the CH-OH group of donors, NAD or NADP as acceptor(GO:0016616);amine metabolic process(GO:0009308);nucleotide-sugar metabolic process(GO:0009225);regulation of nitrogen utilization(GO…	—
TraesCS1A02G030400	7.00693	246.81	-5.1385	2.5e-26	3.43e-24			gi|669030829|emb|CDM85511.1|	unnamed protein product [Triticum aestivum]	—	—
TraesCS1A02G030600	168.177	45.7762	1.8773	1.4e-05	9.83e-05			gi|242089241|ref|XP_002440453.1|	hypothetical protein SORBIDRAFT_09g001170 [Sorghum bicolor]	—	—
TraesCS1A02G031300	19.525	713.418	-5.1914	3.4e-36	1.12e-33			gi|293335245|ref|NP_001169613.1|	uncharacterized protein LOC100383494 [Zea mays]	transport(GO:0006810);establishment of localization(GO:0051234);localization(GO:0051179);oligopeptide transport(GO:0006857);peptide transport(GO:0015833);transporter activity(GO:0005215);biological_process(GO:0008150);membrane(GO:0016020);molecular_function(GO:0003674);cellular_component(GO:0005575);cell(GO:0005623);cell part(GO:0044464)	—
TraesCS1A02G033500	11.2673	1357.23	-6.9124	6.05e-23	5.83e-21			gi|514743978|ref|XP_004960518.1|	PREDICTED: outer envelope pore protein 16, chloroplastic [Setaria italica]	transport(GO:0006810);establishment of localization(GO:0051234);localization(GO:0051179);transporter activity(GO:0005215);biological_process(GO:0008150);cytoplasm(GO:0005737);membrane(GO:0016020);mitochondrial inner membrane(GO:0005743);organelle inner membrane(GO:0019866);mitochondrial envelope(GO:0005740);macromolecule localization(GO:0033036);mitochondrial part(GO:0044429);cytoplasmic part(GO:…	—
TraesCS1A02G035100	251.43	30.5081	3.0429	2.97e-14	9.78e-13			gi|674956266|emb|CDX76976.1|	BnaC04g37710D [Brassica napus]	—	—
TraesCS1A02G035600	1071.5	73.7498	3.8608	6.4e-22	5.52e-20			gi|242089271|ref|XP_002440468.1|	hypothetical protein SORBIDRAFT_09g001430 [Sorghum bicolor]	—	—
TraesCS1A02G035700	36.2451	0	Inf	5.31e-09	7.38e-08			gi|474288124|gb|EMS61208.1|	Wall-associated receptor kinase 3 [Triticum urartu]	catalytic activity(GO:0003824);metabolic process(GO:0008152);biological_process(GO:0008150);transferase activity(GO:0016740);molecular_function(GO:0003674);kinase activity(GO:0016301);phosphotransferase activity, alcohol group as acceptor(GO:0016773);protein metabolic process(GO:0019538);primary metabolic process(GO:0044238);protein phosphorylation(GO:0006468);phosphorus metabolic process(GO:0006…	—
TraesCS1A02G035800	1121.48	355.756	1.6564	4.64e-07	4.45e-06			gi|125544802|gb|EAY90941.1|	hypothetical protein OsI_12555 [Oryza sativa Indica Group]	—	—
TraesCS1A02G036100	200.278	903.612	-2.1737	1.6e-10	2.89e-09			gi|242086641|ref|XP_002439153.1|	hypothetical protein SORBIDRAFT_09g001450 [Sorghum bicolor]	carboxylic acid binding(GO:0031406);metabolic process(GO:0008152);amino acid binding(GO:0016597);amine binding(GO:0043176);biological_process(GO:0008150);molecular_function(GO:0003674);binding(GO:0005488)	—
TraesCS1A02G036200	88.0466	567.593	-2.6885	1.79e-13	5.23e-12		Chalcone-flavonone isomerase family protein [Source:UniProtKB/TrEMBL;Acc:W4ZWP7]	gi|835915880|ref|XP_012704183.1|	PREDICTED: fatty-acid-binding protein 3 isoform X2 [Setaria italica]	—	—
TraesCS1A02G037700	19.823	0	Inf	4.36e-07	4.21e-06		Phenylalanine ammonia-lyase [Source:UniProtKB/TrEMBL;Acc:A0A1D5S0U3]	gi|475616671|gb|EMT29849.1|	Phenylalanine ammonia-lyase [Aegilops tauschii]	catalytic activity(GO:0003824);ammonia ligase activity(GO:0016211);acid-ammonia (or amide) ligase activity(GO:0016880);ligase activity, forming carbon-nitrogen bonds(GO:0016879);metabolic process(GO:0008152);biological_process(GO:0008150);ligase activity(GO:0016874);biosynthetic process(GO:0009058);molecular_function(GO:0003674)	bdi01100(Metabolic pathways)
TraesCS1A02G037800	29.0668	0.308221	6.5593	8.73e-09	1.16e-07		Phenylalanine ammonia-lyase [Source:UniProtKB/TrEMBL;Acc:W4ZZ52]	gi|326511164|dbj|BAJ87596.1|	predicted protein [Hordeum vulgare subsp. vulgare]	catalytic activity(GO:0003824);ammonia ligase activity(GO:0016211);acid-ammonia (or amide) ligase activity(GO:0016880);ligase activity, forming carbon-nitrogen bonds(GO:0016879);metabolic process(GO:0008152);biological_process(GO:0008150);ligase activity(GO:0016874);biosynthetic process(GO:0009058);molecular_function(GO:0003674)	bdi01100(Metabolic pathways)
TraesCS1A02G044600	14.4052	90.3492	-2.6489	3.56e-07	3.5e-06		7,8-dihydroneopterin aldolase [Source:UniProtKB/TrEMBL;Acc:A0A1D5S1X8]	gi|573954879|ref|XP_006659680.1|	PREDICTED: dihydroneopterin aldolase-like [Oryza brachyantha]	catalytic activity(GO:0003824);carbon-carbon lyase activity(GO:0016830);cellular aromatic compound metabolic process(GO:0006725);lyase activity(GO:0016829);coenzyme metabolic process(GO:0006732);aldehyde-lyase activity(GO:0016832);metabolic process(GO:0008152);heterocycle metabolic process(GO:0046483);biological_process(GO:0008150);cofactor metabolic process(GO:0051186);pteridine-containing compo…	bdi01100(Metabolic pathways);bdi00790(Folate biosynthesis)
TraesCS1A02G045300	1012.48	243.527	2.0557	9.95e-10	1.57e-08			gi|125988083|dbj|BAF46959.1|	MAP kinase phosphatase [Oryza sativa Japonica Group]	catalytic activity(GO:0003824);metabolic process(GO:0008152);phosphoric ester hydrolase activity(GO:0042578);biological_process(GO:0008150);hydrolase activity(GO:0016787);phosphatase activity(GO:0016791);protein tyrosine/serine/threonine phosphatase activity(GO:0008138);phosphoprotein phosphatase activity(GO:0004721);protein dephosphorylation(GO:0006470);dephosphorylation(GO:0016311);protein tyro…	—
TraesCS1A02G046400	112.77	1101.72	-3.2883	8.64e-20	5.84e-18			gi|514805384|ref|XP_004977553.1|	PREDICTED: protein trichome birefringence-like 10 [Setaria italica]	—	—
TraesCS1A02G047400	15.2388	0	Inf	7.21e-06	5.38e-05			gi|514819003|ref|XP_004984201.1|	PREDICTED: uncharacterized protein LOC101757961 [Setaria italica]	—	—
TraesCS1A02G048100	159.316	2.76854	5.8466	4.66e-09	6.54e-08			gi|28564581|dbj|BAC57690.1|	putative receptor-like protein kinase [Oryza sativa Japonica Group]	catalytic activity(GO:0003824);metabolic process(GO:0008152);biological_process(GO:0008150);transferase activity(GO:0016740);molecular_function(GO:0003674);kinase activity(GO:0016301);phosphotransferase activity, alcohol group as acceptor(GO:0016773);protein metabolic process(GO:0019538);primary metabolic process(GO:0044238);protein phosphorylation(GO:0006468);phosphorus metabolic process(GO:0006…	—
TraesCS1A02G048700	1480.63	1.81976	9.6682	4.06e-29	7.24e-27			gi|326516914|dbj|BAJ96449.1|	predicted protein [Hordeum vulgare subsp. vulgare]	—	—
TraesCS1A02G049100	266.159	0	Inf	1.86e-07	1.94e-06			gi|473957537|gb|EMS50978.1|	hypothetical protein TRIUR3_17599 [Triticum urartu]	—	—
TraesCS1A02G050200	64.5157	0	Inf	8.4e-06	6.17e-05			gi|960479459|ref|XP_003573365.2|	PREDICTED: aromatic-L-amino-acid decarboxylase-like [Brachypodium distachyon]	small molecule metabolic process(GO:0044281);catalytic activity(GO:0003824);amine metabolic process(GO:0009308);cellular ketone metabolic process(GO:0042180);carbon-carbon lyase activity(GO:0016830);organic acid metabolic process(GO:0006082);carboxylic acid metabolic process(GO:0019752);oxoacid metabolic process(GO:0043436);cellular amine metabolic process(GO:0044106);cellular amino acid metaboli…	bdi01100(Metabolic pathways)
TraesCS1A02G055400	101.068	468.829	-2.2137	7.9e-10	1.27e-08			gi|670388796|ref|XP_008674837.1|	PREDICTED: ribonuclease II, chloroplastic/mitochondrial [Zea mays]	catalytic activity(GO:0003824);hydrolase activity(GO:0016787);ribonuclease activity(GO:0004540);RNA binding(GO:0003723);hydrolase activity, acting on ester bonds(GO:0016788);molecular_function(GO:0003674);nuclease activity(GO:0004518);nucleic acid binding(GO:0003676);binding(GO:0005488)	—
TraesCS1A02G056200	7.85955	746.22	-6.569	1.7e-46	1.17e-43			gi|475610522|gb|EMT27761.1|	hypothetical protein F775_12880 [Aegilops tauschii]	—	—
TraesCS1A02G056600	803.925	54.5063	3.8826	1.56e-06	1.34e-05			gi|560188929|pdb|4KPO|A	Chain A, Plant Nucleoside Hydrolase - Zmnrh3 Enzyme	—	bdi00760(Nicotinate and nicotinamide metabolism);bdi00240(Pyrimidine metabolism)
TraesCS1A02G057200	105.244	3367.47	-4.9999	2.05e-13	5.94e-12		Glutamyl-tRNA reductase [Source:UniProtKB/TrEMBL;Acc:A0A1D5S176]	gi|473861293|gb|EMS47553.1|	Glutamyl-tRNA reductase 1, chloroplastic [Triticum urartu]	oxidoreductase activity(GO:0016491);carbohydrate metabolic process(GO:0005975);electron transport(GO:0006118);small molecule metabolic process(GO:0044281);carbohydrate catabolic process(GO:0016052);catalytic activity(GO:0003824);oxidoreductase activity, acting on CH-OH group of donors(GO:0016614);oxidoreductase activity, acting on the CH-OH group of donors, NAD or NADP as acceptor(GO:0016616);alc…	bdi01100(Metabolic pathways)
TraesCS1A02G058900	3.34747	156.341	-5.5455	6.08e-23	5.85e-21			gi|670373912|ref|XP_008668310.1|	PREDICTED: uncharacterized protein LOC100382087 isoform X2 [Zea mays]	carbohydrate metabolic process(GO:0005975);metabolic process(GO:0008152);biological_process(GO:0008150);primary metabolic process(GO:0044238)	—
TraesCS1A02G060200	39.71	0.30083	7.0444	1.4e-11	3.03e-10			gi|1044574135|ref|XP_017423706.1|	PREDICTED: protein SENSITIVE TO PROTON RHIZOTOXICITY 1-like [Vigna angularis]	—	—
TraesCS1A02G061700	112.631	458.808	-2.0263	1.96e-08	2.45e-07			gi|474377955|gb|EMS64309.1|	UDP-glycosyltransferase 86A1 [Triticum urartu]	catalytic activity(GO:0003824);metabolic process(GO:0008152);transferase activity, transferring hexosyl groups(GO:0016758);transferase activity, transferring glycosyl groups(GO:0016757);biological_process(GO:0008150);transferase activity(GO:0016740);molecular_function(GO:0003674)	—
TraesCS1A02G062100	944.191	267.524	1.8194	1.49e-06	1.29e-05			gi|195625508|gb|ACG34584.1|	senescence-associated protein [Zea mays]	—	—
TraesCS1A02G064000	270.752	65.8507	2.0397	3.81e-08	4.52e-07		Glycosyltransferases [Source:UniProtKB/TrEMBL;Acc:A0A1D5S4V0]	gi|413950125|gb|AFW82774.1|	hypothetical protein ZEAMMB73_273271 [Zea mays]	catalytic activity(GO:0003824);transferase activity, transferring hexosyl groups(GO:0016758);transferase activity, transferring glycosyl groups(GO:0016757);galactosylgalactosylxylosylprotein 3-beta-glucuronosyltransferase activity(GO:0015018);glucuronosyltransferase activity(GO:0015020);membrane(GO:0016020);UDP-glycosyltransferase activity(GO:0008194);transferase activity(GO:0016740);molecular_fu…	—
TraesCS1A02G065300	613.683	109.099	2.4919	1.6e-12	4.02e-11			gi|125550814|gb|EAY96523.1|	hypothetical protein OsI_18428 [Oryza sativa Indica Group]	electron transport(GO:0006118);electron transporter activity(GO:0005489)	—
TraesCS1A02G066400	128.153	1254.53	-3.2912	1.2e-07	1.3e-06		Dihydrolipoyl dehydrogenase [Source:UniProtKB/TrEMBL;Acc:A0A1D6DED4]	gi|242057247|ref|XP_002457769.1|	hypothetical protein SORBIDRAFT_03g013290 [Sorghum bicolor]	oxidoreductase activity(GO:0016491);electron transport(GO:0006118);small molecule metabolic process(GO:0044281);catalytic activity(GO:0003824);small molecule biosynthetic process(GO:0044283);cellular aromatic compound metabolic process(GO:0006725);aromatic compound biosynthetic process(GO:0019438);cellular nitrogen compound biosynthetic process(GO:0044271);sulfur compound metabolic process(GO:000…	bdi01100(Metabolic pathways);bdi00620(Pyruvate metabolism)
TraesCS1A02G066900	7502.64	1895.58	1.9848	6.23e-06	4.72e-05			gi|992276034|gb|EER98112.2|	hypothetical protein SORBI_002G060800 [Sorghum bicolor]	small molecule metabolic process(GO:0044281);catalytic activity(GO:0003824);small molecule biosynthetic process(GO:0044283);cellular nitrogen compound biosynthetic process(GO:0044271);metabolic process(GO:0008152);photosynthesis(GO:0015979);GTP binding(GO:0005525);guanyl nucleotide binding(GO:0019001);guanyl ribonucleotide binding(GO:0032561);transport(GO:0006810);establishment of localization(GO…	—
TraesCS1A02G068100	28.0311	261.5	-3.2217	5.58e-15	2.03e-13			gi|475459598|gb|EMT01982.1|	hypothetical protein F775_12130 [Aegilops tauschii]	metabolic process(GO:0008152);biological_process(GO:0008150);cytoplasm(GO:0005737);cytoplasmic part(GO:0044444);translation(GO:0006412);structural constituent of ribosome(GO:0003735);ribosome(GO:0005840);structural molecule activity(GO:0005198);ribonucleoprotein complex(GO:0030529);biosynthetic process(GO:0009058);molecular_function(GO:0003674);non-membrane-bounded organelle(GO:0043228);intracell…	—
TraesCS1A02G069300	296.076	41.8171	2.8238	2.98e-13	8.44e-12		Phosphoinositide phospholipase C [Source:UniProtKB/TrEMBL;Acc:A0A1D5S1V5]	gi|242086759|ref|XP_002439212.1|	hypothetical protein SORBIDRAFT_09g002320 [Sorghum bicolor]	catalytic activity(GO:0003824);lipid metabolic process(GO:0006629);metabolic process(GO:0008152);phosphoric ester hydrolase activity(GO:0042578);biological_process(GO:0008150);phosphoric diester hydrolase activity(GO:0008081);hydrolase activity(GO:0016787);lipase activity(GO:0016298);phosphatidylinositol phospholipase C activity(GO:0004435);phospholipase C activity(GO:0004629);DNA recombination(G…	bdi01100(Metabolic pathways);bdi04070(Phosphatidylinositol signaling system);bdi00562(Inositol phosphate metabolism);bdi04933(AGE-RAGE signaling pathway in diabetic complications)
TraesCS1A02G069400	366.154	107.571	1.7672	9.23e-07	8.34e-06			gi|125559203|gb|EAZ04739.1|	hypothetical protein OsI_26900 [Oryza sativa Indica Group]	small molecule metabolic process(GO:0044281);catalytic activity(GO:0003824);intracellular signal transduction(GO:0035556);small GTPase mediated signal transduction(GO:0007264);cellular nitrogen compound biosynthetic process(GO:0044271);small monomeric GTPase activity(GO:0003925);nucleobase-containing small molecule metabolic process(GO:0055086);metabolic process(GO:0008152);nucleoside phosphate m…	—
TraesCS1A02G069500	33.75	3.10632	3.4416	2.44e-06	2.02e-05			gi|226494023|ref|NP_001144268.1|	uncharacterized protein LOC100277145 [Zea mays]	metabolic process(GO:0008152);biological_process(GO:0008150);biosynthetic process(GO:0009058);DNA-dependent DNA replication(GO:0006261);DNA-dependent DNA replication initiation(GO:0006270);primary metabolic process(GO:0044238);nitrogen compound metabolic process(GO:0006807);DNA replication(GO:0006260);cellular metabolic process(GO:0044237);cellular nitrogen compound metabolic process(GO:0034641);…	—
TraesCS1A02G069900	17.5854	208.146	-3.5651	1.76e-11	3.75e-10			gi|937917167|dbj|BAS92085.1|	Os05g0128100 [Oryza sativa Japonica Group]	—	—
TraesCS1A02G070200	64.3832	1.51154	5.4126	2.31e-06	1.92e-05			gi|743781296|ref|XP_010920850.1|	PREDICTED: flavonol synthase/flavanone 3-hydroxylase-like isoform X2 [Elaeis guineensis]	—	—
TraesCS1A02G070400	929.993	57.2083	4.0229	1.55e-08	1.97e-07			gi|473741788|gb|EMS45410.1|	putative WRKY transcription factor 33 [Triticum urartu]	proteinaceous extracellular matrix(GO:0005578);extracellular matrix(GO:0031012);collagen(GO:0005581);extracellular matrix part(GO:0044420);extracellular matrix structural constituent(GO:0005201);extracellular region part(GO:0044421);extracellular region(GO:0005576);structural molecule activity(GO:0005198);molecular_function(GO:0003674);nucleic acid binding(GO:0003676);DNA binding(GO:0003677);bind…	bdi04626(Plant-pathogen interaction)
TraesCS1A02G070500	73.0804	4.79952	3.9285	2.63e-07	2.66e-06			gi|226501690|ref|NP_001145701.1|	uncharacterized protein LOC100279205 [Zea mays]	small molecule metabolic process(GO:0044281);catalytic activity(GO:0003824);amine metabolic process(GO:0009308);cellular ketone metabolic process(GO:0042180);organic acid metabolic process(GO:0006082);carboxylic acid metabolic process(GO:0019752);oxoacid metabolic process(GO:0043436);cellular amine metabolic process(GO:0044106);cellular amino acid metabolic process(GO:0006520);transaminase activi…	bdi01100(Metabolic pathways);bdi00270(Cysteine and methionine metabolism);bdi00130(Ubiquinone and other terpenoid-quinone biosynthesis)
TraesCS1A02G070600	96.7067	7.75764	3.6399	4.56e-12	1.07e-10			gi|743781342|ref|XP_010920862.1|	PREDICTED: putative serine/threonine-protein kinase-like protein CCR3 [Elaeis guineensis]	catalytic activity(GO:0003824);metabolic process(GO:0008152);biological_process(GO:0008150);transferase activity(GO:0016740);molecular_function(GO:0003674);kinase activity(GO:0016301);phosphotransferase activity, alcohol group as acceptor(GO:0016773);protein metabolic process(GO:0019538);primary metabolic process(GO:0044238);protein phosphorylation(GO:0006468);phosphorus metabolic process(GO:0006…	—
TraesCS1A02G071400	1062.97	322.334	1.7215	1.93e-07	2.01e-06		Glycosyltransferase [Source:UniProtKB/TrEMBL;Acc:A0A1D5S4E1]	gi|357167462|ref|XP_003581175.1|	PREDICTED: 7-deoxyloganetin glucosyltransferase-like [Brachypodium distachyon]	catalytic activity(GO:0003824);metabolic process(GO:0008152);transferase activity, transferring hexosyl groups(GO:0016758);transferase activity, transferring glycosyl groups(GO:0016757);biological_process(GO:0008150);transferase activity(GO:0016740);molecular_function(GO:0003674)	—
TraesCS1A02G072000	2040.95	619.395	1.7203	1.31e-07	1.41e-06			gi|189042529|sp|Q8GU95.2|GSH1A_ORYSI	RecName: Full=Glutamate--cysteine ligase A, chloroplastic; AltName: Full=Gamma-ECS A; Short=GCS A; AltName: Full=Gamma-glutamylcysteine synthetase A; Flags: Precursor	—	bdi01100(Metabolic pathways);bdi00270(Cysteine and methionine metabolism)
TraesCS1A02G072100	24.5513	0	Inf	3.81e-07	3.73e-06		Endoglucanase [Source:UniProtKB/TrEMBL;Acc:A0A1D5S0J4]	gi|242089381|ref|XP_002440523.1|	hypothetical protein SORBIDRAFT_09g002490 [Sorghum bicolor]	carbohydrate metabolic process(GO:0005975);catalytic activity(GO:0003824);transaminase activity(GO:0008483);transferase activity, transferring nitrogenous groups(GO:0016769);hydrolase activity, hydrolyzing O-glycosyl compounds(GO:0004553);hydrolase activity, acting on glycosyl bonds(GO:0016798);metabolic process(GO:0008152);biological_process(GO:0008150);hydrolase activity(GO:0016787);transferase…	—
TraesCS1A02G072200	566.072	50.6875	3.4813	9.41e-06	6.84e-05			gi|670414833|ref|XP_008648559.1|	PREDICTED: acetylornithine aminotransferase, mitochondrial [Zea mays]	catalytic activity(GO:0003824);transaminase activity(GO:0008483);transferase activity, transferring nitrogenous groups(GO:0016769);transferase activity(GO:0016740);molecular_function(GO:0003674)	bdi01100(Metabolic pathways)
TraesCS1A02G073200	103.822	13.5133	2.9417	5.63e-10	9.29e-09			gi|125560835|gb|EAZ06283.1|	hypothetical protein OsI_28520 [Oryza sativa Indica Group]	—	—
TraesCS1A02G073300	319.189	41.7166	2.9357	4.95e-14	1.57e-12			gi|670417603|ref|XP_008649610.1|	PREDICTED: cysteine-rich receptor-like protein kinase 2 isoform X1 [Zea mays]	catalytic activity(GO:0003824);metabolic process(GO:0008152);biological_process(GO:0008150);transferase activity(GO:0016740);molecular_function(GO:0003674);kinase activity(GO:0016301);phosphotransferase activity, alcohol group as acceptor(GO:0016773);protein metabolic process(GO:0019538);primary metabolic process(GO:0044238);protein phosphorylation(GO:0006468);phosphorus metabolic process(GO:0006…	—
TraesCS1A02G074800	248.333	34.2624	2.8576	6.25e-13	1.68e-11			gi|226497060|ref|NP_001143966.1|	uncharacterized protein LOC100276781 [Zea mays]	—	—
TraesCS1A02G075000	409.198	58.877	2.797	2.62e-11	5.4e-10			gi|944248958|gb|KQL13221.1|	hypothetical protein SETIT_021398mg [Setaria italica]	catalytic activity(GO:0003824);metabolic process(GO:0008152);biological_process(GO:0008150);molecular_function(GO:0003674)	bdi01100(Metabolic pathways);bdi01212(Fatty acid metabolism);bdi00061(Fatty acid biosynthesis)
TraesCS1A02G076100	441.186	128.356	1.7812	3.69e-07	3.62e-06			gi|1002854610|ref|XP_015692471.1|	PREDICTED: nitrogen regulatory protein P-II homolog, partial [Oryza brachyantha]	regulation of nitrogen utilization(GO:0006808);nitrogen utilization(GO:0019740);biological_process(GO:0008150);enzyme regulator activity(GO:0030234);molecular_function(GO:0003674);regulation of biological process(GO:0050789);biological regulation(GO:0065007)	—
TraesCS1A02G076700	86.6548	1.23288	6.1352	4.6e-14	1.47e-12			gi|125543118|gb|EAY89257.1|	hypothetical protein OsI_10754 [Oryza sativa Indica Group]	electron transport(GO:0006118)	—
TraesCS1A02G077500	724.572	218.87	1.7271	2.87e-07	2.88e-06			gi|226505670|ref|NP_001146399.1|	uncharacterized protein LOC100279979 [Zea mays]	catalytic activity(GO:0003824);molecular_function(GO:0003674)	—
TraesCS1A02G078600	36.428	0	Inf	9.5e-12	2.11e-10		Peroxidase [Source:UniProtKB/TrEMBL;Acc:W4ZYU3]	gi|357134773|ref|XP_003568990.1|	PREDICTED: peroxidase 5-like [Brachypodium distachyon]	oxidoreductase activity(GO:0016491);catalytic activity(GO:0003824);response to chemical stimulus(GO:0042221);antioxidant activity(GO:0016209);peroxidase activity(GO:0004601);oxidoreductase activity, acting on peroxide as acceptor(GO:0016684);biological_process(GO:0008150);response to oxidative stress(GO:0006979);response to stimulus(GO:0050896);response to stress(GO:0006950);molecular_function(GO…	bdi01100(Metabolic pathways)
TraesCS1A02G078800	5299.62	303.778	4.1248	4.39e-29	7.81e-27			gi|4127352|emb|CAA09190.1|	glutathione transferase [Alopecurus myosuroides]	—	—
TraesCS1A02G079700	1071.03	311.728	1.7806	9.47e-06	6.88e-05			gi|530279454|gb|AGT17267.1|	pto kinase interactor [Saccharum hybrid cultivar R570]	catalytic activity(GO:0003824);metabolic process(GO:0008152);GTP binding(GO:0005525);guanyl nucleotide binding(GO:0019001);guanyl ribonucleotide binding(GO:0032561);biological_process(GO:0008150);transferase activity(GO:0016740);molecular_function(GO:0003674);kinase activity(GO:0016301);phosphotransferase activity, alcohol group as acceptor(GO:0016773);protein metabolic process(GO:0019538);primar…	bdi04626(Plant-pathogen interaction)
TraesCS1A02G082000	5583.64	1260.51	2.1472	5.8e-11	1.13e-09			gi|514743579|ref|XP_004960420.1|	PREDICTED: aspartic proteinase [Setaria italica]	metabolic process(GO:0008152);biological_process(GO:0008150);proteolysis(GO:0006508);pepsin A activity(GO:0004194);protein metabolic process(GO:0019538);primary metabolic process(GO:0044238);macromolecule metabolic process(GO:0043170)	—
TraesCS1A02G082200	557.505	61.2413	3.1864	9.56e-11	1.79e-09			gi|514743598|ref|XP_004960424.1|	PREDICTED: 1,4-dihydroxy-2-naphthoyl-CoA thioesterase 1-like [Setaria italica]	catalytic activity(GO:0003824);molecular_function(GO:0003674)	—
TraesCS1A02G082500	1986.23	204.682	3.2786	2.99e-08	3.62e-07			gi|125550776|gb|EAY96485.1|	hypothetical protein OsI_18385 [Oryza sativa Indica Group]	membrane(GO:0016020);integral to membrane(GO:0016021);intrinsic to membrane(GO:0031224);membrane part(GO:0044425);cellular_component(GO:0005575);cell(GO:0005623);cell part(GO:0044464)	—
TraesCS1A02G082700	37.1526	269.257	-2.8574	8.5e-13	2.23e-11		Auxin-responsive protein [Source:UniProtKB/TrEMBL;Acc:A0A1D5S4S1]	gi|148839539|sp|A2WNM0.1|IAA4_ORYSI	RecName: Full=Auxin-responsive protein IAA4; AltName: Full=Indoleacetic acid-induced protein 4	biological_process(GO:0008150);gamete generation(GO:0007276);multicellular organism reproduction(GO:0032504);multicellular organismal reproductive process(GO:0048609);sexual reproduction(GO:0019953);spermatogenesis(GO:0007283);male gamete generation(GO:0048232);nucleosome(GO:0000786);protein-DNA complex(GO:0032993);reproductive process(GO:0022414);reproduction(GO:0000003);chromatin(GO:0000785);ch…	bdi04075(Plant hormone signal transduction)
TraesCS1A02G084300	36.3986	337.609	-3.2134	1.18e-10	2.17e-09			gi|413955670|gb|AFW88319.1|	putative mitochondrial transcription termination factor family protein [Zea mays]	—	—
TraesCS1A02G084600	67.2586	9.07766	2.8893	6.99e-07	6.48e-06			gi|944072135|gb|KQK07619.1|	hypothetical protein BRADI_2g36612 [Brachypodium distachyon]	—	—
TraesCS1A02G085200	38.7498	0.30083	7.0091	1.96e-11	4.14e-10			gi|530278974|gb|AGT16874.1|	hypothetical protein SHCRBa_022_B01_R_170 [Saccharum hybrid cultivar R570]	—	—
TraesCS1A02G085400	57.6766	189.858	-1.7189	1.08e-05	7.74e-05			gi|473878831|gb|EMS47951.1|	hypothetical protein TRIUR3_32499 [Triticum urartu]	—	—
TraesCS1A02G085600	1764.84	514.502	1.7783	1.33e-05	9.35e-05			gi|3694807|gb|AAC62456.1|	alanine aminotransferase [Zea mays]	catalytic activity(GO:0003824);transaminase activity(GO:0008483);transferase activity, transferring nitrogenous groups(GO:0016769);metabolic process(GO:0008152);biological_process(GO:0008150);transferase activity(GO:0016740);biosynthetic process(GO:0009058);molecular_function(GO:0003674)	bdi01100(Metabolic pathways)
TraesCS1A02G086100	1203.81	252.847	2.2513	3.05e-11	6.22e-10		Carboxypeptidase [Source:UniProtKB/TrEMBL;Acc:A0A1D5S4B1]	gi|944251898|gb|KQL16161.1|	hypothetical protein SETIT_021947mg [Setaria italica]	catalytic activity(GO:0003824);metabolic process(GO:0008152);serine-type peptidase activity(GO:0008236);serine hydrolase activity(GO:0017171);peptidase activity, acting on L-amino acid peptides(GO:0070011);biological_process(GO:0008150);hydrolase activity(GO:0016787);proteolysis(GO:0006508);peptidase activity(GO:0008233);exopeptidase activity(GO:0008238);serine-type carboxypeptidase activity(GO:0…	—
TraesCS1A02G086200	636.47	2800.87	-2.1377	5.13e-11	1.01e-09			gi|944249037|gb|KQL13300.1|	hypothetical protein SETIT_022067mg [Setaria italica]	—	—
TraesCS1A02G086700	54.574	0	Inf	9.77e-09	1.29e-07			gi|58396945|gb|AAW72833.1|	subitilisin-chymotrypsin inhibitor [Oryza sativa Japonica Group]	biological_process(GO:0008150);response to wounding(GO:0009611);serine-type endopeptidase inhibitor activity(GO:0004867);endopeptidase inhibitor activity(GO:0004866);endopeptidase regulator activity(GO:0061135);peptidase inhibitor activity(GO:0030414);peptidase regulator activity(GO:0061134);response to stimulus(GO:0050896);response to stress(GO:0006950);enzyme regulator activity(GO:0030234);enzy…	—
TraesCS1A02G088300	300.373	0	Inf	2.13e-27	3.21e-25			gi|670364793|ref|XP_008660165.1|	PREDICTED: agmatine coumaroyltransferase-1-like [Zea mays]	—	—
TraesCS1A02G088400	115.936	0	Inf	3.2e-08	3.84e-07			gi|125574617|gb|EAZ15901.1|	hypothetical protein OsJ_31319 [Oryza sativa Japonica Group]	—	—
TraesCS1A02G088600	462.642	13.4445	5.1048	4.99e-07	4.76e-06			gi|218196078|gb|EEC78505.1|	hypothetical protein OsI_18433 [Oryza sativa Indica Group]	carbohydrate metabolic process(GO:0005975);cellular carbohydrate metabolic process(GO:0044262);metabolic process(GO:0008152);carbohydrate biosynthetic process(GO:0016051);disaccharide metabolic process(GO:0005984);glycoside metabolic process(GO:0016137);oligosaccharide metabolic process(GO:0009311);biological_process(GO:0008150);cellular carbohydrate biosynthetic process(GO:0034637);trehalose met…	—
TraesCS1A02G088900	578.169	157.024	1.8805	5.53e-08	6.38e-07			gi|413941832|gb|AFW74481.1|	ATP binding protein [Zea mays]	catalytic activity(GO:0003824);cellular nitrogen compound biosynthetic process(GO:0044271);metabolic process(GO:0008152);photosynthesis(GO:0015979);transport(GO:0006810);establishment of localization(GO:0051234);localization(GO:0051179);heterocycle metabolic process(GO:0046483);biological_process(GO:0008150);cofactor metabolic process(GO:0051186);hydrolase activity(GO:0016787);heterocycle biosynt…	—
TraesCS1A02G089500	6203.36	1979.3	1.6481	2.28e-07	2.34e-06			gi|242086907|ref|XP_002439286.1|	hypothetical protein SORBIDRAFT_09g003800 [Sorghum bicolor]	—	bdi01100(Metabolic pathways);bdi00270(Cysteine and methionine metabolism)
TraesCS1A02G089600	9329.12	2409.96	1.9527	1.39e-09	2.14e-08			gi|242086907|ref|XP_002439286.1|	hypothetical protein SORBIDRAFT_09g003800 [Sorghum bicolor]	—	bdi01100(Metabolic pathways);bdi00270(Cysteine and methionine metabolism)
TraesCS1A02G089800	41.7577	223.478	-2.42	1.32e-09	2.04e-08			gi|1002267624|ref|XP_015638133.1|	PREDICTED: protein O-glucosyltransferase 1 isoform X1 [Oryza sativa Japonica Group]	—	—
TraesCS1A02G091300	836.755	121.648	2.7821	1.94e-07	2.02e-06			gi|670431796|ref|XP_008656496.1|	PREDICTED: transport inhibitor response 1-like protein Os05g0150500 [Zea mays]	—	bdi04075(Plant hormone signal transduction)
TraesCS1A02G091600	2.0043	28.2875	-3.819	5.99e-06	4.56e-05			gi|54291830|gb|AAV32198.1|	hypothetical protein [Oryza sativa Japonica Group]	ion binding(GO:0043167);cation binding(GO:0043169);metal ion binding(GO:0046872);metal ion transport(GO:0030001);cation transport(GO:0006812);ion transport(GO:0006811);transport(GO:0006810);establishment of localization(GO:0051234);localization(GO:0051179);biological_process(GO:0008150);molecular_function(GO:0003674);binding(GO:0005488)	—
TraesCS1A02G092200	15.3198	0	Inf	7.01e-06	5.25e-05			gi|944061085|gb|KQJ96675.1|	hypothetical protein BRADI_3g26630 [Brachypodium distachyon]	—	—
TraesCS1A02G093300	187.498	7.28201	4.6864	5.21e-22	4.53e-20			gi|357129517|ref|XP_003566408.1|	PREDICTED: probable glucan 1,3-beta-glucosidase A [Brachypodium distachyon]	carbohydrate metabolic process(GO:0005975);catalytic activity(GO:0003824);hydrolase activity, hydrolyzing O-glycosyl compounds(GO:0004553);hydrolase activity, acting on glycosyl bonds(GO:0016798);metabolic process(GO:0008152);biological_process(GO:0008150);hydrolase activity(GO:0016787);molecular_function(GO:0003674);primary metabolic process(GO:0044238)	—
TraesCS1A02G094000	134.673	34.8611	1.9498	4.21e-06	3.31e-05			gi|514742916|ref|XP_004960259.1|	PREDICTED: xylosyltransferase 1-like [Setaria italica]	catalytic activity(GO:0003824);transferase activity, transferring hexosyl groups(GO:0016758);transferase activity, transferring glycosyl groups(GO:0016757);membrane(GO:0016020);UDP-glycosyltransferase activity(GO:0008194);acetylglucosaminyltransferase activity(GO:0008375);transferase activity(GO:0016740);viral capsid(GO:0019028);virion(GO:0019012);structural molecule activity(GO:0005198);virion p…	—
TraesCS1A02G094900	42.4725	0	Inf	2.04e-06	1.72e-05		Phenylalanine ammonia-lyase [Source:UniProtKB/TrEMBL;Acc:A0A1D5S372]	gi|357164720|ref|XP_003580144.1|	PREDICTED: phenylalanine ammonia-lyase [Brachypodium distachyon]	catalytic activity(GO:0003824);ammonia ligase activity(GO:0016211);acid-ammonia (or amide) ligase activity(GO:0016880);ligase activity, forming carbon-nitrogen bonds(GO:0016879);metabolic process(GO:0008152);biological_process(GO:0008150);ligase activity(GO:0016874);biosynthetic process(GO:0009058);molecular_function(GO:0003674)	bdi01100(Metabolic pathways)
TraesCS1A02G095800	4965.93	71.7321	6.1133	1.78e-47	1.36e-44			gi|944267661|gb|KQL31901.1|	hypothetical protein SETIT_016718mg [Setaria italica]	catalytic activity(GO:0003824);metabolic process(GO:0008152);peptidase activity, acting on L-amino acid peptides(GO:0070011);biological_process(GO:0008150);hydrolase activity(GO:0016787);aminopeptidase activity(GO:0004177);proteolysis(GO:0006508);peptidase activity(GO:0008233);exopeptidase activity(GO:0008238);molecular_function(GO:0003674);protein metabolic process(GO:0019538);primary metabolic …	bdi01100(Metabolic pathways)
TraesCS1A02G097700	2778.8	752.66	1.8844	7.63e-09	1.03e-07		Protein disulfide isomerase family protein 4-1 [Source:UniProtKB/TrEMBL;Acc:D8L9B3]	gi|242089607|ref|XP_002440636.1|	hypothetical protein SORBIDRAFT_09g004370 [Sorghum bicolor]	electron transport(GO:0006118);electron transporter activity(GO:0005489)	bdi04141(Protein processing in endoplasmic reticulum)
TraesCS1A02G100400	56.7628	300.885	-2.4062	2.65e-10	4.62e-09			gi|414887057|tpg|DAA63071.1|	TPA: putative S-locus receptor-like protein kinase family protein [Zea mays]	catalytic activity(GO:0003824);metabolic process(GO:0008152);carbohydrate binding(GO:0030246);sugar binding(GO:0005529);biological_process(GO:0008150);membrane(GO:0016020);integral to membrane(GO:0016021);intrinsic to membrane(GO:0031224);membrane part(GO:0044425);transferase activity(GO:0016740);molecular_function(GO:0003674);kinase activity(GO:0016301);phosphotransferase activity, alcohol group…	—
TraesCS1A02G100600	43.7039	558.67	-3.6762	1.3e-08	1.68e-07			gi|1002266283|ref|XP_015637470.1|	PREDICTED: protease Do-like 2, chloroplastic isoform X2 [Oryza sativa Japonica Group]	metabolic process(GO:0008152);biological_process(GO:0008150);proteolysis(GO:0006508);trypsin activity(GO:0004295);protein metabolic process(GO:0019538);primary metabolic process(GO:0044238);macromolecule metabolic process(GO:0043170)	—
TraesCS1A02G101200	18.0034	104.278	-2.5341	6.19e-08	7.07e-07			gi|721640517|ref|XP_010231710.1|	PREDICTED: uncharacterized protein LOC100836242 isoform X2 [Brachypodium distachyon]	biological_process(GO:0008150);viral reproduction(GO:0016032)	—
TraesCS1A02G101300	57.2364	326.392	-2.5116	6.27e-11	1.22e-09			gi|944072039|gb|KQK07523.1|	hypothetical protein BRADI_2g36030 [Brachypodium distachyon]	catalytic activity(GO:0003824);transport(GO:0006810);establishment of localization(GO:0051234);localization(GO:0051179);biological_process(GO:0008150);hydrolase activity(GO:0016787);membrane(GO:0016020);RNA helicase activity(GO:0003724);ATP-binding cassette (ABC) transporter activity(GO:0004009);RNA binding(GO:0003723);molecular_function(GO:0003674);helicase activity(GO:0004386);hydrolase activit…	—
TraesCS1A02G101600	2.59225	34.864	-3.7495	1.17e-06	1.03e-05			gi|836001718|ref|XP_012702990.1|	PREDICTED: disease resistance protein RGA2-like [Setaria italica]	catalytic activity(GO:0003824);membrane(GO:0016020);transmembrane receptor protein kinase activity(GO:0019199);epidermal growth factor-activated receptor activity(GO:0005006);transmembrane receptor protein tyrosine kinase activity(GO:0004714);protein tyrosine kinase activity(GO:0004713);transmembrane signaling receptor activity(GO:0004888);transferase activity(GO:0016740);signaling receptor activ…	—
TraesCS1A02G102700	112.346	1.85866	5.9175	9.46e-14	2.88e-12			gi|514743019|ref|XP_004960286.1|	PREDICTED: glutathione S-transferase 4-like [Setaria italica]	—	—
TraesCS1A02G102900	37.2671	0.308221	6.9178	1.6e-09	2.44e-08			gi|1035948937|gb|OAY72578.1|	putative glutathione S-transferase GSTF1 [Ananas comosus]	—	—
TraesCS1A02G103900	452.663	146.655	1.626	1.65e-06	1.42e-05			gi|357161471|ref|XP_003579100.1|	PREDICTED: receptor-like protein kinase HAIKU2 [Brachypodium distachyon]	catalytic activity(GO:0003824);metabolic process(GO:0008152);biological_process(GO:0008150);transferase activity(GO:0016740);molecular_function(GO:0003674);kinase activity(GO:0016301);phosphotransferase activity, alcohol group as acceptor(GO:0016773);protein metabolic process(GO:0019538);primary metabolic process(GO:0044238);protein phosphorylation(GO:0006468);phosphorus metabolic process(GO:0006…	—
TraesCS1A02G105300	52.1802	418.462	-3.0035	3.78e-15	1.41e-13			gi|226531980|ref|NP_001140933.1|	uncharacterized protein LOC100273011 [Zea mays]	small molecule metabolic process(GO:0044281);calcium ion binding(GO:0005509);ion binding(GO:0043167);cation binding(GO:0043169);metal ion binding(GO:0046872);nucleobase-containing small molecule metabolic process(GO:0055086);metabolic process(GO:0008152);nucleoside phosphate metabolic process(GO:0006753);nucleotide metabolic process(GO:0009117);heterocycle metabolic process(GO:0046483);guanosine …	—
TraesCS1A02G105600	1391.18	403.095	1.7871	5.49e-08	6.34e-07		Dihydrolipoyl dehydrogenase [Source:UniProtKB/TrEMBL;Acc:W4ZUZ6]	gi|242057247|ref|XP_002457769.1|	hypothetical protein SORBIDRAFT_03g013290 [Sorghum bicolor]	oxidoreductase activity(GO:0016491);electron transport(GO:0006118);small molecule metabolic process(GO:0044281);catalytic activity(GO:0003824);small molecule biosynthetic process(GO:0044283);cellular aromatic compound metabolic process(GO:0006725);aromatic compound biosynthetic process(GO:0019438);cellular nitrogen compound biosynthetic process(GO:0044271);sulfur compound metabolic process(GO:000…	bdi01100(Metabolic pathways);bdi00620(Pyruvate metabolism)
TraesCS1A02G105800	87.5917	4.34115	4.3346	4.51e-14	1.45e-12			gi|525342501|ref|NP_001266522.1|	alpha-L-fucosidase 2 precursor [Zea mays]	catalytic activity(GO:0003824);molecular_function(GO:0003674)	—
TraesCS1A02G106600	1580.27	398.525	1.9874	2.19e-09	3.25e-08		USP family protein [Source:UniProtKB/TrEMBL;Acc:Q2TN84]	gi|413950312|gb|AFW82961.1|	putative USP family protein [Zea mays]	biological_process(GO:0008150);response to stimulus(GO:0050896);response to stress(GO:0006950)	—
TraesCS1A02G108400	55.7362	9.10916	2.6132	8.14e-06	6e-05		Peroxidase [Source:UniProtKB/TrEMBL;Acc:W4ZYX8]	gi|45685283|gb|AAS75401.1|	peroxidase, partial [Zea mays]	oxidoreductase activity(GO:0016491);catalytic activity(GO:0003824);response to chemical stimulus(GO:0042221);antioxidant activity(GO:0016209);peroxidase activity(GO:0004601);oxidoreductase activity, acting on peroxide as acceptor(GO:0016684);biological_process(GO:0008150);response to oxidative stress(GO:0006979);response to stimulus(GO:0050896);response to stress(GO:0006950);molecular_function(GO…	bdi01100(Metabolic pathways)
TraesCS1A02G109200	377.687	109.891	1.7811	8.88e-06	6.49e-05			gi|226509595|ref|NP_001149754.1|	uncharacterized protein LOC100283381 [Zea mays]	—	—
TraesCS1A02G109600	18.9026	96.8159	-2.3567	8.25e-07	7.53e-06			gi|573943335|ref|XP_006654041.1|	PREDICTED: probable calcium-binding protein CML22-like [Oryza brachyantha]	calcium ion binding(GO:0005509);ion binding(GO:0043167);cation binding(GO:0043169);metal ion binding(GO:0046872);molecular_function(GO:0003674);binding(GO:0005488)	bdi04626(Plant-pathogen interaction)
TraesCS1A02G110300	4512.28	562.562	3.0038	1.7e-09	2.57e-08			gi|218196154|gb|EEC78581.1|	hypothetical protein OsI_18581 [Oryza sativa Indica Group]	oxidoreductase activity(GO:0016491);electron transport(GO:0006118);catalytic activity(GO:0003824);oxidoreductase activity, acting on the CH-CH group of donors(GO:0016627);acyl-CoA dehydrogenase activity(GO:0003995);molecular_function(GO:0003674)	bdi01100(Metabolic pathways);bdi01212(Fatty acid metabolism);bdi01040(Biosynthesis of unsaturated fatty acids)
TraesCS1A02G110400	34.6083	0	Inf	2.42e-11	5.02e-10			gi|473817402|gb|EMS46917.1|	Transcription factor bHLH51 [Triticum urartu]	—	—
TraesCS1A02G110900	609.651	3180.13	-2.383	2.29e-12	5.62e-11			gi|514804503|ref|XP_004977124.1|	PREDICTED: 6-phosphofructo-2-kinase/fructose-2,6-bisphosphatase [Setaria italica]	carbohydrate metabolic process(GO:0005975);small molecule metabolic process(GO:0044281);catalytic activity(GO:0003824);alcohol metabolic process(GO:0006066);hexose metabolic process(GO:0019318);monosaccharide metabolic process(GO:0005996);cellular carbohydrate metabolic process(GO:0044262);metabolic process(GO:0008152);fructose metabolic process(GO:0006000);fructose 2,6-bisphosphate metabolic pro…	—
TraesCS1A02G112100	376.424	78.018	2.2705	9.23e-06	6.72e-05			gi|992271600|gb|KXG31782.1|	hypothetical protein SORBI_003G055500 [Sorghum bicolor]	membrane(GO:0016020);cellular_component(GO:0005575);cell(GO:0005623);cell part(GO:0044464)	—
TraesCS1A02G115000	187.825	915.896	-2.2858	5.14e-11	1.01e-09			gi|226504764|ref|NP_001151326.1|	uvrB/uvrC motif family protein [Zea mays]	catalytic activity(GO:0003824);metabolic process(GO:0008152);biological_process(GO:0008150);hydrolase activity(GO:0016787);nucleotide-excision repair(GO:0006289);response to stimulus(GO:0050896);response to stress(GO:0006950);DNA repair(GO:0006281);response to DNA damage stimulus(GO:0006974);hydrolase activity, acting on ester bonds(GO:0016788);molecular_function(GO:0003674);cellular response to …	—
TraesCS1A02G115200	352.413	1623.04	-2.2034	7.27e-11	1.4e-09			gi|573915785|ref|XP_006645543.1|	PREDICTED: phosphoenolpyruvate/phosphate translocator 3, chloroplastic-like [Oryza brachyantha]	membrane(GO:0016020);cellular_component(GO:0005575);cell(GO:0005623);cell part(GO:0044464)	—
TraesCS1A02G115300	1.96207	48.8977	-4.6393	3.56e-10	6.07e-09		Phospholipase D [Source:UniProtKB/TrEMBL;Acc:A0A1D5S1U5]	gi|108935871|sp|Q43007.2|PLDA1_ORYSJ	RecName: Full=Phospholipase D alpha 1; Short=PLD alpha 1; AltName: Full=Choline phosphatase 1; AltName: Full=Phosphatidylcholine-hydrolyzing phospholipase D 1; Flags: Precursor	catalytic activity(GO:0003824);metabolic process(GO:0008152);biological_process(GO:0008150);molecular_function(GO:0003674)	bdi01100(Metabolic pathways);bdi00565(Ether lipid metabolism);bdi00564(Glycerophospholipid metabolism);bdi04144(Endocytosis)
TraesCS1A02G115700	1089.34	1.59673	9.4141	4.81e-12	1.12e-10			gi|695029452|ref|XP_009402148.1|	PREDICTED: uncharacterized protein LOC103986012 [Musa acuminata subsp. malaccensis]	—	—
TraesCS1A02G117400	179.219	2.13537	6.3911	1.14e-14	3.98e-13			gi|326523453|dbj|BAJ92897.1|	predicted protein [Hordeum vulgare subsp. vulgare]	—	—
TraesCS1A02G119500	1557.81	432.706	1.8481	1.45e-07	1.55e-06			gi|1002835011|ref|XP_015695924.1|	PREDICTED: ABC transporter F family member 4 [Oryza brachyantha]	—	—
TraesCS1A02G119800	30.1188	136.552	-2.1807	2.57e-07	2.61e-06			gi|669028109|emb|CDM81788.1|	unnamed protein product [Triticum aestivum]	—	—
TraesCS1A02G119900	3.5457	55.4118	-3.966	1.61e-09	2.44e-08			gi|475542805|gb|EMT10031.1|	Ent-copalyl diphosphate synthase 1, chloroplastic [Aegilops tauschii]	catalytic activity(GO:0003824);lyase activity(GO:0016829);metabolic process(GO:0008152);biological_process(GO:0008150);reproductive process(GO:0022414);reproduction(GO:0000003);viral reproductive process(GO:0022415);viral infectious cycle(GO:0019058);viral capsid(GO:0019028);viral reproduction(GO:0016032);virion(GO:0019012);virion part(GO:0044423);molecular_function(GO:0003674);cellular_component…	bdi01100(Metabolic pathways);bdi00904(Diterpenoid biosynthesis)
TraesCS1A02G120800	35.765	263.21	-2.8796	2.18e-12	5.36e-11			gi|195632068|gb|ACG36692.1|	hypothetical protein [Zea mays]	—	—
TraesCS1A02G122000	226.509	1991.78	-3.1364	1.18e-19	7.91e-18			gi|113610475|dbj|BAF20853.1|	Os07g0160400 [Oryza sativa Japonica Group]	—	—
TraesCS1A02G122500	2159.33	466.66	2.2101	1.52e-06	1.32e-05		Malic enzyme [Source:UniProtKB/TrEMBL;Acc:W4ZXP0]	gi|226510109|ref|NP_001150965.1|	NADP-dependent malic enzyme [Zea mays]	oxidoreductase activity(GO:0016491);small molecule metabolic process(GO:0044281);catalytic activity(GO:0003824);oxidoreductase activity, acting on CH-OH group of donors(GO:0016614);cellular ketone metabolic process(GO:0042180);organic acid metabolic process(GO:0006082);carboxylic acid metabolic process(GO:0019752);oxoacid metabolic process(GO:0043436);dicarboxylic acid metabolic process(GO:004364…	bdi01100(Metabolic pathways);bdi00620(Pyruvate metabolism)
TraesCS1A02G123000	612.828	208.533	1.5552	3.76e-06	2.99e-05		Derlin [Source:UniProtKB/TrEMBL;Acc:A0A1D5S476]	gi|242089815|ref|XP_002440740.1|	hypothetical protein SORBIDRAFT_09g005900 [Sorghum bicolor]	—	bdi04141(Protein processing in endoplasmic reticulum)
TraesCS1A02G123100	377.133	28.9557	3.7032	2.34e-17	1.17e-15			gi|195617196|gb|ACG30428.1|	hypothetical protein [Zea mays]	—	—
TraesCS1A02G124100	147.29	38.3441	1.9416	3.28e-06	2.64e-05		PRA1 family protein [Source:UniProtKB/TrEMBL;Acc:W4ZYC2]	gi|669027910|emb|CDM81515.1|	unnamed protein product [Triticum aestivum]	—	—
TraesCS1A02G124200	184.308	43.6588	2.0778	9.75e-08	1.08e-06		Peroxidase [Source:UniProtKB/TrEMBL;Acc:W4ZY90]	gi|474142846|gb|EMS56640.1|	Peroxidase 12 [Triticum urartu]	oxidoreductase activity(GO:0016491);catalytic activity(GO:0003824);response to chemical stimulus(GO:0042221);antioxidant activity(GO:0016209);peroxidase activity(GO:0004601);oxidoreductase activity, acting on peroxide as acceptor(GO:0016684);biological_process(GO:0008150);response to oxidative stress(GO:0006979);response to stimulus(GO:0050896);response to stress(GO:0006950);molecular_function(GO…	bdi01100(Metabolic pathways)
TraesCS1A02G124600	920.349	232.501	1.9849	2.24e-08	2.77e-07			gi|1002854723|ref|XP_015692511.1|	PREDICTED: mitochondrial dicarboxylate/tricarboxylate transporter DTC-like, partial [Oryza brachyantha]	transport(GO:0006810);establishment of localization(GO:0051234);localization(GO:0051179);biological_process(GO:0008150);cytoplasm(GO:0005737);membrane(GO:0016020);mitochondrial inner membrane(GO:0005743);organelle inner membrane(GO:0019866);mitochondrial envelope(GO:0005740);mitochondrial part(GO:0044429);cytoplasmic part(GO:0044444);envelope(GO:0031975);organelle membrane(GO:0031090);mitochondri…	—
TraesCS1A02G127900	235.97	49.7673	2.2453	4.62e-07	4.44e-06			gi|242087273|ref|XP_002439469.1|	hypothetical protein SORBIDRAFT_09g007240 [Sorghum bicolor]	catalytic activity(GO:0003824);metabolic process(GO:0008152);biological_process(GO:0008150);cytoplasm(GO:0005737);cytoplasmic part(GO:0044444);transferase activity(GO:0016740);translation(GO:0006412);structural constituent of ribosome(GO:0003735);ribosome(GO:0005840);structural molecule activity(GO:0005198);ribonucleoprotein complex(GO:0030529);biosynthetic process(GO:0009058);molecular_function(…	—
TraesCS1A02G128300	233.329	74.599	1.6451	1.27e-05	8.99e-05			gi|514751978|ref|XP_004962469.1|	PREDICTED: uncharacterized protein LOC101767562 isoform X1 [Setaria italica]	metabolic process(GO:0008152);biological_process(GO:0008150);biosynthetic process(GO:0009058);molecular_function(GO:0003674);primary metabolic process(GO:0044238);nitrogen compound metabolic process(GO:0006807);cellular metabolic process(GO:0044237);cellular nitrogen compound metabolic process(GO:0034641);nucleic acid binding transcription factor activity(GO:0001071);sequence-specific DNA binding…	—
TraesCS1A02G133100	821.488	2393.18	-1.5426	1.01e-05	7.32e-05			gi|695037796|ref|XP_009406395.1|	PREDICTED: stromal 70 kDa heat shock-related protein, chloroplastic-like [Musa acuminata subsp. malaccensis]	carbohydrate metabolic process(GO:0005975);catalytic activity(GO:0003824);metabolic process(GO:0008152);biological_process(GO:0008150);hydrolase activity(GO:0016787);molecular_function(GO:0003674);primary metabolic process(GO:0044238)	—
TraesCS1A02G133500	307.247	1158.23	-1.9145	9.18e-06	6.68e-05			gi|222612526|gb|EEE50658.1|	hypothetical protein OsJ_30888 [Oryza sativa Japonica Group]	—	—
TraesCS1A02G133900	11.6215	73.4342	-2.6597	4.24e-07	4.1e-06			gi|670427190|ref|XP_008654284.1|	PREDICTED: uncharacterized protein LOC100192464 isoform X4 [Zea mays]	—	—
TraesCS1A02G134000	341.317	72.5497	2.2341	1.05e-09	1.66e-08			gi|514744477|ref|XP_004960644.1|	PREDICTED: probable calcium-binding protein CML18 [Setaria italica]	calcium ion binding(GO:0005509);ion binding(GO:0043167);cation binding(GO:0043169);metal ion binding(GO:0046872);envelope(GO:0031975);organelle envelope(GO:0031967);endomembrane system(GO:0012505);molecular_function(GO:0003674);nuclear envelope(GO:0005635);intracellular organelle part(GO:0044446);organelle part(GO:0044422);binding(GO:0005488);intracellular(GO:0005622);nucleus(GO:0005634);organell…	bdi04626(Plant-pathogen interaction)
TraesCS1A02G134100	5.75334	39.2184	-2.7691	1.41e-05	9.87e-05			gi|836021502|ref|XP_004986599.2|	PREDICTED: sucrose transport protein SUT3-like [Setaria italica]	membrane(GO:0016020);integral to membrane(GO:0016021);intrinsic to membrane(GO:0031224);membrane part(GO:0044425);cellular_component(GO:0005575);cell(GO:0005623);cell part(GO:0044464)	—
TraesCS1A02G135700	223.166	721.209	-1.6923	4.88e-07	4.67e-06			gi|195621868|gb|ACG32764.1|	ferrochelatase-2 [Zea mays]	photosynthesis, light harvesting(GO:0009765);photosynthesis, light reaction(GO:0019684);catalytic activity(GO:0003824);generation of precursor metabolites and energy(GO:0006091);lyase activity(GO:0016829);cellular nitrogen compound biosynthetic process(GO:0044271);metabolic process(GO:0008152);photosynthesis(GO:0015979);heterocycle metabolic process(GO:0046483);biological_process(GO:0008150);cofa…	bdi01100(Metabolic pathways)
TraesCS1A02G136800	61.0692	220.109	-1.8497	9.57e-06	6.94e-05			gi|223944245|gb|ACN26206.1|	unknown [Zea mays]	catalytic activity(GO:0003824);metabolic process(GO:0008152);biological_process(GO:0008150);methyltransferase activity(GO:0008168);transferase activity, transferring one-carbon groups(GO:0016741);transferase activity(GO:0016740);molecular_function(GO:0003674)	—
TraesCS1A02G138800	1516.05	580.776	1.3843	1.36e-05	9.53e-05			gi|743870812|ref|XP_010906140.1|	PREDICTED: ATP synthase subunit gamma, mitochondrial-like [Elaeis guineensis]	cation transport(GO:0006812);ion transport(GO:0006811);transport(GO:0006810);establishment of localization(GO:0051234);localization(GO:0051179);biological_process(GO:0008150);monovalent inorganic cation transport(GO:0015672);membrane(GO:0016020);proton transport(GO:0015992);hydrogen transport(GO:0006818);cellular_component(GO:0005575);cell(GO:0005623);cell part(GO:0044464)	bdi01100(Metabolic pathways);bdi00190(Oxidative phosphorylation)
TraesCS1A02G139900	2747.9	710.881	1.9506	2.28e-09	3.38e-08			gi|125532106|gb|EAY78671.1|	hypothetical protein OsI_33771 [Oryza sativa Indica Group]	ion binding(GO:0043167);cation binding(GO:0043169);metal ion binding(GO:0046872);metal ion transport(GO:0030001);cation transport(GO:0006812);ion transport(GO:0006811);transport(GO:0006810);establishment of localization(GO:0051234);localization(GO:0051179);biological_process(GO:0008150);molecular_function(GO:0003674);binding(GO:0005488)	—
TraesCS1A02G141500	78.0129	0.948779	6.3615	9.79e-18	5.18e-16			gi|27462188|gb|AAO15366.1|AF330230_1	chitinase, partial [Oryza sativa Japonica Group]	catalytic activity(GO:0003824);metabolic process(GO:0008152);biological_process(GO:0008150);hydrolase activity(GO:0016787);molecular_function(GO:0003674)	—
TraesCS1A02G141700	147.424	40.9093	1.8495	8e-06	5.91e-05			gi|514822013|ref|XP_004985677.1|	PREDICTED: protein GDAP2 homolog [Setaria italica]	—	—
TraesCS1A02G142000	28.4297	287.531	-3.3382	6e-09	8.26e-08			gi|1035933611|gb|OAY62713.1|	Rubisco accumulation factor 1, chloroplastic [Ananas comosus]	—	—
TraesCS1A02G143000	1201.27	205.163	2.5497	8.64e-08	9.61e-07			gi|670367050|ref|XP_008664910.1|	PREDICTED: protein fluG isoform X2 [Zea mays]	catalytic activity(GO:0003824);ammonia ligase activity(GO:0016211);acid-ammonia (or amide) ligase activity(GO:0016880);ligase activity, forming carbon-nitrogen bonds(GO:0016879);metabolic process(GO:0008152);nitrogen fixation(GO:0009399);nitrogen cycle metabolic process(GO:0071941);glutamate-ammonia ligase activity(GO:0004356);biological_process(GO:0008150);ligase activity(GO:0016874);molecular_f…	—
TraesCS1A02G144800	3.61214	123.995	-5.1013	9.23e-06	6.72e-05			gi|743826162|ref|XP_010933205.1|	PREDICTED: LOW QUALITY PROTEIN: uncharacterized protein LOC105053651 [Elaeis guineensis]	molecular_function(GO:0003674);nucleic acid binding(GO:0003676);DNA binding(GO:0003677);binding(GO:0005488);intracellular(GO:0005622);nucleus(GO:0005634);organelle(GO:0043226);membrane-bounded organelle(GO:0043227);intracellular organelle(GO:0043229);intracellular membrane-bounded organelle(GO:0043231);intracellular part(GO:0044424);cellular_component(GO:0005575);cell(GO:0005623);cell part(GO:004…	—
TraesCS1A02G145800	9263.55	152.762	5.9222	4.18e-11	8.33e-10			gi|22758313|gb|AAN05517.1|	unknown protein [Oryza sativa Japonica Group]	—	—
TraesCS1A02G149700	59.4026	0.956169	5.9571	2.98e-12	7.16e-11			gi|222612979|gb|EEE51111.1|	hypothetical protein OsJ_31842 [Oryza sativa Japonica Group]	catalytic activity(GO:0003824);metabolic process(GO:0008152);biological_process(GO:0008150);transferase activity(GO:0016740);molecular_function(GO:0003674);kinase activity(GO:0016301);phosphotransferase activity, alcohol group as acceptor(GO:0016773);protein metabolic process(GO:0019538);primary metabolic process(GO:0044238);protein phosphorylation(GO:0006468);phosphorus metabolic process(GO:0006…	—
TraesCS1A02G150100	1573.53	57.5225	4.7737	1.74e-16	7.83e-15			gi|475573297|gb|EMT16708.1|	Putative LRR receptor-like serine/threonine-protein kinase [Aegilops tauschii]	—	—
TraesCS1A02G150200	479.783	15.8304	4.9216	7.68e-10	1.24e-08			gi|473969662|gb|EMS51383.1|	Peptide transporter PTR3-A [Triticum urartu]	transport(GO:0006810);establishment of localization(GO:0051234);localization(GO:0051179);oligopeptide transport(GO:0006857);peptide transport(GO:0015833);transporter activity(GO:0005215);biological_process(GO:0008150);membrane(GO:0016020);molecular_function(GO:0003674);cellular_component(GO:0005575);cell(GO:0005623);cell part(GO:0044464)	—
TraesCS1A02G151600	347.397	8.8925	5.2878	7.85e-14	2.43e-12			gi|218184727|gb|EEC67154.1|	hypothetical protein OsI_34002 [Oryza sativa Indica Group]	—	—
TraesCS1A02G153000	4.77676	46.8437	-3.2938	5.72e-07	5.4e-06		Long-chain-alcohol oxidase [Source:UniProtKB/TrEMBL;Acc:A0A1D5RPU8]	gi|670366956|ref|XP_008664883.1|	PREDICTED: long-chain-alcohol oxidase FAO1 [Zea mays]	oxidoreductase activity(GO:0016491);electron transport(GO:0006118);small molecule metabolic process(GO:0044281);catalytic activity(GO:0003824);small molecule biosynthetic process(GO:0044283);cellular aromatic compound metabolic process(GO:0006725);aromatic compound biosynthetic process(GO:0019438);cellular nitrogen compound biosynthetic process(GO:0044271);sulfur compound metabolic process(GO:000…	—
TraesCS1A02G156400	952.336	3.35348	8.1497	5.23e-14	1.66e-12			gi|670358540|ref|XP_008665489.1|	PREDICTED: uncharacterized protein LOC100216974 isoform X1 [Zea mays]	membrane(GO:0016020);cellular_component(GO:0005575);cell(GO:0005623);cell part(GO:0044464)	—
TraesCS1A02G159200	154.483	7.185	4.4263	1.05e-05	7.54e-05			gi|695050220|ref|XP_009413085.1|	PREDICTED: uncharacterized protein LOC103994470 [Musa acuminata subsp. malaccensis]	electron transport(GO:0006118);electron transporter activity(GO:0005489)	—
TraesCS1A02G160200	44.0686	161.69	-1.8754	2.74e-06	2.25e-05			gi|125532407|gb|EAY78972.1|	hypothetical protein OsI_34080 [Oryza sativa Indica Group]	small molecule metabolic process(GO:0044281);catalytic activity(GO:0003824);amine metabolic process(GO:0009308);cellular ketone metabolic process(GO:0042180);organic acid metabolic process(GO:0006082);carboxylic acid metabolic process(GO:0019752);oxoacid metabolic process(GO:0043436);cellular amine metabolic process(GO:0044106);cellular amino acid metabolic process(GO:0006520);transaminase activi…	—
TraesCS1A02G161000	26.0505	0	Inf	6.68e-09	9.11e-08			gi|1052192144|ref|XP_008802873.2|	PREDICTED: uncharacterized protein LOC103716600 [Phoenix dactylifera]	—	—
TraesCS1A02G161400	77.1308	0.640558	6.9118	6.01e-11	1.17e-09			gi|573959375|ref|XP_006661879.1|	PREDICTED: cytochrome P450 86B1-like [Oryza brachyantha]	electron transport(GO:0006118)	—
TraesCS1A02G164600	1272	229.341	2.4715	2.79e-10	4.85e-09			gi|573960576|ref|XP_006662471.1|	PREDICTED: uncharacterized protein LOC102702787 [Oryza brachyantha]	—	—
TraesCS1A02G164700	113.056	391.871	-1.7933	4.04e-06	3.19e-05			gi|944061676|gb|KQJ97266.1|	hypothetical protein BRADI_3g29830 [Brachypodium distachyon]	membrane(GO:0016020);cellular_component(GO:0005575);cell(GO:0005623);cell part(GO:0044464)	—
TraesCS1A02G164900	3572.47	607.895	2.555	1.16e-14	4.04e-13		Alpha-galactosidase [Source:UniProtKB/TrEMBL;Acc:A0A1D5RTW9]	gi|1063005995|gb|JAT41155.1|	Alpha-galactosidase [Anthurium amnicola]	carbohydrate metabolic process(GO:0005975);catalytic activity(GO:0003824);hydrolase activity, hydrolyzing O-glycosyl compounds(GO:0004553);hydrolase activity, acting on glycosyl bonds(GO:0016798);metabolic process(GO:0008152);biological_process(GO:0008150);hydrolase activity(GO:0016787);molecular_function(GO:0003674);primary metabolic process(GO:0044238)	bdi00561(Glycerolipid metabolism);bdi00603(Glycosphingolipid biosynthesis - globo series)
TraesCS1A02G165700	186.417	4326.27	-4.5365	6.81e-18	3.69e-16			gi|573960568|ref|XP_006662467.1|	PREDICTED: protein TIC110, chloroplastic-like [Oryza brachyantha]	metabolic process(GO:0008152);biological_process(GO:0008150);cytoplasm(GO:0005737);cytoplasmic part(GO:0044444);translation(GO:0006412);structural constituent of ribosome(GO:0003735);ribosome(GO:0005840);structural molecule activity(GO:0005198);ribonucleoprotein complex(GO:0030529);biosynthetic process(GO:0009058);molecular_function(GO:0003674);non-membrane-bounded organelle(GO:0043228);intracell…	—
TraesCS1A02G166000	175.894	19.9687	3.1389	2.78e-11	5.7e-10			gi|514804461|ref|XP_004977103.1|	PREDICTED: ubiquitin-40S ribosomal protein S27a-2 [Setaria italica]	metabolic process(GO:0008152);biological_process(GO:0008150);cytoplasm(GO:0005737);cytoplasmic part(GO:0044444);translation(GO:0006412);structural constituent of ribosome(GO:0003735);ribosome(GO:0005840);structural molecule activity(GO:0005198);ribonucleoprotein complex(GO:0030529);biosynthetic process(GO:0009058);molecular_function(GO:0003674);non-membrane-bounded organelle(GO:0043228);intracell…	bdi03010(Ribosome)
TraesCS1A02G166100	12594.9	486.812	4.6933	4.83e-39	1.91e-36			gi|242039265|ref|XP_002467027.1|	hypothetical protein SORBIDRAFT_01g018490 [Sorghum bicolor]	—	—
TraesCS1A02G166200	490.461	26.4118	4.2149	4.1e-14	1.32e-12			gi|670406368|ref|XP_008644748.1|	PREDICTED: uncharacterized protein LOC103626141 [Zea mays]	—	—
TraesCS1A02G166600	3059.58	8.56118	8.4813	4.23e-77	1.32e-73			gi|242039263|ref|XP_002467026.1|	hypothetical protein SORBIDRAFT_01g018480 [Sorghum bicolor]	—	—
TraesCS1A02G166900	731.817	175.322	2.0615	7.98e-07	7.31e-06			gi|944061662|gb|KQJ97252.1|	hypothetical protein BRADI_3g29700 [Brachypodium distachyon]	catalytic activity(GO:0003824);transport(GO:0006810);establishment of localization(GO:0051234);localization(GO:0051179);biological_process(GO:0008150);hydrolase activity(GO:0016787);membrane(GO:0016020);actin cytoskeleton(GO:0015629);myosin complex(GO:0016459);cytoskeleton(GO:0005856);motor activity(GO:0003774);ATP-binding cassette (ABC) transporter activity(GO:0004009);cytoskeletal part(GO:00444…	—
TraesCS1A02G167100	90.7544	1.24222	6.191	2.7e-19	1.71e-17			gi|125575222|gb|EAZ16506.1|	hypothetical protein OsJ_31978 [Oryza sativa Japonica Group]	response to chemical stimulus(GO:0042221);response to water(GO:0009415);response to abiotic stimulus(GO:0009628);biological_process(GO:0008150);response to desiccation(GO:0009269);response to water deprivation(GO:0009414);response to stimulus(GO:0050896);response to stress(GO:0006950)	—
TraesCS1A02G168400	29.8382	315.514	-3.4025	1.89e-08	2.36e-07			gi|195648404|gb|ACG43670.1|	hypothetical protein [Zea mays]	—	—
TraesCS1A02G168600	1434.99	82.9332	4.1129	2.82e-09	4.11e-08			gi|672145602|ref|XP_008796724.1|	PREDICTED: uncharacterized protein LOC103712097 [Phoenix dactylifera]	—	—
TraesCS1A02G169500	49.1391	190.005	-1.9511	1.91e-06	1.62e-05			gi|195640686|gb|ACG39811.1|	hypothetical protein [Zea mays]	—	—
TraesCS1A02G170700	23.5534	309.053	-3.7138	1.98e-19	1.27e-17			gi|326492888|dbj|BAJ90300.1|	predicted protein [Hordeum vulgare subsp. vulgare]	biological_process(GO:0008150);cell differentiation(GO:0030154);cellular developmental process(GO:0048869);developmental process(GO:0032502);cellular process(GO:0009987)	—
TraesCS1A02G171000	297.997	3216.27	-3.432	4.8e-22	4.2e-20			gi|46019982|emb|CAD99008.1|	NADPH-protochlorophyllide oxidoreductase, partial [Zea mays]	oxidoreductase activity(GO:0016491);catalytic activity(GO:0003824);metabolic process(GO:0008152);biological_process(GO:0008150);molecular_function(GO:0003674)	bdi01100(Metabolic pathways)
TraesCS1A02G173200	579.824	172.937	1.7454	2.12e-07	2.19e-06			gi|10140793|gb|AAG13623.1|AC078840_14	putative steroid membrane binding protein [Oryza sativa Japonica Group]	—	—
TraesCS1A02G173400	2184.79	800.53	1.4485	5.68e-06	4.35e-05			gi|10140799|gb|AAG13629.1|AC078840_20	putative steroid membrane binding protein [Oryza sativa Japonica Group]	—	—
TraesCS1A02G173500	386.773	56.1797	2.7834	7.55e-10	1.22e-08			gi|1035949110|gb|OAY72707.1|	F-box/LRR-repeat protein, partial [Ananas comosus]	—	—
TraesCS1A02G173700	57.4417	231.247	-2.0093	5.96e-06	4.54e-05		Folylpolyglutamate synthase [Source:UniProtKB/TrEMBL;Acc:A0A1D5RPM5]	gi|226508586|ref|NP_001152065.1|	folylpolyglutamate synthase [Zea mays]	—	bdi01100(Metabolic pathways);bdi00790(Folate biosynthesis)
TraesCS1A02G174000	1885.35	664.893	1.5036	3.14e-06	2.54e-05			gi|218199440|gb|EEC81867.1|	hypothetical protein OsI_25652 [Oryza sativa Indica Group]	—	—
TraesCS1A02G175200	87.3775	444.218	-2.3459	1.19e-10	2.2e-09			gi|414864332|tpg|DAA42889.1|	TPA: nonspecific lipid-transfer protein [Zea mays]	—	—
TraesCS1A02G175500	370.436	4.03488	6.5206	4.24e-39	1.69e-36			gi|670406318|ref|XP_008644725.1|	PREDICTED: low-temperature-induced 65 kDa protein-like [Zea mays]	proteinaceous extracellular matrix(GO:0005578);extracellular matrix(GO:0031012);membrane(GO:0016020);extracellular region part(GO:0044421);extracellular region(GO:0005576);cellular_component(GO:0005575);cell(GO:0005623);cell part(GO:0044464)	—
TraesCS1A02G176700	229.145	71.6911	1.6764	1.17e-05	8.32e-05			gi|222613136|gb|EEE51268.1|	hypothetical protein OsJ_32161 [Oryza sativa Japonica Group]	molecular_function(GO:0003674);nucleic acid binding(GO:0003676);DNA binding(GO:0003677);binding(GO:0005488);intracellular(GO:0005622);nucleus(GO:0005634);organelle(GO:0043226);membrane-bounded organelle(GO:0043227);intracellular organelle(GO:0043229);intracellular membrane-bounded organelle(GO:0043231);intracellular part(GO:0044424);cellular_component(GO:0005575);cell(GO:0005623);cell part(GO:004…	—
TraesCS1A02G177000	66.4622	11.9289	2.4781	2.17e-06	1.82e-05			gi|413933843|gb|AFW68394.1|	putative protein kinase superfamily protein [Zea mays]	oxidoreductase activity(GO:0016491);small molecule metabolic process(GO:0044281);catalytic activity(GO:0003824);amine metabolic process(GO:0009308);cellular ketone metabolic process(GO:0042180);organic acid metabolic process(GO:0006082);carboxylic acid metabolic process(GO:0019752);oxoacid metabolic process(GO:0043436);cellular amine metabolic process(GO:0044106);cellular amino acid metabolic pro…	—
TraesCS1A02G177300	1169.58	301.259	1.9569	1.83e-09	2.75e-08			gi|226501574|ref|NP_001146067.1|	putative cytochrome P450 superfamily protein [Zea mays]	electron transport(GO:0006118)	—
TraesCS1A02G177800	1303.06	124.191	3.3913	2.42e-15	9.25e-14			gi|573461777|dbj|BAO37287.1|	ferulate-5-hydroxylase [Panicum virgatum]	electron transport(GO:0006118)	bdi01100(Metabolic pathways)
TraesCS1A02G179000	1630.56	360.207	2.1785	4.31e-11	8.59e-10			gi|729361888|ref|XP_010546369.1|	PREDICTED: actin-7 [Tarenaya hassleriana]	structural constituent of cytoskeleton(GO:0005200);actin cytoskeleton(GO:0015629);cytoskeleton(GO:0005856);structural molecule activity(GO:0005198);molecular_function(GO:0003674);non-membrane-bounded organelle(GO:0043228);intracellular non-membrane-bounded organelle(GO:0043232);intracellular(GO:0005622);organelle(GO:0043226);intracellular organelle(GO:0043229);intracellular part(GO:0044424);cellu…	—
TraesCS1A02G179400	473.126	113.512	2.0594	8.63e-07	7.84e-06			gi|110289381|gb|ABB47872.2|	hypothetical protein LOC_Os10g36610 [Oryza sativa Japonica Group]	—	—
TraesCS1A02G179500	67.6103	223.023	-1.7219	1.01e-05	7.27e-05			gi|944061845|gb|KQJ97435.1|	hypothetical protein BRADI_3g30740 [Brachypodium distachyon]	structural molecule activity(GO:0005198);molecular_function(GO:0003674)	—
TraesCS1A02G180800	51.1011	429.234	-3.0703	1.83e-15	7.12e-14			gi|242039087|ref|XP_002466938.1|	hypothetical protein SORBIDRAFT_01g017070 [Sorghum bicolor]	—	bdi01100(Metabolic pathways);bdi00750(Vitamin B6 metabolism)
TraesCS1A02G181000	400.422	34.6843	3.5292	5.15e-09	7.17e-08			gi|670410906|ref|XP_008646566.1|	PREDICTED: methionine gamma-lyase-like [Zea mays]	small molecule metabolic process(GO:0044281);catalytic activity(GO:0003824);amine metabolic process(GO:0009308);cellular ketone metabolic process(GO:0042180);organic acid metabolic process(GO:0006082);carboxylic acid metabolic process(GO:0019752);oxoacid metabolic process(GO:0043436);cellular amine metabolic process(GO:0044106);cellular amino acid metabolic process(GO:0006520);transaminase activi…	bdi00270(Cysteine and methionine metabolism)
TraesCS1A02G183000	235.051	17.3641	3.7588	1.57e-09	2.4e-08		Trehalase [Source:UniProtKB/TrEMBL;Acc:A0A1D5RZT1]	gi|695021949|ref|XP_009398082.1|	PREDICTED: probable trehalase [Musa acuminata subsp. malaccensis]	carbohydrate metabolic process(GO:0005975);catalytic activity(GO:0003824);cellular carbohydrate metabolic process(GO:0044262);hydrolase activity, hydrolyzing O-glycosyl compounds(GO:0004553);hydrolase activity, acting on glycosyl bonds(GO:0016798);metabolic process(GO:0008152);disaccharide metabolic process(GO:0005984);glycoside metabolic process(GO:0016137);oligosaccharide metabolic process(GO:0…	bdi01100(Metabolic pathways);bdi00500(Starch and sucrose metabolism)
TraesCS1A02G183400	61.9235	282.848	-2.1915	1.25e-08	1.63e-07			gi|125542197|gb|EAY88336.1|	hypothetical protein OsI_09793 [Oryza sativa Indica Group]	metabolic process(GO:0008152);biological_process(GO:0008150);biosynthetic process(GO:0009058);molecular_function(GO:0003674);primary metabolic process(GO:0044238);nitrogen compound metabolic process(GO:0006807);cellular metabolic process(GO:0044237);cellular nitrogen compound metabolic process(GO:0034641);nucleic acid binding transcription factor activity(GO:0001071);sequence-specific DNA binding…	—
TraesCS1A02G183800	3744.57	770.327	2.2813	3.18e-06	2.56e-05			gi|218193103|gb|EEC75530.1|	hypothetical protein OsI_12147 [Oryza sativa Indica Group]	oxidoreductase activity(GO:0016491);electron transport(GO:0006118);catalytic activity(GO:0003824);electron transporter activity(GO:0005489);molecular_function(GO:0003674)	bdi01100(Metabolic pathways);bdi00230(Purine metabolism)
TraesCS1A02G184900	281.046	63.4569	2.147	7.83e-09	1.05e-07			gi|567858730|ref|XP_006422048.1|	hypothetical protein CICLE_v10006645mg [Citrus clementina]	oxidoreductase activity(GO:0016491);catalytic activity(GO:0003824);oxidoreductase activity, acting on CH-OH group of donors(GO:0016614);oxidoreductase activity, acting on the CH-OH group of donors, NAD or NADP as acceptor(GO:0016616);shikimate 3-dehydrogenase (NADP+) activity(GO:0004764);biological_process(GO:0008150);cytoplasm(GO:0005737);reproductive process(GO:0022414);reproduction(GO:0000003)…	—
TraesCS1A02G186100	1823.48	50.6437	5.1702	6.07e-10	9.96e-09			gi|162458953|ref|NP_001104990.1|	glutathione transferase30 [Zea mays]	—	—
TraesCS1A02G186300	188.436	35.0941	2.4248	1.82e-09	2.75e-08			gi|514818282|ref|XP_004983846.1|	PREDICTED: probable glutathione S-transferase GSTU6 [Setaria italica]	—	—
TraesCS1A02G186400	652.301	0.339728	10.907	3.32e-22	2.97e-20			gi|960478809|ref|XP_014756546.1|	PREDICTED: probable glutathione S-transferase GSTU6 [Brachypodium distachyon]	—	—
TraesCS1A02G186500	705.661	49.981	3.8195	1.15e-24	1.33e-22			gi|514818296|ref|XP_004983853.1|	PREDICTED: probable glutathione S-transferase GSTU6 [Setaria italica]	—	—
TraesCS1A02G186800	865.737	101.824	3.0879	4.67e-10	7.8e-09			gi|125532720|gb|EAY79285.1|	hypothetical protein OsI_34411 [Oryza sativa Indica Group]	—	—
TraesCS1A02G187000	403.943	4.44306	6.5065	7.61e-41	3.52e-38			gi|242035283|ref|XP_002465036.1|	hypothetical protein SORBIDRAFT_01g031030 [Sorghum bicolor]	—	—
TraesCS1A02G187700	290.885	2.83156	6.6827	9.76e-12	2.17e-10			gi|125532699|gb|EAY79264.1|	hypothetical protein OsI_34380 [Oryza sativa Indica Group]	cell wall macromolecule metabolic process(GO:0044036);cell wall macromolecule catabolic process(GO:0016998);catabolic process(GO:0009056);metabolic process(GO:0008152);biological_process(GO:0008150);cell wall organization or biogenesis(GO:0071554);cellular component organization or biogenesis(GO:0071840);macromolecule metabolic process(GO:0043170)	—
TraesCS1A02G189200	87.0794	3.38304	4.6859	5.08e-15	1.85e-13			gi|222613149|gb|EEE51281.1|	hypothetical protein OsJ_32191 [Oryza sativa Japonica Group]	biological_process(GO:0008150);G-protein coupled receptor signaling pathway(GO:0007186);cell surface receptor linked signaling pathway(GO:0007166);response to stimulus(GO:0050896);neuropeptide signaling pathway(GO:0007218);signal transduction(GO:0007165);signaling(GO:0023052);cell communication(GO:0007154);cellular response to stimulus(GO:0051716);cellular process(GO:0009987);regulation of cellul…	—
TraesCS1A02G189300	62.4469	3.10632	4.3294	1.73e-11	3.68e-10			gi|514824414|ref|XP_004986865.1|	PREDICTED: uncharacterized protein LOC101782439 [Setaria italica]	—	—
TraesCS1A02G190100	77.1518	6.00089	3.6845	5.36e-11	1.05e-09			gi|944225416|gb|KQK89820.1|	hypothetical protein SETIT_036301mg [Setaria italica]	—	—
TraesCS1A02G190500	320.056	70.4504	2.1836	2.59e-09	3.8e-08			gi|75330935|sp|Q8S7M7.1|PIRL5_ORYSJ	RecName: Full=Plant intracellular Ras-group-related LRR protein 5; AltName: Full=Intracellular Ras-group-related LRR protein 5; Short=OsIRL5	—	—
TraesCS1A02G190800	1038.86	322.772	1.6864	7.97e-07	7.3e-06			gi|222630711|gb|EEE62843.1|	hypothetical protein OsJ_17646 [Oryza sativa Japonica Group]	catalytic activity(GO:0003824);metabolic process(GO:0008152);biological_process(GO:0008150);molecular_function(GO:0003674)	bdi01100(Metabolic pathways)
TraesCS1A02G191400	526.027	147.313	1.8362	6.99e-06	5.23e-05			gi|359486986|ref|XP_002268158.2|	PREDICTED: uncharacterized protein At2g38710 isoform X2 [Vitis vinifera]	—	—
TraesCS1A02G191800	5.74658	408.68	-6.1521	2.65e-37	9.27e-35			gi|702335238|ref|XP_010055322.1|	PREDICTED: mitochondrial carnitine/acylcarnitine carrier-like protein [Eucalyptus grandis]	transport(GO:0006810);establishment of localization(GO:0051234);localization(GO:0051179);biological_process(GO:0008150);cytoplasm(GO:0005737);membrane(GO:0016020);mitochondrial inner membrane(GO:0005743);organelle inner membrane(GO:0019866);mitochondrial envelope(GO:0005740);mitochondrial part(GO:0044429);cytoplasmic part(GO:0044444);envelope(GO:0031975);organelle membrane(GO:0031090);mitochondri…	—
TraesCS1A02G192400	183.317	42.984	2.0925	1.7e-07	1.79e-06			gi|1002845366|ref|XP_006651433.2|	PREDICTED: uncharacterized protein LOC102718070 [Oryza brachyantha]	—	—
TraesCS1A02G193400	96.9901	13.7624	2.8171	9.44e-09	1.25e-07			gi|125533056|gb|EAY79621.1|	hypothetical protein OsI_34765 [Oryza sativa Indica Group]	metabolic process(GO:0008152);biological_process(GO:0008150);biosynthetic process(GO:0009058);molecular_function(GO:0003674);primary metabolic process(GO:0044238);nitrogen compound metabolic process(GO:0006807);cellular metabolic process(GO:0044237);cellular nitrogen compound metabolic process(GO:0034641);nucleic acid binding transcription factor activity(GO:0001071);nucleic acid binding(GO:00036…	—
TraesCS1A02G193500	939.58	3432.55	-1.8692	1.49e-08	1.91e-07			gi|514817676|ref|XP_004983554.1|	PREDICTED: probable plastid-lipid-associated protein 3, chloroplastic [Setaria italica]	structural molecule activity(GO:0005198);molecular_function(GO:0003674)	—
TraesCS1A02G194700	26.5843	0.679455	5.2901	1.3e-07	1.39e-06			gi|18266639|gb|AAL67585.1|AC018929_7	myosin-like protein [Oryza sativa Japonica Group]	metal ion transport(GO:0030001);cation transport(GO:0006812);iron ion transmembrane transporter activity(GO:0005381);iron ion transport(GO:0006826);ion transport(GO:0006811);transport(GO:0006810);establishment of localization(GO:0051234);localization(GO:0051179);transporter activity(GO:0005215);biological_process(GO:0008150);transition metal ion transport(GO:0000041);transition metal ion transmem…	—
TraesCS1A02G195200	150.417	528.649	-1.8133	2.06e-07	2.13e-06		Glycerol-3-phosphate acyltransferase, chloroplastic [Source:UniProtKB/TrEMBL;Acc:A0A1D5RZT6]	gi|944225337|gb|KQK89741.1|	hypothetical protein SETIT_035674mg [Setaria italica]	metabolic process(GO:0008152);biological_process(GO:0008150)	bdi01100(Metabolic pathways);bdi00561(Glycerolipid metabolism);bdi00564(Glycerophospholipid metabolism)
TraesCS1A02G195500	13.8776	205.611	-3.8891	3.25e-07	3.23e-06			gi|212276119|ref|NP_001130083.1|	uncharacterized protein LOC100191176 [Zea mays]	small molecule metabolic process(GO:0044281);catalytic activity(GO:0003824);amine metabolic process(GO:0009308);cellular ketone metabolic process(GO:0042180);organic acid metabolic process(GO:0006082);carboxylic acid metabolic process(GO:0019752);oxoacid metabolic process(GO:0043436);cellular amine metabolic process(GO:0044106);cellular amino acid metabolic process(GO:0006520);cellular amino acid…	—
TraesCS1A02G196500	203.114	1257.24	-2.6299	3.83e-09	5.44e-08			gi|414867962|tpg|DAA46519.1|	TPA: lrgB-like family protein [Zea mays]	membrane(GO:0016020);integral to membrane(GO:0016021);intrinsic to membrane(GO:0031224);membrane part(GO:0044425);cellular_component(GO:0005575);cell(GO:0005623);cell part(GO:0044464)	—
TraesCS1A02G196600	121.947	26.0168	2.2287	2.41e-07	2.46e-06			gi|944225324|gb|KQK89728.1|	hypothetical protein SETIT_040766mg [Setaria italica]	catalytic activity(GO:0003824);metabolic process(GO:0008152);biological_process(GO:0008150);transferase activity(GO:0016740);biosynthetic process(GO:0009058);molecular_function(GO:0003674);nucleotidyltransferase activity(GO:0016779);transferase activity, transferring phosphorus-containing groups(GO:0016772)	bdi01100(Metabolic pathways);bdi00564(Glycerophospholipid metabolism)
TraesCS1A02G197200	1634.98	369.554	2.1454	9.1e-11	1.72e-09			gi|836017598|ref|XP_012704126.1|	PREDICTED: LOW QUALITY PROTEIN: D-xylose-proton symporter-like 2 [Setaria italica]	transport(GO:0006810);establishment of localization(GO:0051234);localization(GO:0051179);transporter activity(GO:0005215);biological_process(GO:0008150);membrane(GO:0016020);molecular_function(GO:0003674);cellular_component(GO:0005575);cell(GO:0005623);cell part(GO:0044464)	—
TraesCS1A02G197600	1969.26	735.195	1.4215	1.07e-05	7.7e-05			gi|12039367|gb|AAG46153.1|AC018727_5	putative peptide transporter [Oryza sativa Japonica Group]	transport(GO:0006810);establishment of localization(GO:0051234);localization(GO:0051179);oligopeptide transport(GO:0006857);peptide transport(GO:0015833);transporter activity(GO:0005215);biological_process(GO:0008150);membrane(GO:0016020);molecular_function(GO:0003674);cellular_component(GO:0005575);cell(GO:0005623);cell part(GO:0044464)	—
TraesCS1A02G197900	24.6217	275.263	-3.4828	1.53e-08	1.95e-07			gi|672156634|ref|XP_008798004.1|	PREDICTED: uncharacterized protein LOC103713026 [Phoenix dactylifera]	—	—
TraesCS1A02G198800	55.8565	1.80498	4.9517	5.63e-12	1.3e-10		CASP-like protein [Source:UniProtKB/TrEMBL;Acc:W4ZM68]	gi|695052436|ref|XP_009414275.1|	PREDICTED: CASP-like protein Os05g0344400 [Musa acuminata subsp. malaccensis]	catalytic activity(GO:0003824);transferase activity, transferring acyl groups(GO:0016746);transferase activity, transferring acyl groups other than amino-acyl groups(GO:0016747);transferase activity(GO:0016740);molecular_function(GO:0003674)	—
TraesCS1A02G199200	34.5824	4.00142	3.1115	1.34e-05	9.39e-05			gi|573923444|ref|XP_006649301.1|	PREDICTED: uncharacterized protein LOC102721525 [Oryza brachyantha]	—	—
TraesCS1A02G200800	338.065	108.99	1.6331	5.49e-06	4.21e-05			gi|255679588|dbj|BAF27088.2|	Os10g0537500, partial [Oryza sativa Japonica Group]	—	—
TraesCS1A02G201700	70.7236	9.63108	2.8764	7.83e-08	8.78e-07			gi|226528270|ref|NP_001145674.1|	uncharacterized protein LOC100279177 [Zea mays]	—	—
TraesCS1A02G202300	483.428	159.496	1.5998	3.74e-06	2.97e-05			gi|12039330|gb|AAG46118.1|AC073166_16	putative protein phosphatase-2C [Oryza sativa Japonica Group]	catalytic activity(GO:0003824);molecular_function(GO:0003674)	—
TraesCS1A02G203600	8973.77	65.3017	7.1024	1.37e-68	3.04e-65			gi|473764641|gb|EMS45923.1|	Chitinase 8 [Triticum urartu]	carbohydrate metabolic process(GO:0005975);carbohydrate catabolic process(GO:0016052);catalytic activity(GO:0003824);amine metabolic process(GO:0009308);aminoglycan metabolic process(GO:0006022);chitinase activity(GO:0004568);chitin catabolic process(GO:0006032);polysaccharide catabolic process(GO:0000272);aminoglycan catabolic process(GO:0006026);hydrolase activity, hydrolyzing O-glycosyl compou…	bdi01100(Metabolic pathways);bdi00520(Amino sugar and nucleotide sugar metabolism)
TraesCS1A02G203700	16483.1	116.669	7.1424	5.42e-28	8.69e-26			gi|326493550|dbj|BAJ85236.1|	predicted protein [Hordeum vulgare subsp. vulgare]	carbohydrate metabolic process(GO:0005975);carbohydrate catabolic process(GO:0016052);catalytic activity(GO:0003824);amine metabolic process(GO:0009308);aminoglycan metabolic process(GO:0006022);chitinase activity(GO:0004568);chitin catabolic process(GO:0006032);polysaccharide catabolic process(GO:0000272);aminoglycan catabolic process(GO:0006026);hydrolase activity, hydrolyzing O-glycosyl compou…	bdi01100(Metabolic pathways);bdi00520(Amino sugar and nucleotide sugar metabolism)
TraesCS1A02G205300	452.211	146.037	1.6307	3.43e-06	2.75e-05			gi|242040333|ref|XP_002467561.1|	hypothetical protein SORBIDRAFT_01g030180 [Sorghum bicolor]	catalytic activity(GO:0003824);molecular_function(GO:0003674)	—
TraesCS1A02G206900	195.841	684.681	-1.8058	3.03e-07	3.03e-06			gi|670364160|ref|XP_008658121.1|	PREDICTED: carotene epsilon-monooxygenase, chloroplastic [Zea mays]	electron transport(GO:0006118)	bdi01100(Metabolic pathways)
TraesCS1A02G207900	48.0281	4.17374	3.5245	5.04e-08	5.86e-07			gi|992280888|gb|KXG38966.1|	hypothetical protein SORBI_001G305800 [Sorghum bicolor]	—	—
TraesCS1A02G210400	83.0634	5.18553	4.0016	2.83e-10	4.91e-09		Trehalose 6-phosphate phosphatase [Source:UniProtKB/TrEMBL;Acc:W4ZPX1]	gi|670436213|ref|XP_008658732.1|	PREDICTED: trehalose-phosphate phosphatase isoform X1 [Zea mays]	carbohydrate metabolic process(GO:0005975);cellular carbohydrate metabolic process(GO:0044262);metabolic process(GO:0008152);carbohydrate biosynthetic process(GO:0016051);disaccharide metabolic process(GO:0005984);glycoside metabolic process(GO:0016137);oligosaccharide metabolic process(GO:0009311);biological_process(GO:0008150);cellular carbohydrate biosynthetic process(GO:0034637);trehalose met…	bdi01100(Metabolic pathways);bdi00500(Starch and sucrose metabolism)
TraesCS1A02G211000	153.9	669.304	-2.1207	6.29e-10	1.03e-08			gi|13194223|gb|AAK15441.1|AC037426_3	putative nitrate transporter [Oryza sativa Japonica Group]	transport(GO:0006810);establishment of localization(GO:0051234);localization(GO:0051179);oligopeptide transport(GO:0006857);peptide transport(GO:0015833);transporter activity(GO:0005215);biological_process(GO:0008150);membrane(GO:0016020);molecular_function(GO:0003674);cellular_component(GO:0005575);cell(GO:0005623);cell part(GO:0044464)	—
TraesCS1A02G211500	62.6059	5.24364	3.5777	8.81e-07	7.99e-06			gi|13194230|gb|AAK15448.1|AC037426_10	hypothetical protein [Oryza sativa Japonica Group]	carbohydrate metabolic process(GO:0005975);catalytic activity(GO:0003824);metabolic process(GO:0008152);transferase activity, transferring hexosyl groups(GO:0016758);carbohydrate biosynthetic process(GO:0016051);transferase activity, transferring glycosyl groups(GO:0016757);biological_process(GO:0008150);transferase activity(GO:0016740);biosynthetic process(GO:0009058);molecular_function(GO:00036…	—
TraesCS1A02G211600	4.73962	41.1131	-3.1168	3.08e-06	2.5e-05			gi|992280858|gb|KXG38940.1|	hypothetical protein SORBI_001G302100 [Sorghum bicolor]	—	—
TraesCS1A02G212300	271.685	1.88083	7.1744	1.37e-11	2.96e-10			gi|2224915|gb|AAB61710.1|AAB61710	beta-expansin [Oryza sativa]	—	—
TraesCS1A02G212700	28.3195	368.231	-3.7007	1.05e-20	7.88e-19			gi|670364239|ref|XP_008658350.1|	PREDICTED: transcription factor UNE10 isoform X4 [Zea mays]	—	—
TraesCS1A02G213000	208.454	1050.86	-2.3338	1.91e-11	4.03e-10			gi|670435359|ref|XP_008658252.1|	PREDICTED: uncharacterized protein LOC100272999 isoform X1 [Zea mays]	carbohydrate metabolic process(GO:0005975);small molecule metabolic process(GO:0044281);carbohydrate catabolic process(GO:0016052);catalytic activity(GO:0003824);alcohol metabolic process(GO:0006066);small molecule catabolic process(GO:0044282);glucose metabolic process(GO:0006006);generation of precursor metabolites and energy(GO:0006091);hexose metabolic process(GO:0019318);monosaccharide metab…	bdi01100(Metabolic pathways);bdi00620(Pyruvate metabolism);bdi00230(Purine metabolism)
TraesCS1A02G215100	36.2788	2.54551	3.8331	4.39e-07	4.24e-06			gi|125532995|gb|EAY79560.1|	hypothetical protein OsI_34692 [Oryza sativa Indica Group]	—	—
TraesCS1A02G215800	198.917	60.0926	1.7269	8.63e-06	6.32e-05		Calcineurin B-like protein 1 [Source:UniProtKB/TrEMBL;Acc:V9LSK3]	gi|76577787|gb|ABA54176.1|	calcineurin B-like protein 1 [Oryza sativa Japonica Group]	calcium ion binding(GO:0005509);ion binding(GO:0043167);cation binding(GO:0043169);metal ion binding(GO:0046872);molecular_function(GO:0003674);binding(GO:0005488)	—
TraesCS1A02G215900	52.9237	0	Inf	8.38e-16	3.43e-14			gi|293335099|ref|NP_001168073.1|	uncharacterized protein LOC100381806 [Zea mays]	catalytic activity(GO:0003824);metabolic process(GO:0008152);biological_process(GO:0008150);transferase activity(GO:0016740);molecular_function(GO:0003674);kinase activity(GO:0016301);phosphotransferase activity, alcohol group as acceptor(GO:0016773);protein metabolic process(GO:0019538);primary metabolic process(GO:0044238);protein phosphorylation(GO:0006468);phosphorus metabolic process(GO:0006…	bdi04075(Plant hormone signal transduction)
[truncated: 11,495 more rows]

## Sheet: Sa48hvsControl-DEGs
Gene_id	readcount_Sa48h	readcount_Control	log2FoldChange	pval	padj	Gene name	Gene description	NR_ID	NR_Description	GO	KEGG
[truncated: 1,890 more rows]
