# Supplementary material for: Comparative transcriptome and histological analyses of wheat in response to phytotoxic aphid Schizaphis graminum and non-phytotoxic aphid Sitobion avenae feeding
Source: BMC Plant Biol. 2019 Dec 10;19:547. doi: 10.1186/s12870-019-2148-5 (PMC6902339; doi:10.1186/s12870-019-2148-5)
Supplement: Supplementary file 4 — Additional file 4: Data S2. DEGs involved in SA, JA and ET- dependent defence pathways in response to aphid feeding. [file 12870_2019_2148_MOESM4_ESM.xlsx]

## Sheet: Salicylic acid pathway gens
S. graminum feeding vs Control
Gene_id	readcount_Sg48h	readcount_Control	log2FoldChange	pval	padj	Gene description	NR_ID	NR_Description	GO	KEGG
TraesCS1A02G037700	19.823	0	Inf	4.36e-07	4.21e-06	Phenylalanine ammonia-lyase [Source:UniProtKB/TrEMBL;Acc:A0A1D5S0U3]	gi|475616671|gb|EMT29849.1|	Phenylalanine ammonia-lyase [Aegilops tauschii]	catalytic activity(GO:0003824);ammonia ligase activity(GO:0016211);acid-ammonia (or amide) ligase activity(GO:0016880);ligase activity, forming carbon-nitrogen bonds(GO:0016879);metabolic process(GO:0008152);biological_process(GO:0008150);ligase activity(GO:0016874);biosynthetic process(GO:0009058);molecular_function(GO:0003674)	bdi01100(Metabolic pathways)
TraesCS1A02G037800	29.0668	0.308221	6.5593	8.73e-09	1.16e-07	Phenylalanine ammonia-lyase [Source:UniProtKB/TrEMBL;Acc:W4ZZ52]	gi|326511164|dbj|BAJ87596.1|	predicted protein [Hordeum vulgare subsp. vulgare]	catalytic activity(GO:0003824);ammonia ligase activity(GO:0016211);acid-ammonia (or amide) ligase activity(GO:0016880);ligase activity, forming carbon-nitrogen bonds(GO:0016879);metabolic process(GO:0008152);biological_process(GO:0008150);ligase activity(GO:0016874);biosynthetic process(GO:0009058);molecular_function(GO:0003674)	bdi01100(Metabolic pathways)
TraesCS1A02G094900	42.4725	0	Inf	2.04e-06	1.72e-05	Phenylalanine ammonia-lyase [Source:UniProtKB/TrEMBL;Acc:A0A1D5S372]	gi|357164720|ref|XP_003580144.1|	PREDICTED: phenylalanine ammonia-lyase [Brachypodium distachyon]	catalytic activity(GO:0003824);ammonia ligase activity(GO:0016211);acid-ammonia (or amide) ligase activity(GO:0016880);ligase activity, forming carbon-nitrogen bonds(GO:0016879);metabolic process(GO:0008152);biological_process(GO:0008150);ligase activity(GO:0016874);biosynthetic process(GO:0009058);molecular_function(GO:0003674)	bdi01100(Metabolic pathways)
TraesCS1B02G122800	71.3965	0.679455	6.7153	4.53e-10	7.58e-09	Phenylalanine ammonia-lyase [Source:UniProtKB/TrEMBL;Acc:W5A9P3]	gi|32487855|emb|CAE05623.1|	OSJNBb0061C13.5 [Oryza sativa Japonica Group]	catalytic activity(GO:0003824);ammonia ligase activity(GO:0016211);acid-ammonia (or amide) ligase activity(GO:0016880);ligase activity, forming carbon-nitrogen bonds(GO:0016879);metabolic process(GO:0008152);biological_process(GO:0008150);ligase activity(GO:0016874);biosynthetic process(GO:0009058);molecular_function(GO:0003674)	bdi01100(Metabolic pathways)
TraesCS1D02G039300	392.056	3.61098	6.7625	2e-25	2.51e-23		gi|3024363|sp|Q43210.1|PALY_WHEAT	RecName: Full=Phenylalanine ammonia-lyase	catalytic activity(GO:0003824);ammonia ligase activity(GO:0016211);acid-ammonia (or amide) ligase activity(GO:0016880);ligase activity, forming carbon-nitrogen bonds(GO:0016879);metabolic process(GO:0008152);biological_process(GO:0008150);ligase activity(GO:0016874);biosynthetic process(GO:0009058);molecular_function(GO:0003674)	bdi01100(Metabolic pathways)
TraesCS1D02G039400	27.0738	0.308221	6.4568	2.69e-08	3.28e-07		gi|475616671|gb|EMT29849.1|	Phenylalanine ammonia-lyase [Aegilops tauschii]	catalytic activity(GO:0003824);ammonia ligase activity(GO:0016211);acid-ammonia (or amide) ligase activity(GO:0016880);ligase activity, forming carbon-nitrogen bonds(GO:0016879);metabolic process(GO:0008152);biological_process(GO:0008150);ligase activity(GO:0016874);biosynthetic process(GO:0009058);molecular_function(GO:0003674)	bdi01100(Metabolic pathways)
TraesCS1D02G103500	139.497	2.59179	5.7501	1.8e-06	1.54e-05		gi|475525671|gb|EMT07187.1|	Phenylalanine ammonia-lyase [Aegilops tauschii]	catalytic activity(GO:0003824);ammonia ligase activity(GO:0016211);acid-ammonia (or amide) ligase activity(GO:0016880);ligase activity, forming carbon-nitrogen bonds(GO:0016879);metabolic process(GO:0008152);biological_process(GO:0008150);ligase activity(GO:0016874);biosynthetic process(GO:0009058);molecular_function(GO:0003674)	bdi01100(Metabolic pathways)
TraesCS2A02G196400	74.7089	1.84932	5.3362	1.35e-06	1.18e-05	Phenylalanine ammonia-lyase [Source:UniProtKB/TrEMBL;Acc:A0A1D5TL36]	gi|475525671|gb|EMT07187.1|	Phenylalanine ammonia-lyase [Aegilops tauschii]	catalytic activity(GO:0003824);ammonia ligase activity(GO:0016211);acid-ammonia (or amide) ligase activity(GO:0016880);ligase activity, forming carbon-nitrogen bonds(GO:0016879);metabolic process(GO:0008152);biological_process(GO:0008150);ligase activity(GO:0016874);biosynthetic process(GO:0009058);molecular_function(GO:0003674)	bdi01100(Metabolic pathways)
TraesCS2A02G196700	87.4317	0	Inf	4.26e-22	3.75e-20		gi|475611579|gb|EMT28134.1|	Phenylalanine ammonia-lyase [Aegilops tauschii]	catalytic activity(GO:0003824);ammonia ligase activity(GO:0016211);acid-ammonia (or amide) ligase activity(GO:0016880);ligase activity, forming carbon-nitrogen bonds(GO:0016879);metabolic process(GO:0008152);biological_process(GO:0008150);ligase activity(GO:0016874);biosynthetic process(GO:0009058);molecular_function(GO:0003674)	bdi01100(Metabolic pathways)
TraesCS2A02G380900	341.998	26.7446	3.6767	1.86e-16	8.36e-15	Phenylalanine ammonia-lyase [Source:UniProtKB/TrEMBL;Acc:A0A1D5T7I5]	gi|573940233|ref|XP_006652523.1|	PREDICTED: phenylalanine ammonia-lyase-like [Oryza brachyantha]	catalytic activity(GO:0003824);ammonia ligase activity(GO:0016211);acid-ammonia (or amide) ligase activity(GO:0016880);ligase activity, forming carbon-nitrogen bonds(GO:0016879);metabolic process(GO:0008152);biological_process(GO:0008150);ligase activity(GO:0016874);biosynthetic process(GO:0009058);molecular_function(GO:0003674)	bdi01100(Metabolic pathways)
TraesCS2A02G381000	126.005	1.65974	6.2464	8.88e-13	2.33e-11	Phenylalanine ammonia-lyase [Source:UniProtKB/TrEMBL;Acc:A0A1D5TG23]	gi|475616132|gb|EMT29668.1|	Phenylalanine ammonia-lyase [Aegilops tauschii]	catalytic activity(GO:0003824);ammonia ligase activity(GO:0016211);acid-ammonia (or amide) ligase activity(GO:0016880);ligase activity, forming carbon-nitrogen bonds(GO:0016879);metabolic process(GO:0008152);biological_process(GO:0008150);ligase activity(GO:0016874);biosynthetic process(GO:0009058);molecular_function(GO:0003674)	bdi01100(Metabolic pathways)
TraesCS2A02G381100	359.517	10.1579	5.1454	3.95e-18	2.2e-16	Phenylalanine ammonia-lyase [Source:UniProtKB/TrEMBL;Acc:W5AVC6]	gi|573940233|ref|XP_006652523.1|	PREDICTED: phenylalanine ammonia-lyase-like [Oryza brachyantha]	catalytic activity(GO:0003824);ammonia ligase activity(GO:0016211);acid-ammonia (or amide) ligase activity(GO:0016880);ligase activity, forming carbon-nitrogen bonds(GO:0016879);metabolic process(GO:0008152);biological_process(GO:0008150);ligase activity(GO:0016874);translation(GO:0006412);biosynthetic process(GO:0009058);molecular_function(GO:0003674);protein metabolic process(GO:0019538);primar…	bdi01100(Metabolic pathways)
TraesCS2B02G224000	187.587	0	Inf	1.24e-15	4.97e-14	Phenylalanine ammonia-lyase [Source:UniProtKB/TrEMBL;Acc:A0A1D5UB52]	gi|32487855|emb|CAE05623.1|	OSJNBb0061C13.5 [Oryza sativa Japonica Group]	catalytic activity(GO:0003824);ammonia ligase activity(GO:0016211);acid-ammonia (or amide) ligase activity(GO:0016880);ligase activity, forming carbon-nitrogen bonds(GO:0016879);metabolic process(GO:0008152);biological_process(GO:0008150);ligase activity(GO:0016874);biosynthetic process(GO:0009058);molecular_function(GO:0003674)	bdi01100(Metabolic pathways)
TraesCS2B02G224300	147.263	0.616442	7.9002	6.09e-10	9.99e-09	Phenylalanine ammonia-lyase [Source:UniProtKB/TrEMBL;Acc:A0A1D5UB55]	gi|475525671|gb|EMT07187.1|	Phenylalanine ammonia-lyase [Aegilops tauschii]	catalytic activity(GO:0003824);ammonia ligase activity(GO:0016211);acid-ammonia (or amide) ligase activity(GO:0016880);ligase activity, forming carbon-nitrogen bonds(GO:0016879);metabolic process(GO:0008152);biological_process(GO:0008150);ligase activity(GO:0016874);biosynthetic process(GO:0009058);molecular_function(GO:0003674)	bdi01100(Metabolic pathways)
TraesCS2B02G398000	510.511	24.5559	4.3778	8.85e-06	6.47e-05	Phenylalanine ammonia-lyase [Source:UniProtKB/TrEMBL;Acc:A0A1D5U587]	gi|326511164|dbj|BAJ87596.1|	predicted protein [Hordeum vulgare subsp. vulgare]	catalytic activity(GO:0003824);ammonia ligase activity(GO:0016211);acid-ammonia (or amide) ligase activity(GO:0016880);ligase activity, forming carbon-nitrogen bonds(GO:0016879);metabolic process(GO:0008152);biological_process(GO:0008150);ligase activity(GO:0016874);translation(GO:0006412);biosynthetic process(GO:0009058);molecular_function(GO:0003674);protein metabolic process(GO:0019538);primar…	bdi01100(Metabolic pathways)
TraesCS2B02G398100	35.0348	3.32687	3.3965	3.52e-06	2.81e-05	Phenylalanine ammonia-lyase [Source:UniProtKB/TrEMBL;Acc:A0A1D5U4P1]	gi|475616133|gb|EMT29669.1|	Phenylalanine ammonia-lyase [Aegilops tauschii]	—	bdi01100(Metabolic pathways)
TraesCS2B02G398200	143.121	2.56029	5.8048	4.16e-19	2.59e-17	Phenylalanine ammonia-lyase [Source:UniProtKB/TrEMBL;Acc:A0A096UMG0]	gi|326495016|dbj|BAJ85603.1|	predicted protein [Hordeum vulgare subsp. vulgare]	catalytic activity(GO:0003824);ammonia ligase activity(GO:0016211);acid-ammonia (or amide) ligase activity(GO:0016880);ligase activity, forming carbon-nitrogen bonds(GO:0016879);metabolic process(GO:0008152);biological_process(GO:0008150);ligase activity(GO:0016874);biosynthetic process(GO:0009058);molecular_function(GO:0003674)	bdi01100(Metabolic pathways)
TraesCS2B02G398300	52.5138	0.679455	6.2722	8.19e-10	1.31e-08		gi|475616132|gb|EMT29668.1|	Phenylalanine ammonia-lyase [Aegilops tauschii]	catalytic activity(GO:0003824);ammonia ligase activity(GO:0016211);acid-ammonia (or amide) ligase activity(GO:0016880);ligase activity, forming carbon-nitrogen bonds(GO:0016879);metabolic process(GO:0008152);biological_process(GO:0008150);ligase activity(GO:0016874);biosynthetic process(GO:0009058);molecular_function(GO:0003674)	bdi01100(Metabolic pathways)
TraesCS2B02G398400	205.68	7.41052	4.7947	3.01e-11	6.14e-10	Phenylalanine ammonia-lyase [Source:UniProtKB/TrEMBL;Acc:W5B701]	gi|326511164|dbj|BAJ87596.1|	predicted protein [Hordeum vulgare subsp. vulgare]	catalytic activity(GO:0003824);ammonia ligase activity(GO:0016211);acid-ammonia (or amide) ligase activity(GO:0016880);ligase activity, forming carbon-nitrogen bonds(GO:0016879);metabolic process(GO:0008152);biological_process(GO:0008150);ligase activity(GO:0016874);biosynthetic process(GO:0009058);molecular_function(GO:0003674)	bdi01100(Metabolic pathways)
TraesCS2D02G204400	457.447	0.616442	9.5354	3.7e-08	4.4e-07		gi|3024363|sp|Q43210.1|PALY_WHEAT	RecName: Full=Phenylalanine ammonia-lyase	catalytic activity(GO:0003824);ammonia ligase activity(GO:0016211);acid-ammonia (or amide) ligase activity(GO:0016880);ligase activity, forming carbon-nitrogen bonds(GO:0016879);metabolic process(GO:0008152);transporter activity(GO:0005215);biological_process(GO:0008150);membrane(GO:0016020);antiporter activity(GO:0015297);secondary active transmembrane transporter activity(GO:0015291);inorganic …	bdi01100(Metabolic pathways)
TraesCS2D02G204700	143.783	0.924662	7.2808	5.96e-17	2.84e-15		gi|475525671|gb|EMT07187.1|	Phenylalanine ammonia-lyase [Aegilops tauschii]	catalytic activity(GO:0003824);ammonia ligase activity(GO:0016211);acid-ammonia (or amide) ligase activity(GO:0016880);ligase activity, forming carbon-nitrogen bonds(GO:0016879);metabolic process(GO:0008152);transporter activity(GO:0005215);biological_process(GO:0008150);membrane(GO:0016020);antiporter activity(GO:0015297);secondary active transmembrane transporter activity(GO:0015291);inorganic …	bdi01100(Metabolic pathways)
TraesCS2D02G377200	1140.82	48.8231	4.5464	6.68e-25	7.91e-23	Phenylalanine ammonia-lyase [Source:UniProtKB/TrEMBL;Acc:A0A1D5US28]	gi|326511164|dbj|BAJ87596.1|	predicted protein [Hordeum vulgare subsp. vulgare]	catalytic activity(GO:0003824);ammonia ligase activity(GO:0016211);acid-ammonia (or amide) ligase activity(GO:0016880);ligase activity, forming carbon-nitrogen bonds(GO:0016879);metabolic process(GO:0008152);biological_process(GO:0008150);ligase activity(GO:0016874);biosynthetic process(GO:0009058);molecular_function(GO:0003674)	bdi01100(Metabolic pathways)
TraesCS2D02G377500	360.693	7.89106	5.5144	2.61e-28	4.27e-26	Phenylalanine ammonia-lyase [Source:UniProtKB/TrEMBL;Acc:A0A1D5UH44]	gi|326511164|dbj|BAJ87596.1|	predicted protein [Hordeum vulgare subsp. vulgare]	catalytic activity(GO:0003824);ammonia ligase activity(GO:0016211);acid-ammonia (or amide) ligase activity(GO:0016880);ligase activity, forming carbon-nitrogen bonds(GO:0016879);metabolic process(GO:0008152);biological_process(GO:0008150);ligase activity(GO:0016874);biosynthetic process(GO:0009058);molecular_function(GO:0003674)	bdi01100(Metabolic pathways)
TraesCS2D02G377600	257.354	22.2069	3.5347	1.99e-17	1.01e-15	Phenylalanine ammonia-lyase [Source:UniProtKB/TrEMBL;Acc:A0A1D5UKY0]	gi|326511164|dbj|BAJ87596.1|	predicted protein [Hordeum vulgare subsp. vulgare]	catalytic activity(GO:0003824);ammonia ligase activity(GO:0016211);acid-ammonia (or amide) ligase activity(GO:0016880);ligase activity, forming carbon-nitrogen bonds(GO:0016879);metabolic process(GO:0008152);biological_process(GO:0008150);ligase activity(GO:0016874);biosynthetic process(GO:0009058);molecular_function(GO:0003674)	bdi01100(Metabolic pathways)
TraesCS4A02G401300	880.952	1.35891	9.3405	7.72e-15	2.75e-13	Phenylalanine ammonia-lyase [Source:UniProtKB/TrEMBL;Acc:W5DR40]	gi|326511164|dbj|BAJ87596.1|	predicted protein [Hordeum vulgare subsp. vulgare]	catalytic activity(GO:0003824);ammonia ligase activity(GO:0016211);acid-ammonia (or amide) ligase activity(GO:0016880);ligase activity, forming carbon-nitrogen bonds(GO:0016879);metabolic process(GO:0008152);biological_process(GO:0008150);ligase activity(GO:0016874);biosynthetic process(GO:0009058);molecular_function(GO:0003674)	bdi01100(Metabolic pathways)
TraesCS5B02G468300	41.8237	0.909881	5.5225	1.51e-10	2.74e-09	Phenylalanine ammonia-lyase [Source:UniProtKB/TrEMBL;Acc:W5FGA4]	gi|475616671|gb|EMT29849.1|	Phenylalanine ammonia-lyase [Aegilops tauschii]	catalytic activity(GO:0003824);ammonia ligase activity(GO:0016211);acid-ammonia (or amide) ligase activity(GO:0016880);ligase activity, forming carbon-nitrogen bonds(GO:0016879);metabolic process(GO:0008152);biological_process(GO:0008150);ligase activity(GO:0016874);defense/immunity protein activity(GO:0003793);biosynthetic process(GO:0009058);molecular_function(GO:0003674);nucleic acid binding(G…	bdi01100(Metabolic pathways)
TraesCS5B02G468400	24.5739	0.647948	5.2451	5.63e-07	5.32e-06	Phenylalanine ammonia-lyase [Source:UniProtKB/TrEMBL;Acc:A0A1D5ZD03]	gi|944233754|gb|KQK98116.1|	hypothetical protein SETIT_009345mg [Setaria italica]	catalytic activity(GO:0003824);ammonia ligase activity(GO:0016211);acid-ammonia (or amide) ligase activity(GO:0016880);ligase activity, forming carbon-nitrogen bonds(GO:0016879);metabolic process(GO:0008152);biological_process(GO:0008150);ligase activity(GO:0016874);biosynthetic process(GO:0009058);molecular_function(GO:0003674)	bdi01100(Metabolic pathways)
TraesCS6A02G222700	25.2654	0.956169	4.7238	1e-06	8.97e-06	Phenylalanine ammonia-lyase [Source:UniProtKB/TrEMBL;Acc:A0A1D6A710]	gi|357150276|ref|XP_003575403.1|	PREDICTED: phenylalanine ammonia-lyase-like [Brachypodium distachyon]	catalytic activity(GO:0003824);ammonia ligase activity(GO:0016211);acid-ammonia (or amide) ligase activity(GO:0016880);ligase activity, forming carbon-nitrogen bonds(GO:0016879);metabolic process(GO:0008152);biological_process(GO:0008150);ligase activity(GO:0016874);biosynthetic process(GO:0009058);molecular_function(GO:0003674)	bdi01100(Metabolic pathways)
TraesCS6A02G222800	1932.19	240.969	3.0033	4.62e-15	1.7e-13		gi|413937860|gb|AFW72411.1|	phenylalanine ammonia-lyase [Zea mays]	catalytic activity(GO:0003824);ammonia ligase activity(GO:0016211);acid-ammonia (or amide) ligase activity(GO:0016880);ligase activity, forming carbon-nitrogen bonds(GO:0016879);metabolic process(GO:0008152);biological_process(GO:0008150);ligase activity(GO:0016874);biosynthetic process(GO:0009058);molecular_function(GO:0003674)	bdi01100(Metabolic pathways)
TraesCS6A02G222900	418.914	4.54941	6.5248	1.03e-20	7.72e-19		gi|821595499|ref|NP_001105334.2|	phenylalanine/tyrosine ammonia-lyase [Zea mays]	catalytic activity(GO:0003824);ammonia ligase activity(GO:0016211);acid-ammonia (or amide) ligase activity(GO:0016880);ligase activity, forming carbon-nitrogen bonds(GO:0016879);metabolic process(GO:0008152);response to chemical stimulus(GO:0042221);response to water(GO:0009415);response to abiotic stimulus(GO:0009628);biological_process(GO:0008150);ligase activity(GO:0016874);response to stimulu…	bdi01100(Metabolic pathways)
TraesCS6B02G258500	2586.2	154.32	4.0668	8.68e-18	4.64e-16	Phenylalanine ammonia-lyase [Source:UniProtKB/TrEMBL;Acc:A0A1D6AQ02]	gi|226533210|ref|NP_001151482.1|	phenylalanine ammonia-lyase [Zea mays]	catalytic activity(GO:0003824);ammonia ligase activity(GO:0016211);acid-ammonia (or amide) ligase activity(GO:0016880);ligase activity, forming carbon-nitrogen bonds(GO:0016879);metabolic process(GO:0008152);biological_process(GO:0008150);ligase activity(GO:0016874);biosynthetic process(GO:0009058);molecular_function(GO:0003674)	bdi01100(Metabolic pathways)
TraesCS6B02G258600	157.464	2.31508	6.0878	3.6e-12	8.58e-11	Phenylalanine ammonia-lyase [Source:UniProtKB/TrEMBL;Acc:A0A1D6AQ04]	gi|293332887|ref|NP_001168086.1|	phenylalanine ammonia-lyase [Zea mays]	catalytic activity(GO:0003824);ammonia ligase activity(GO:0016211);acid-ammonia (or amide) ligase activity(GO:0016880);ligase activity, forming carbon-nitrogen bonds(GO:0016879);metabolic process(GO:0008152);biological_process(GO:0008150);ligase activity(GO:0016874);biosynthetic process(GO:0009058);molecular_function(GO:0003674)	bdi01100(Metabolic pathways)
TraesCS6D02G212200	1793.59	40.0069	5.4865	2.13e-16	9.48e-15	Phenylalanine ammonia-lyase [Source:UniProtKB/TrEMBL;Acc:W5GUI9]	gi|514715067|ref|XP_004953153.1|	PREDICTED: phenylalanine/tyrosine ammonia-lyase-like [Setaria italica]	catalytic activity(GO:0003824);ammonia ligase activity(GO:0016211);acid-ammonia (or amide) ligase activity(GO:0016880);ligase activity, forming carbon-nitrogen bonds(GO:0016879);metabolic process(GO:0008152);biological_process(GO:0008150);ligase activity(GO:0016874);biosynthetic process(GO:0009058);molecular_function(GO:0003674)	bdi01100(Metabolic pathways)
TraesCS6D02G212400	2810.26	333.193	3.0763	1.45e-17	7.48e-16	Phenylalanine ammonia-lyase [Source:UniProtKB/TrEMBL;Acc:A0A1D6B7C8]	gi|226533210|ref|NP_001151482.1|	phenylalanine ammonia-lyase [Zea mays]	catalytic activity(GO:0003824);ammonia ligase activity(GO:0016211);acid-ammonia (or amide) ligase activity(GO:0016880);ligase activity, forming carbon-nitrogen bonds(GO:0016879);metabolic process(GO:0008152);biological_process(GO:0008150);ligase activity(GO:0016874);biosynthetic process(GO:0009058);molecular_function(GO:0003674)	bdi01100(Metabolic pathways)
Novel13540	1668.38	0	Inf	7.4e-09	1e-07	-	gi|548592|sp|Q05968.1|PR1_HORVU	RecName: Full=Pathogenesis-related protein 1; Flags: Precursor	—	bdi04626(Plant-pathogen interaction);bdi04075(Plant hormone signal transduction)
Novel13992	27.1153	0	Inf	2.34e-09	3.45e-08	-	gi|14334165|gb|AAK60565.1|AF384143_1	pathogenesis-related protein 1 [Triticum aestivum]	extracellular region(GO:0005576);cellular_component(GO:0005575)	bdi04626(Plant-pathogen interaction);bdi04075(Plant hormone signal transduction)
TraesCS1A02G355300	4355.21	26.2248	7.3757	6.73e-69	1.52e-65		gi|743774487|ref|XP_010917598.1|	PREDICTED: pathogenesis-related protein PR-4-like [Elaeis guineensis]	—	—
TraesCS1B02G366300	59.548	0	Inf	2.09e-17	1.05e-15		gi|743774487|ref|XP_010917598.1|	PREDICTED: pathogenesis-related protein PR-4-like [Elaeis guineensis]	—	—
TraesCS2D02G317800	194.431	0.941388	7.6902	2.3e-17	1.16e-15	Pathogenesis-related protein [Source:UniProtKB/TrEMBL;Acc:H2KXF7]	gi|16589076|gb|AAL27005.1|AF416604_1	pathogen-related protein [Oryza sativa]	—	—
TraesCS2D02G420900	38.3073	0.30083	6.9925	3.81e-11	7.66e-10		gi|474183527|gb|EMS57828.1|	Pathogenesis-related protein 1 [Triticum urartu]	—	—
TraesCS3A02G477300	3709.93	14.9343	7.9566	1.02e-31	2.29e-29	Putative pathogenesis-related protein PR1-RK2 isoform 1 [Source:UniProtKB/TrEMBL;Acc:A0A1D5VDP0]	gi|944224150|gb|KQK88554.1|	hypothetical protein SETIT_035744mg [Setaria italica]	catalytic activity(GO:0003824);metabolic process(GO:0008152);biological_process(GO:0008150);transferase activity(GO:0016740);extracellular region(GO:0005576);biosynthetic process(GO:0009058);molecular_function(GO:0003674);kinase activity(GO:0016301);phosphotransferase activity, alcohol group as acceptor(GO:0016773);protein metabolic process(GO:0019538);primary metabolic process(GO:0044238);protei…	—
TraesCS3A02G480400	8741.63	7.46965	10.193	1.52e-15	5.99e-14		gi|77862305|gb|ABB04445.1|	pathogenesis-related protein 6 [Zea mays subsp. parviglumis]	carbohydrate metabolic process(GO:0005975);catalytic activity(GO:0003824);hydrolase activity, hydrolyzing O-glycosyl compounds(GO:0004553);hydrolase activity, acting on glycosyl bonds(GO:0016798);metabolic process(GO:0008152);biological_process(GO:0008150);hydrolase activity(GO:0016787);molecular_function(GO:0003674);primary metabolic process(GO:0044238)	—
TraesCS3B02G525000	7436.16	5.89704	10.3	4.37e-14	1.4e-12		gi|75994548|gb|ABA33838.1|	pathogenesis-related protein 6 [Zea diploperennis]	carbohydrate metabolic process(GO:0005975);catalytic activity(GO:0003824);hydrolase activity, hydrolyzing O-glycosyl compounds(GO:0004553);hydrolase activity, acting on glycosyl bonds(GO:0016798);metabolic process(GO:0008152);biological_process(GO:0008150);hydrolase activity(GO:0016787);molecular_function(GO:0003674);primary metabolic process(GO:0044238)	—
TraesCS3D02G472000	716.224	5.18359	7.1103	1.97e-08	2.46e-07	Putative pathogenesis-related protein PR1-RK1 isoform 1 [Source:UniProtKB/TrEMBL;Acc:A0A1D5WPT6]	gi|514816027|ref|XP_004982761.1|	PREDICTED: putative receptor-like protein kinase At4g00960 [Setaria italica]	catalytic activity(GO:0003824);metabolic process(GO:0008152);biological_process(GO:0008150);transferase activity(GO:0016740);extracellular region(GO:0005576);molecular_function(GO:0003674);kinase activity(GO:0016301);phosphotransferase activity, alcohol group as acceptor(GO:0016773);protein metabolic process(GO:0019538);primary metabolic process(GO:0044238);protein phosphorylation(GO:0006468);pho…	—
TraesCS3D02G475200	9305.46	19.0481	8.9323	8.67e-17	4.04e-15		gi|75994548|gb|ABA33838.1|	pathogenesis-related protein 6 [Zea diploperennis]	carbohydrate metabolic process(GO:0005975);catalytic activity(GO:0003824);hydrolase activity, hydrolyzing O-glycosyl compounds(GO:0004553);hydrolase activity, acting on glycosyl bonds(GO:0016798);metabolic process(GO:0008152);biological_process(GO:0008150);hydrolase activity(GO:0016787);molecular_function(GO:0003674);primary metabolic process(GO:0044238)	—
TraesCS4A02G116400	569.782	1.22549	8.8609	1e-12	2.6e-11		gi|16589076|gb|AAL27005.1|AF416604_1	pathogen-related protein [Oryza sativa]	—	—
TraesCS4B02G187800	52.5622	0	Inf	1.52e-15	5.99e-14		gi|16589076|gb|AAL27005.1|AF416604_1	pathogen-related protein [Oryza sativa]	—	—
TraesCS4D02G015800	11762.4	90.4463	7.0229	4.17e-28	6.75e-26		gi|2062389|gb|AAB53368.1|	pathogenesis-related thaumatin-like protein [Oryza sativa]	catalytic activity(GO:0003824);hydrolase activity(GO:0016787);peptidase activity(GO:0008233);molecular_function(GO:0003674)	—
TraesCS4D02G189200	440.18	4.21902	6.705	3.14e-06	2.54e-05		gi|357112628|ref|XP_003558110.1|	PREDICTED: pathogenesis-related protein 1-like [Brachypodium distachyon]	—	—
TraesCS5A02G018000	1636.36	216.972	2.9149	1.44e-17	7.45e-16		gi|2344818|emb|CAA04642.1|	basic pathogenesis-related protein PR5 [Hordeum vulgare subsp. vulgare]	—	—
TraesCS5A02G018200	3168.16	59.7656	5.7282	1.34e-18	7.89e-17		gi|806638538|ref|NP_001105702.2|	pathogenesis related protein-5 precursor [Zea mays]	—	—
TraesCS5A02G183300	44362.3	45.6978	9.923	4.2e-63	7.93e-60		gi|548588|sp|P35792.1|PR12_HORVU	RecName: Full=Pathogenesis-related protein PRB1-2; Flags: Precursor	extracellular region(GO:0005576);cellular_component(GO:0005575)	bdi04626(Plant-pathogen interaction);bdi04075(Plant hormone signal transduction)
TraesCS5A02G439700	6138.25	0.948779	12.659	5.27e-06	4.06e-05	Pathogenesis-related protein 1-9 [Source:UniProtKB/TrEMBL;Acc:A0A0A7ACH5]	gi|73921466|gb|AAZ94265.1|	pathogenesis-related 1a [Triticum monococcum]	extracellular region(GO:0005576);cellular_component(GO:0005575)	bdi04626(Plant-pathogen interaction);bdi04075(Plant hormone signal transduction)
TraesCS5A02G439800	2015.99	0.308221	12.675	2.01e-15	7.78e-14	Pathogenesis-related protein 1-19 [Source:UniProtKB/TrEMBL;Acc:F8S6U9]	gi|474346678|gb|EMS62872.1|	Pathogenesis-related protein PRMS [Triticum urartu]	extracellular region(GO:0005576);cellular_component(GO:0005575)	bdi04626(Plant-pathogen interaction);bdi04075(Plant hormone signal transduction)
TraesCS5B02G015700	553.505	29.8026	4.2151	7.48e-13	1.98e-11		gi|2344818|emb|CAA04642.1|	basic pathogenesis-related protein PR5 [Hordeum vulgare subsp. vulgare]	—	—
TraesCS5B02G016100	749.456	166.671	2.1688	2.18e-10	3.85e-09		gi|2344818|emb|CAA04642.1|	basic pathogenesis-related protein PR5 [Hordeum vulgare subsp. vulgare]	—	—
TraesCS5B02G181500	42318.2	43.2079	9.9358	3.27e-81	1.35e-77	Pathogenesis-related protein 1-1 [Source:UniProtKB/TrEMBL;Acc:C3UZE5]	gi|14334165|gb|AAK60565.1|AF384143_1	pathogenesis-related protein 1 [Triticum aestivum]	extracellular region(GO:0005576);cellular_component(GO:0005575)	bdi04626(Plant-pathogen interaction);bdi04075(Plant hormone signal transduction)
TraesCS5B02G442600	7536.12	3.79511	10.955	4.14e-13	1.15e-11		gi|73921466|gb|AAZ94265.1|	pathogenesis-related 1a [Triticum monococcum]	extracellular region(GO:0005576);cellular_component(GO:0005575)	bdi04626(Plant-pathogen interaction);bdi04075(Plant hormone signal transduction)
TraesCS5B02G442700	3167.46	0.308221	13.327	5.35e-06	4.11e-05		gi|474346678|gb|EMS62872.1|	Pathogenesis-related protein PRMS [Triticum urartu]	extracellular region(GO:0005576);cellular_component(GO:0005575)	bdi04626(Plant-pathogen interaction);bdi04075(Plant hormone signal transduction)
TraesCS5B02G443200	40.546	0	Inf	2.78e-11	5.7e-10		gi|474346678|gb|EMS62872.1|	Pathogenesis-related protein PRMS [Triticum urartu]	extracellular region(GO:0005576);cellular_component(GO:0005575)	bdi04626(Plant-pathogen interaction);bdi04075(Plant hormone signal transduction)
TraesCS5D02G446800	10037.6	3.73405	11.392	2.63e-16	1.16e-14		gi|570551491|gb|AHE81270.1|	pathogenesis-related protein 1-6 [Triticum aestivum]	extracellular region(GO:0005576);cellular_component(GO:0005575)	bdi04626(Plant-pathogen interaction);bdi04075(Plant hormone signal transduction)
TraesCS5D02G446900	7557.29	2.42881	11.603	1.59e-15	6.25e-14	Pathogenesis-related protein 1-16 [Source:UniProtKB/TrEMBL;Acc:W5FY21]	gi|474346678|gb|EMS62872.1|	Pathogenesis-related protein PRMS [Triticum urartu]	extracellular region(GO:0005576);cellular_component(GO:0005575)	bdi04626(Plant-pathogen interaction);bdi04075(Plant hormone signal transduction)
TraesCS7A02G160400	1390.96	0.30083	12.175	3.62e-06	2.88e-05		gi|474305749|gb|EMS61770.1|	Pathogenesis-related protein 1 [Triticum urartu]	extracellular region(GO:0005576);cellular_component(GO:0005575)	bdi04626(Plant-pathogen interaction);bdi04075(Plant hormone signal transduction)
TraesCS7A02G198800	48.7744	0	Inf	1.01e-14	3.53e-13		gi|732807|emb|CAA88618.1|	type-1 pathogenesis-related protein [Hordeum vulgare]	extracellular region(GO:0005576);cellular_component(GO:0005575)	bdi04626(Plant-pathogen interaction);bdi04075(Plant hormone signal transduction)
TraesCS7A02G198900	4950.45	117.194	5.4006	1.03e-46	7.25e-44	Pathogenesis-related protein 1-17 [Source:UniProtKB/TrEMBL;Acc:F8S6U7]	gi|570551479|gb|AHE81264.1|	pathogenesis-related protein 1-21 [Triticum aestivum]	extracellular region(GO:0005576);cellular_component(GO:0005575)	bdi04626(Plant-pathogen interaction);bdi04075(Plant hormone signal transduction)
TraesCS7B02G104900	243.448	0.987676	7.9454	4.57e-30	8.73e-28	Pathogenesis-related protein 1-21 [Source:UniProtKB/TrEMBL;Acc:F8S6V1]	gi|732807|emb|CAA88618.1|	type-1 pathogenesis-related protein [Hordeum vulgare]	extracellular region(GO:0005576);cellular_component(GO:0005575)	bdi04626(Plant-pathogen interaction);bdi04075(Plant hormone signal transduction)
TraesCS7B02G105100	1978.83	1.2959	10.576	7.59e-82	3.27e-78	Pathogenesis-related protein 1-18 [Source:UniProtKB/TrEMBL;Acc:F8S6U8]	gi|732807|emb|CAA88618.1|	type-1 pathogenesis-related protein [Hordeum vulgare]	extracellular region(GO:0005576);cellular_component(GO:0005575)	bdi04626(Plant-pathogen interaction);bdi04075(Plant hormone signal transduction)
TraesCS7B02G105300	7423.22	26.11	8.1513	1.78e-80	6.74e-77		gi|570551479|gb|AHE81264.1|	pathogenesis-related protein 1-21 [Triticum aestivum]	extracellular region(GO:0005576);cellular_component(GO:0005575)	bdi04626(Plant-pathogen interaction);bdi04075(Plant hormone signal transduction)
TraesCS7D02G161200	23271.9	21.6813	10.068	2.42e-22	2.2e-20	Pathogenesis-related protein 1-4 [Source:UniProtKB/TrEMBL;Acc:Q94F73]	gi|30144637|gb|AAP14676.1|	pathogenesis related-1, partial [Triticum aestivum]	extracellular region(GO:0005576);cellular_component(GO:0005575)	bdi04626(Plant-pathogen interaction);bdi04075(Plant hormone signal transduction)
TraesCS7D02G201300	1746.19	10.9935	7.3114	7.73e-11	1.48e-09	Pathogenesis related protein-1.2 [Source:UniProtKB/TrEMBL;Acc:M5AKY4]	gi|732807|emb|CAA88618.1|	type-1 pathogenesis-related protein [Hordeum vulgare]	extracellular region(GO:0005576);cellular_component(GO:0005575)	bdi04626(Plant-pathogen interaction);bdi04075(Plant hormone signal transduction)
TraesCS7D02G201400	13845.3	66.998	7.6911	1.32e-76	3.73e-73	Pathogenesis related protein-1.2 [Source:UniProtKB/TrEMBL;Acc:O82715]	gi|570551479|gb|AHE81264.1|	pathogenesis-related protein 1-21 [Triticum aestivum]	extracellular region(GO:0005576);cellular_component(GO:0005575)	bdi04626(Plant-pathogen interaction);bdi04075(Plant hormone signal transduction)
S. avenae feeding vs Control
Gene_id	readcount_Sg48h	readcount_Control	log2FoldChange	pval	padj	Gene description	NR_ID	NR_Description	GO	KEGG
TraesCS1A02G037700	48.6399	0	Inf	1.45e-08	1.22e-06	Phenylalanine ammonia-lyase [Source:UniProtKB/TrEMBL;Acc:A0A1D5S0U3]	gi|475616671|gb|EMT29849.1|	Phenylalanine ammonia-lyase [Aegilops tauschii]	ammonia ligase activity(GO:0016211);acid-ammonia (or amide) ligase activity(GO:0016880);catalytic activity(GO:0003824);ligase activity, forming carbon-nitrogen bonds(GO:0016879);ligase activity(GO:0016874);molecular_function(GO:0003674);metabolic process(GO:0008152);biological_process(GO:0008150);biosynthetic process(GO:0009058)	bdi00360(Phenylalanine metabolism);bdi00940(Phenylpropanoid biosynthesis);bdi01110(Biosynthesis of secondary metabolites);bdi01100(Metabolic pathways)
TraesCS1B02G048300	90.8953	1.74926	5.6994	5.6e-14	1.46e-11	Phenylalanine ammonia-lyase [Source:UniProtKB/TrEMBL;Acc:W5A9M7]	gi|284819916|gb|ADB97626.1|	phenylalanine ammonia-lyase [Bambusa oldhamii]	ammonia ligase activity(GO:0016211);acid-ammonia (or amide) ligase activity(GO:0016880);catalytic activity(GO:0003824);ligase activity, forming carbon-nitrogen bonds(GO:0016879);ligase activity(GO:0016874);molecular_function(GO:0003674);metabolic process(GO:0008152);biological_process(GO:0008150);biosynthetic process(GO:0009058)	bdi00360(Phenylalanine metabolism);bdi00940(Phenylpropanoid biosynthesis);bdi01110(Biosynthesis of secondary metabolites);bdi01100(Metabolic pathways)
TraesCS1B02G048400	22.6285	0	Inf	7.04e-09	6.38e-07	Phenylalanine ammonia-lyase [Source:UniProtKB/TrEMBL;Acc:W5AB62]	gi|475616671|gb|EMT29849.1|	Phenylalanine ammonia-lyase [Aegilops tauschii]	ammonia ligase activity(GO:0016211);acid-ammonia (or amide) ligase activity(GO:0016880);catalytic activity(GO:0003824);ligase activity, forming carbon-nitrogen bonds(GO:0016879);ligase activity(GO:0016874);molecular_function(GO:0003674);metabolic process(GO:0008152);biological_process(GO:0008150);biosynthetic process(GO:0009058)	bdi00360(Phenylalanine metabolism);bdi00940(Phenylpropanoid biosynthesis);bdi01110(Biosynthesis of secondary metabolites);bdi01100(Metabolic pathways)
TraesCS1B02G048500	63.3696	0.996739	5.9904	2.2e-10	2.91e-08	Phenylalanine ammonia-lyase [Source:UniProtKB/TrEMBL;Acc:W5AB23]	gi|326511164|dbj|BAJ87596.1|	predicted protein [Hordeum vulgare subsp. vulgare]	ammonia ligase activity(GO:0016211);acid-ammonia (or amide) ligase activity(GO:0016880);catalytic activity(GO:0003824);ligase activity, forming carbon-nitrogen bonds(GO:0016879);ligase activity(GO:0016874);molecular_function(GO:0003674);metabolic process(GO:0008152);biological_process(GO:0008150);biosynthetic process(GO:0009058)	bdi00360(Phenylalanine metabolism);bdi00940(Phenylpropanoid biosynthesis);bdi01110(Biosynthesis of secondary metabolites);bdi01100(Metabolic pathways)
TraesCS1B02G122800	91.9303	0.72609	6.9842	1.67e-08	1.38e-06	Phenylalanine ammonia-lyase [Source:UniProtKB/TrEMBL;Acc:W5A9P3]	gi|32487855|emb|CAE05623.1|	OSJNBb0061C13.5 [Oryza sativa Japonica Group]	ammonia ligase activity(GO:0016211);acid-ammonia (or amide) ligase activity(GO:0016880);catalytic activity(GO:0003824);ligase activity, forming carbon-nitrogen bonds(GO:0016879);ligase activity(GO:0016874);molecular_function(GO:0003674);metabolic process(GO:0008152);biological_process(GO:0008150);biosynthetic process(GO:0009058)	bdi00360(Phenylalanine metabolism);bdi00940(Phenylpropanoid biosynthesis);bdi01110(Biosynthesis of secondary metabolites);bdi01100(Metabolic pathways)
TraesCS1D02G039300	544.923	3.8703	7.1375	6.08e-08	4.31e-06		gi|3024363|sp|Q43210.1|PALY_WHEAT	RecName: Full=Phenylalanine ammonia-lyase	ammonia ligase activity(GO:0016211);acid-ammonia (or amide) ligase activity(GO:0016880);catalytic activity(GO:0003824);ligase activity, forming carbon-nitrogen bonds(GO:0016879);ligase activity(GO:0016874);molecular_function(GO:0003674);metabolic process(GO:0008152);biological_process(GO:0008150);biosynthetic process(GO:0009058)	bdi00360(Phenylalanine metabolism);bdi00940(Phenylpropanoid biosynthesis);bdi01110(Biosynthesis of secondary metabolites);bdi01100(Metabolic pathways)
TraesCS1D02G039400	45.519	0.332246	7.0981	8.81e-09	7.79e-07		gi|475616671|gb|EMT29849.1|	Phenylalanine ammonia-lyase [Aegilops tauschii]	ammonia ligase activity(GO:0016211);acid-ammonia (or amide) ligase activity(GO:0016880);catalytic activity(GO:0003824);ligase activity, forming carbon-nitrogen bonds(GO:0016879);ligase activity(GO:0016874);molecular_function(GO:0003674);metabolic process(GO:0008152);biological_process(GO:0008150);biosynthetic process(GO:0009058)	bdi00360(Phenylalanine metabolism);bdi00940(Phenylpropanoid biosynthesis);bdi01110(Biosynthesis of secondary metabolites);bdi01100(Metabolic pathways)
TraesCS1D02G103500	164.642	2.78117	5.8875	7.66e-09	6.89e-07		gi|475525671|gb|EMT07187.1|	Phenylalanine ammonia-lyase [Aegilops tauschii]	ammonia ligase activity(GO:0016211);acid-ammonia (or amide) ligase activity(GO:0016880);catalytic activity(GO:0003824);ligase activity, forming carbon-nitrogen bonds(GO:0016879);ligase activity(GO:0016874);molecular_function(GO:0003674);metabolic process(GO:0008152);biological_process(GO:0008150);biosynthetic process(GO:0009058)	bdi00360(Phenylalanine metabolism);bdi00940(Phenylpropanoid biosynthesis);bdi01110(Biosynthesis of secondary metabolites);bdi01100(Metabolic pathways)
TraesCS2A02G196400	71.8766	1.99348	5.1722	2.01e-08	1.62e-06	Phenylalanine ammonia-lyase [Source:UniProtKB/TrEMBL;Acc:A0A1D5TL36]	gi|475525671|gb|EMT07187.1|	Phenylalanine ammonia-lyase [Aegilops tauschii]	ammonia ligase activity(GO:0016211);acid-ammonia (or amide) ligase activity(GO:0016880);catalytic activity(GO:0003824);ligase activity, forming carbon-nitrogen bonds(GO:0016879);ligase activity(GO:0016874);molecular_function(GO:0003674);metabolic process(GO:0008152);biological_process(GO:0008150);biosynthetic process(GO:0009058)	bdi00360(Phenylalanine metabolism);bdi00940(Phenylpropanoid biosynthesis);bdi01110(Biosynthesis of secondary metabolites);bdi01100(Metabolic pathways)
TraesCS2A02G196700	166.727	0	Inf	2.39e-09	2.47e-07		gi|475611579|gb|EMT28134.1|	Phenylalanine ammonia-lyase [Aegilops tauschii]	ammonia ligase activity(GO:0016211);acid-ammonia (or amide) ligase activity(GO:0016880);catalytic activity(GO:0003824);ligase activity, forming carbon-nitrogen bonds(GO:0016879);ligase activity(GO:0016874);molecular_function(GO:0003674);metabolic process(GO:0008152);biological_process(GO:0008150);biosynthetic process(GO:0009058)	bdi00360(Phenylalanine metabolism);bdi00940(Phenylpropanoid biosynthesis);bdi01110(Biosynthesis of secondary metabolites);bdi01100(Metabolic pathways)
TraesCS2A02G381000	106.816	1.78224	5.9053	2.65e-08	2.08e-06	Phenylalanine ammonia-lyase [Source:UniProtKB/TrEMBL;Acc:A0A1D5TG23]	gi|475616132|gb|EMT29668.1|	Phenylalanine ammonia-lyase [Aegilops tauschii]	ammonia ligase activity(GO:0016211);acid-ammonia (or amide) ligase activity(GO:0016880);catalytic activity(GO:0003824);ligase activity, forming carbon-nitrogen bonds(GO:0016879);ligase activity(GO:0016874);molecular_function(GO:0003674);metabolic process(GO:0008152);biological_process(GO:0008150);biosynthetic process(GO:0009058)	bdi00360(Phenylalanine metabolism);bdi00940(Phenylpropanoid biosynthesis);bdi01110(Biosynthesis of secondary metabolites);bdi01100(Metabolic pathways)
TraesCS2A02G381100	221.087	10.9554	4.3349	5.65e-07	3.11e-05	Phenylalanine ammonia-lyase [Source:UniProtKB/TrEMBL;Acc:W5AVC6]	gi|573940233|ref|XP_006652523.1|	PREDICTED: phenylalanine ammonia-lyase-like [Oryza brachyantha]	ammonia ligase activity(GO:0016211);acid-ammonia (or amide) ligase activity(GO:0016880);catalytic activity(GO:0003824);ligase activity, forming carbon-nitrogen bonds(GO:0016879);ligase activity(GO:0016874);molecular_function(GO:0003674);cellular protein metabolic process(GO:0044267);protein metabolic process(GO:0019538);metabolic process(GO:0008152);biological_process(GO:0008150);primary metaboli…	bdi00360(Phenylalanine metabolism);bdi00940(Phenylpropanoid biosynthesis);bdi01110(Biosynthesis of secondary metabolites);bdi01100(Metabolic pathways)
TraesCS2B02G224300	199.196	0.664492	8.2277	2.81e-09	2.83e-07	Phenylalanine ammonia-lyase [Source:UniProtKB/TrEMBL;Acc:A0A1D5UB55]	gi|475525671|gb|EMT07187.1|	Phenylalanine ammonia-lyase [Aegilops tauschii]	ammonia ligase activity(GO:0016211);acid-ammonia (or amide) ligase activity(GO:0016880);catalytic activity(GO:0003824);ligase activity, forming carbon-nitrogen bonds(GO:0016879);ligase activity(GO:0016874);molecular_function(GO:0003674);metabolic process(GO:0008152);biological_process(GO:0008150);biosynthetic process(GO:0009058)	bdi00360(Phenylalanine metabolism);bdi00940(Phenylpropanoid biosynthesis);bdi01110(Biosynthesis of secondary metabolites);bdi01100(Metabolic pathways)
TraesCS2B02G398100	84.9493	3.56667	4.574	2.48e-14	7.02e-12	Phenylalanine ammonia-lyase [Source:UniProtKB/TrEMBL;Acc:A0A1D5U4P1]	gi|475616133|gb|EMT29669.1|	Phenylalanine ammonia-lyase [Aegilops tauschii]	—	bdi00360(Phenylalanine metabolism);bdi00940(Phenylpropanoid biosynthesis);bdi01110(Biosynthesis of secondary metabolites);bdi01100(Metabolic pathways)
TraesCS2B02G398200	90.8142	2.75037	5.0452	9.1e-08	6.19e-06	Phenylalanine ammonia-lyase [Source:UniProtKB/TrEMBL;Acc:A0A096UMG0]	gi|326495016|dbj|BAJ85603.1|	predicted protein [Hordeum vulgare subsp. vulgare]	ammonia ligase activity(GO:0016211);acid-ammonia (or amide) ligase activity(GO:0016880);catalytic activity(GO:0003824);ligase activity, forming carbon-nitrogen bonds(GO:0016879);ligase activity(GO:0016874);molecular_function(GO:0003674);metabolic process(GO:0008152);biological_process(GO:0008150);biosynthetic process(GO:0009058)	bdi00360(Phenylalanine metabolism);bdi00940(Phenylpropanoid biosynthesis);bdi01110(Biosynthesis of secondary metabolites);bdi01100(Metabolic pathways)
TraesCS2B02G398400	225.06	8.04228	4.8066	2.31e-07	1.4e-05	Phenylalanine ammonia-lyase [Source:UniProtKB/TrEMBL;Acc:W5B701]	gi|326511164|dbj|BAJ87596.1|	predicted protein [Hordeum vulgare subsp. vulgare]	ammonia ligase activity(GO:0016211);acid-ammonia (or amide) ligase activity(GO:0016880);catalytic activity(GO:0003824);ligase activity, forming carbon-nitrogen bonds(GO:0016879);ligase activity(GO:0016874);molecular_function(GO:0003674);metabolic process(GO:0008152);biological_process(GO:0008150);biosynthetic process(GO:0009058)	bdi00360(Phenylalanine metabolism);bdi00940(Phenylpropanoid biosynthesis);bdi01110(Biosynthesis of secondary metabolites);bdi01100(Metabolic pathways)
TraesCS2D02G204400	231.886	0.664492	8.4469	3.4e-09	3.35e-07		gi|3024363|sp|Q43210.1|PALY_WHEAT	RecName: Full=Phenylalanine ammonia-lyase	ammonia ligase activity(GO:0016211);acid-ammonia (or amide) ligase activity(GO:0016880);catalytic activity(GO:0003824);ligase activity, forming carbon-nitrogen bonds(GO:0016879);ligase activity(GO:0016874);molecular_function(GO:0003674);membrane(GO:0016020);integral to membrane(GO:0016021);intrinsic to membrane(GO:0031224);transporter activity(GO:0005215);metabolic process(GO:0008152);substrate-s…	bdi00360(Phenylalanine metabolism);bdi00940(Phenylpropanoid biosynthesis);bdi01110(Biosynthesis of secondary metabolites);bdi01100(Metabolic pathways)
TraesCS2D02G377200	1052.32	52.4551	4.3263	4.34e-09	4.15e-07	Phenylalanine ammonia-lyase [Source:UniProtKB/TrEMBL;Acc:A0A1D5US28]	gi|326511164|dbj|BAJ87596.1|	predicted protein [Hordeum vulgare subsp. vulgare]	ammonia ligase activity(GO:0016211);acid-ammonia (or amide) ligase activity(GO:0016880);catalytic activity(GO:0003824);ligase activity, forming carbon-nitrogen bonds(GO:0016879);ligase activity(GO:0016874);molecular_function(GO:0003674);metabolic process(GO:0008152);biological_process(GO:0008150);biosynthetic process(GO:0009058)	bdi00360(Phenylalanine metabolism);bdi00940(Phenylpropanoid biosynthesis);bdi01110(Biosynthesis of secondary metabolites);bdi01100(Metabolic pathways)
TraesCS2D02G377500	184.923	8.53289	4.4377	1.03e-06	5.23e-05	Phenylalanine ammonia-lyase [Source:UniProtKB/TrEMBL;Acc:A0A1D5UH44]	gi|326511164|dbj|BAJ87596.1|	predicted protein [Hordeum vulgare subsp. vulgare]	ammonia ligase activity(GO:0016211);acid-ammonia (or amide) ligase activity(GO:0016880);catalytic activity(GO:0003824);ligase activity, forming carbon-nitrogen bonds(GO:0016879);ligase activity(GO:0016874);molecular_function(GO:0003674);metabolic process(GO:0008152);biological_process(GO:0008150);biosynthetic process(GO:0009058)	bdi00360(Phenylalanine metabolism);bdi00940(Phenylpropanoid biosynthesis);bdi01110(Biosynthesis of secondary metabolites);bdi01100(Metabolic pathways)
TraesCS4A02G401300	1041.03	1.45218	9.4856	4.25e-13	9.5e-11	Phenylalanine ammonia-lyase [Source:UniProtKB/TrEMBL;Acc:W5DR40]	gi|326511164|dbj|BAJ87596.1|	predicted protein [Hordeum vulgare subsp. vulgare]	ammonia ligase activity(GO:0016211);acid-ammonia (or amide) ligase activity(GO:0016880);catalytic activity(GO:0003824);ligase activity, forming carbon-nitrogen bonds(GO:0016879);ligase activity(GO:0016874);molecular_function(GO:0003674);metabolic process(GO:0008152);biological_process(GO:0008150);biosynthetic process(GO:0009058)	bdi00360(Phenylalanine metabolism);bdi00940(Phenylpropanoid biosynthesis);bdi01110(Biosynthesis of secondary metabolites);bdi01100(Metabolic pathways)
TraesCS5B02G468300	199.036	0.99237	7.6479	8.61e-14	2.18e-11	Phenylalanine ammonia-lyase [Source:UniProtKB/TrEMBL;Acc:W5FGA4]	gi|475616671|gb|EMT29849.1|	Phenylalanine ammonia-lyase [Aegilops tauschii]	ammonia ligase activity(GO:0016211);acid-ammonia (or amide) ligase activity(GO:0016880);catalytic activity(GO:0003824);ligase activity, forming carbon-nitrogen bonds(GO:0016879);ligase activity(GO:0016874);molecular_function(GO:0003674);defense/immunity protein activity(GO:0003793);metabolic process(GO:0008152);binding(GO:0005488);biological_process(GO:0008150);DNA binding(GO:0003677);nucleic aci…	bdi00360(Phenylalanine metabolism);bdi00940(Phenylpropanoid biosynthesis);bdi01110(Biosynthesis of secondary metabolites);bdi01100(Metabolic pathways)
TraesCS5B02G468400	56.8511	0.695291	6.3534	1.07e-09	1.2e-07	Phenylalanine ammonia-lyase [Source:UniProtKB/TrEMBL;Acc:A0A1D5ZD03]	gi|944233754|gb|KQK98116.1|	hypothetical protein SETIT_009345mg [Setaria italica]	ammonia ligase activity(GO:0016211);acid-ammonia (or amide) ligase activity(GO:0016880);catalytic activity(GO:0003824);ligase activity, forming carbon-nitrogen bonds(GO:0016879);ligase activity(GO:0016874);molecular_function(GO:0003674);metabolic process(GO:0008152);biological_process(GO:0008150);biosynthetic process(GO:0009058)	bdi00360(Phenylalanine metabolism);bdi00940(Phenylpropanoid biosynthesis);bdi01110(Biosynthesis of secondary metabolites);bdi01100(Metabolic pathways)
TraesCS6A02G222700	92.2632	1.02754	6.4885	2.59e-17	1.28e-14	Phenylalanine ammonia-lyase [Source:UniProtKB/TrEMBL;Acc:A0A1D6A710]	gi|357150276|ref|XP_003575403.1|	PREDICTED: phenylalanine ammonia-lyase-like [Brachypodium distachyon]	ammonia ligase activity(GO:0016211);acid-ammonia (or amide) ligase activity(GO:0016880);catalytic activity(GO:0003824);ligase activity, forming carbon-nitrogen bonds(GO:0016879);ligase activity(GO:0016874);molecular_function(GO:0003674);metabolic process(GO:0008152);biological_process(GO:0008150);biosynthetic process(GO:0009058)	bdi00360(Phenylalanine metabolism);bdi00940(Phenylpropanoid biosynthesis);bdi01110(Biosynthesis of secondary metabolites);bdi01100(Metabolic pathways)
TraesCS6B02G258600	135.312	2.47972	5.77	5.48e-09	5.11e-07	Phenylalanine ammonia-lyase [Source:UniProtKB/TrEMBL;Acc:A0A1D6AQ04]	gi|293332887|ref|NP_001168086.1|	phenylalanine ammonia-lyase [Zea mays]	ammonia ligase activity(GO:0016211);acid-ammonia (or amide) ligase activity(GO:0016880);catalytic activity(GO:0003824);ligase activity, forming carbon-nitrogen bonds(GO:0016879);ligase activity(GO:0016874);molecular_function(GO:0003674);metabolic process(GO:0008152);biological_process(GO:0008150);biosynthetic process(GO:0009058)	bdi00360(Phenylalanine metabolism);bdi00940(Phenylpropanoid biosynthesis);bdi01110(Biosynthesis of secondary metabolites);bdi01100(Metabolic pathways)
Novel13540	25.7063	0	Inf	5.56e-10	6.68e-08	-	gi|548592|sp|Q05968.1|PR1_HORVU	RecName: Full=Pathogenesis-related protein 1; Flags: Precursor	—	bdi04626(Plant-pathogen interaction);bdi04075(Plant hormone signal transduction)
TraesCS1A02G355300	1219.67	28.2916	5.43	1.5e-68	1.9e-64		gi|743774487|ref|XP_010917598.1|	PREDICTED: pathogenesis-related protein PR-4-like [Elaeis guineensis]	—	—
TraesCS1B02G366300	15.9375	0	Inf	1.77e-06	8.39e-05		gi|743774487|ref|XP_010917598.1|	PREDICTED: pathogenesis-related protein PR-4-like [Elaeis guineensis]	—	—
TraesCS2A02G476500	34.5058	0	Inf	3.27e-09	3.24e-07		gi|16589076|gb|AAL27005.1|AF416604_1	pathogen-related protein [Oryza sativa]	—	—
TraesCS2A02G476800	45.3741	0.363045	6.9656	2.36e-15	8.01e-13		gi|16589076|gb|AAL27005.1|AF416604_1	pathogen-related protein [Oryza sativa]	—	—
TraesCS2A02G477000	26.9175	0	Inf	2.34e-10	3.07e-08		gi|16589076|gb|AAL27005.1|AF416604_1	pathogen-related protein [Oryza sativa]	—	—
TraesCS2D02G317800	286.265	1.02317	8.1282	2.61e-11	4.17e-09	Pathogenesis-related protein [Source:UniProtKB/TrEMBL;Acc:H2KXF7]	gi|16589076|gb|AAL27005.1|AF416604_1	pathogen-related protein [Oryza sativa]	—	—
TraesCS3A02G480400	327.685	8.05975	5.3454	3.08e-15	1.02e-12		gi|77862305|gb|ABB04445.1|	pathogenesis-related protein 6 [Zea mays subsp. parviglumis]	catalytic activity(GO:0003824);carbohydrate metabolic process(GO:0005975);hydrolase activity, acting on glycosyl bonds(GO:0016798);hydrolase activity, hydrolyzing O-glycosyl compounds(GO:0004553);hydrolase activity(GO:0016787);molecular_function(GO:0003674);metabolic process(GO:0008152);biological_process(GO:0008150);primary metabolic process(GO:0044238)	—
TraesCS3B02G525000	468.586	6.36772	6.2014	2.62e-32	5.96e-29		gi|75994548|gb|ABA33838.1|	pathogenesis-related protein 6 [Zea diploperennis]	catalytic activity(GO:0003824);carbohydrate metabolic process(GO:0005975);hydrolase activity, acting on glycosyl bonds(GO:0016798);hydrolase activity, hydrolyzing O-glycosyl compounds(GO:0004553);hydrolase activity(GO:0016787);molecular_function(GO:0003674);metabolic process(GO:0008152);biological_process(GO:0008150);primary metabolic process(GO:0044238)	—
TraesCS3D02G475200	962.346	20.5333	5.5505	4.9e-08	3.58e-06		gi|75994548|gb|ABA33838.1|	pathogenesis-related protein 6 [Zea diploperennis]	catalytic activity(GO:0003824);carbohydrate metabolic process(GO:0005975);hydrolase activity, acting on glycosyl bonds(GO:0016798);hydrolase activity, hydrolyzing O-glycosyl compounds(GO:0004553);hydrolase activity(GO:0016787);molecular_function(GO:0003674);metabolic process(GO:0008152);biological_process(GO:0008150);primary metabolic process(GO:0044238)	—
TraesCS4D02G015800	946.811	97.5224	3.2793	6.24e-07	3.39e-05		gi|2062389|gb|AAB53368.1|	pathogenesis-related thaumatin-like protein [Oryza sativa]	catalytic activity(GO:0003824);hydrolase activity(GO:0016787);molecular_function(GO:0003674);peptidase activity(GO:0008233)	—
TraesCS5A02G018200	1241.68	64.3898	4.2693	2.96e-29	4.95e-26		gi|806638538|ref|NP_001105702.2|	pathogenesis related protein-5 precursor [Zea mays]	—	—
TraesCS5A02G183300	2339.3	49.2561	5.5696	4.86e-34	1.27e-30		gi|548588|sp|P35792.1|PR12_HORVU	RecName: Full=Pathogenesis-related protein PRB1-2; Flags: Precursor	extracellular region(GO:0005576);cellular_component(GO:0005575)	bdi04626(Plant-pathogen interaction);bdi04075(Plant hormone signal transduction)
TraesCS5A02G439800	49.3391	0.332246	7.2143	7.97e-12	1.44e-09	Pathogenesis-related protein 1-19 [Source:UniProtKB/TrEMBL;Acc:F8S6U9]	gi|474346678|gb|EMS62872.1|	Pathogenesis-related protein PRMS [Triticum urartu]	extracellular region(GO:0005576);cellular_component(GO:0005575)	bdi04626(Plant-pathogen interaction);bdi04075(Plant hormone signal transduction)
TraesCS5B02G181500	2371.14	46.5695	5.6701	3.14e-41	1.11e-37	Pathogenesis-related protein 1-1 [Source:UniProtKB/TrEMBL;Acc:C3UZE5]	gi|14334165|gb|AAK60565.1|AF384143_1	pathogenesis-related protein 1 [Triticum aestivum]	extracellular region(GO:0005576);cellular_component(GO:0005575)	bdi04626(Plant-pathogen interaction);bdi04075(Plant hormone signal transduction)
TraesCS5B02G442700	51.2129	0.332246	7.2681	4.57e-08	3.37e-06		gi|474346678|gb|EMS62872.1|	Pathogenesis-related protein PRMS [Triticum urartu]	extracellular region(GO:0005576);cellular_component(GO:0005575)	bdi04626(Plant-pathogen interaction);bdi04075(Plant hormone signal transduction)
TraesCS7D02G161200	1718.73	23.3959	6.1989	8.48e-54	5.78e-50	Pathogenesis-related protein 1-4 [Source:UniProtKB/TrEMBL;Acc:Q94F73]	gi|30144637|gb|AAP14676.1|	pathogenesis related-1, partial [Triticum aestivum]	extracellular region(GO:0005576);cellular_component(GO:0005575)	bdi04626(Plant-pathogen interaction);bdi04075(Plant hormone signal transduction)

## Sheet: Jasmonic acid pathway genes
S. graminum feeding vs Control
Gene_id	readcount_Sg48h	readcount_Control	log2FoldChange	pval	padj	Gene description	NR_ID	NR_Description	GO	KEGG
TraesCS4A02G061900	752.451	5.51297	7.0926	1.11e-14	3.88e-13		gi|375004657|gb|AFA28136.1|	allene oxide synthase, partial [Triticum aestivum]	electron transport(GO:0006118)	bdi01100(Metabolic pathways)
TraesCS4B02G237600	835.6	17.9583	5.5401	2.17e-07	2.23e-06		gi|375004657|gb|AFA28136.1|	allene oxide synthase, partial [Triticum aestivum]	electron transport(GO:0006118)	bdi01100(Metabolic pathways)
TraesCS4D02G238800	458.622	66.962	2.7759	3.66e-14	1.19e-12		gi|375004657|gb|AFA28136.1|	allene oxide synthase, partial [Triticum aestivum]	electron transport(GO:0006118)	bdi01100(Metabolic pathways)
TraesCS5A02G403200	116.867	4.04966	4.8509	7.4e-11	1.42e-09		gi|695005006|ref|XP_009388934.1|	PREDICTED: allene oxide synthase 1, chloroplastic-like [Musa acuminata subsp. malaccensis]	electron transport(GO:0006118)	bdi01100(Metabolic pathways)
TraesCS5B02G408000	108.523	7.90584	3.7789	1.94e-08	2.43e-07		gi|743887923|ref|XP_010910500.1|	PREDICTED: allene oxide synthase 1, chloroplastic-like [Elaeis guineensis]	electron transport(GO:0006118)	bdi01100(Metabolic pathways)
TraesCS5D02G413200	313.532	4.5957	6.0922	8.78e-12	1.96e-10		gi|695005006|ref|XP_009388934.1|	PREDICTED: allene oxide synthase 1, chloroplastic-like [Musa acuminata subsp. malaccensis]	electron transport(GO:0006118)	bdi01100(Metabolic pathways)
TraesCS6A02G334800	799.867	40.6552	4.2982	5.56e-10	9.18e-09		gi|400653701|gb|AFP87550.1|	allene oxide cyclase 4 [Oryza sativa Indica Group]	metabolic process(GO:0008152);biological_process(GO:0008150);biosynthetic process(GO:0009058)	bdi01100(Metabolic pathways)
TraesCS6D02G314300	465.944	35.7784	3.703	7.66e-06	5.68e-05		gi|400653701|gb|AFP87550.1|	allene oxide cyclase 4 [Oryza sativa Indica Group]	—	bdi01100(Metabolic pathways)
TraesCS2A02G193800	166.231	1071.1	-2.6878	3.15e-10	5.43e-09		gi|42408677|dbj|BAD09897.1|	putative Omega-6 fatty acid desaturase, chloroplast precursor [Oryza sativa Japonica Group]	oxidoreductase activity(GO:0016491);catalytic activity(GO:0003824);molecular_function(GO:0003674)	—
TraesCS2B02G099500	288.757	3631.61	-3.6527	2.33e-15	8.92e-14		gi|743781591|ref|XP_011048066.1|	PREDICTED: omega-3 fatty acid desaturase, chloroplastic [Populus euphratica]	oxidoreductase activity(GO:0016491);catalytic activity(GO:0003824);molecular_function(GO:0003674)	—
TraesCS2B02G213000	128.745	1191.03	-3.2096	2.13e-12	5.24e-11		gi|42408677|dbj|BAD09897.1|	putative Omega-6 fatty acid desaturase, chloroplast precursor [Oryza sativa Japonica Group]	oxidoreductase activity(GO:0016491);catalytic activity(GO:0003824);molecular_function(GO:0003674)	—
TraesCS2D02G194000	147.41	1196.59	-3.021	3.08e-17	1.52e-15		gi|42408677|dbj|BAD09897.1|	putative Omega-6 fatty acid desaturase, chloroplast precursor [Oryza sativa Japonica Group]	oxidoreductase activity(GO:0016491);catalytic activity(GO:0003824);cellular aromatic compound metabolic process(GO:0006725);metabolic process(GO:0008152);biological_process(GO:0008150);molecular_function(GO:0003674);cellular metabolic process(GO:0044237);cellular process(GO:0009987)	—
TraesCS4A02G109300	609.449	64.5963	3.238	3.34e-18	1.89e-16		gi|88606633|dbj|BAE79783.1|	plastid omega-3 fatty acid desaturase [Oryza sativa Japonica Group]	oxidoreductase activity(GO:0016491);catalytic activity(GO:0003824);molecular_function(GO:0003674)	—
TraesCS4B02G194900	699.915	34.3653	4.3482	3.18e-14	1.04e-12		gi|2446996|dbj|BAA22440.1|	fatty acid desaturase, partial [Zea mays]	oxidoreductase activity(GO:0016491);catalytic activity(GO:0003824);molecular_function(GO:0003674)	—
TraesCS4D02G195600	782.398	46.0112	4.0878	1.45e-14	4.98e-13		gi|88606633|dbj|BAE79783.1|	plastid omega-3 fatty acid desaturase [Oryza sativa Japonica Group]	oxidoreductase activity(GO:0016491);catalytic activity(GO:0003824);molecular_function(GO:0003674)	—
TraesCS6A02G280000	459.974	1298.2	-1.4969	3.99e-06	3.15e-05		gi|92380879|dbj|BAE93382.1|	delta-12 fatty acid desaturase [Zea mays]	oxidoreductase activity(GO:0016491);catalytic activity(GO:0003824);molecular_function(GO:0003674)	bdi01212(Fatty acid metabolism);bdi01040(Biosynthesis of unsaturated fatty acids)
TraesCS6D02G260900	57.87	0.308221	7.5527	1.91e-14	6.46e-13		gi|212275229|ref|NP_001130234.1|	delta-12 fatty acid desaturaseFAD2 [Zea mays]	oxidoreductase activity(GO:0016491);catalytic activity(GO:0003824);molecular_function(GO:0003674)	bdi01212(Fatty acid metabolism);bdi01040(Biosynthesis of unsaturated fatty acids)
TraesCS6D02G261000	22.8144	0	Inf	8.47e-07	7.71e-06		gi|475583182|gb|EMT19391.1|	Omega-6 fatty acid desaturase, endoplasmic reticulum isozyme 2 [Aegilops tauschii]	oxidoreductase activity(GO:0016491);catalytic activity(GO:0003824);molecular_function(GO:0003674)	bdi01212(Fatty acid metabolism);bdi01040(Biosynthesis of unsaturated fatty acids)
TraesCS2A02G315100	640.41	96.9782	2.7233	7.51e-06	5.58e-05		gi|258618871|gb|ACV84253.1|	LOX5 [Sorghum bicolor]	oxidoreductase activity(GO:0016491);electron transport(GO:0006118);small molecule metabolic process(GO:0044281);catalytic activity(GO:0003824);cellular nitrogen compound biosynthetic process(GO:0044271);ion binding(GO:0043167);cation binding(GO:0043169);metal ion binding(GO:0046872);nucleobase-containing small molecule metabolic process(GO:0055086);metabolic process(GO:0008152);nucleoside phospha…	bdi01100(Metabolic pathways);bdi00591(Linoleic acid metabolism)
TraesCS2D02G313400	246.93	48.5398	2.3469	1.4e-06	1.22e-05		gi|258618871|gb|ACV84253.1|	LOX5 [Sorghum bicolor]	oxidoreductase activity(GO:0016491);electron transport(GO:0006118);catalytic activity(GO:0003824);ion binding(GO:0043167);cation binding(GO:0043169);metal ion binding(GO:0046872);transition metal ion binding(GO:0046914);lipoxygenase activity(GO:0016165);oxidoreductase activity, acting on single donors with incorporation of molecular oxygen(GO:0016701);oxidoreductase activity, acting on single don…	bdi01100(Metabolic pathways);bdi00591(Linoleic acid metabolism)
TraesCS4A02G009400	369.748	49.59	2.8984	1.1e-08	1.44e-07	Lipoxygenase [Source:UniProtKB/TrEMBL;Acc:A0A1D6RVN7]	gi|27436755|gb|AAO13474.1|	Putative lipoxygenase [Oryza sativa Japonica Group]	oxidoreductase activity(GO:0016491);electron transport(GO:0006118);catalytic activity(GO:0003824);ion binding(GO:0043167);cation binding(GO:0043169);metal ion binding(GO:0046872);transition metal ion binding(GO:0046914);lipoxygenase activity(GO:0016165);oxidoreductase activity, acting on single donors with incorporation of molecular oxygen(GO:0016701);oxidoreductase activity, acting on single don…	bdi01100(Metabolic pathways);bdi00591(Linoleic acid metabolism)
TraesCS4B02G037700	1061.49	147.305	2.8492	1.98e-16	8.85e-15	Lipoxygenase [Source:UniProtKB/TrEMBL;Acc:A0A1D6RYF1]	gi|310656750|gb|ADP02185.1|	putative lipoxygenase [Triticum aestivum]	oxidoreductase activity(GO:0016491);electron transport(GO:0006118);catalytic activity(GO:0003824);ion binding(GO:0043167);cation binding(GO:0043169);metal ion binding(GO:0046872);transition metal ion binding(GO:0046914);lipoxygenase activity(GO:0016165);oxidoreductase activity, acting on single donors with incorporation of molecular oxygen(GO:0016701);oxidoreductase activity, acting on single don…	bdi00591(Linoleic acid metabolism)
TraesCS4B02G037800	831.507	61.6292	3.754	2.27e-24	2.55e-22	Lipoxygenase [Source:UniProtKB/TrEMBL;Acc:W5EBU6]	gi|937911000|dbj|BAS85920.1|	Os03g0700700, partial [Oryza sativa Japonica Group]	oxidoreductase activity(GO:0016491);electron transport(GO:0006118);catalytic activity(GO:0003824);ion binding(GO:0043167);cation binding(GO:0043169);metal ion binding(GO:0046872);transition metal ion binding(GO:0046914);lipoxygenase activity(GO:0016165);oxidoreductase activity, acting on single donors with incorporation of molecular oxygen(GO:0016701);oxidoreductase activity, acting on single don…	bdi00591(Linoleic acid metabolism)
TraesCS4B02G037900	4015.66	154.227	4.7025	2.27e-38	8.54e-36	Lipoxygenase [Source:UniProtKB/TrEMBL;Acc:X2D2V6]	gi|310656750|gb|ADP02185.1|	putative lipoxygenase [Triticum aestivum]	oxidoreductase activity(GO:0016491);electron transport(GO:0006118);catalytic activity(GO:0003824);ion binding(GO:0043167);cation binding(GO:0043169);metal ion binding(GO:0046872);transition metal ion binding(GO:0046914);lipoxygenase activity(GO:0016165);oxidoreductase activity, acting on single donors with incorporation of molecular oxygen(GO:0016701);oxidoreductase activity, acting on single don…	bdi00591(Linoleic acid metabolism)
TraesCS4D02G035200	2784.27	230.252	3.596	9.72e-15	3.42e-13		gi|239923159|gb|ACS34909.1|	lipoxygenase 1 [Triticum aestivum]	oxidoreductase activity(GO:0016491);electron transport(GO:0006118);catalytic activity(GO:0003824);ion binding(GO:0043167);cation binding(GO:0043169);metal ion binding(GO:0046872);transition metal ion binding(GO:0046914);lipoxygenase activity(GO:0016165);oxidoreductase activity, acting on single donors with incorporation of molecular oxygen(GO:0016701);oxidoreductase activity, acting on single don…	bdi00591(Linoleic acid metabolism)
TraesCS3A02G046100	1623.91	5.07429	8.3221	6.75e-32	1.53e-29		gi|124037|sp|P12940.1|IBB_HORVU	RecName: Full=Bowman-Birk type trypsin inhibitor	serine-type endopeptidase inhibitor activity(GO:0004867);endopeptidase inhibitor activity(GO:0004866);endopeptidase regulator activity(GO:0061135);peptidase inhibitor activity(GO:0030414);peptidase regulator activity(GO:0061134);extracellular region(GO:0005576);enzyme regulator activity(GO:0030234);enzyme inhibitor activity(GO:0004857);molecular_function(GO:0003674);cellular_component(GO:0005575)	—
TraesCS3B02G037000	1400.11	1.53371	9.8343	2.02e-21	1.65e-19		gi|124037|sp|P12940.1|IBB_HORVU	RecName: Full=Bowman-Birk type trypsin inhibitor	serine-type endopeptidase inhibitor activity(GO:0004867);endopeptidase inhibitor activity(GO:0004866);endopeptidase regulator activity(GO:0061135);peptidase inhibitor activity(GO:0030414);peptidase regulator activity(GO:0061134);extracellular region(GO:0005576);enzyme regulator activity(GO:0030234);enzyme inhibitor activity(GO:0004857);molecular_function(GO:0003674);cellular_component(GO:0005575)	—
TraesCS3B02G038700	153.463	0.339728	8.8193	2.05e-23	2.09e-21		gi|124037|sp|P12940.1|IBB_HORVU	RecName: Full=Bowman-Birk type trypsin inhibitor	serine-type endopeptidase inhibitor activity(GO:0004867);endopeptidase inhibitor activity(GO:0004866);endopeptidase regulator activity(GO:0061135);peptidase inhibitor activity(GO:0030414);peptidase regulator activity(GO:0061134);extracellular region(GO:0005576);enzyme regulator activity(GO:0030234);enzyme inhibitor activity(GO:0004857);molecular_function(GO:0003674);cellular_component(GO:0005575)	—
TraesCS3D02G033800	835.506	1.21071	9.4307	2.42e-44	1.4e-41		gi|124037|sp|P12940.1|IBB_HORVU	RecName: Full=Bowman-Birk type trypsin inhibitor	serine-type endopeptidase inhibitor activity(GO:0004867);endopeptidase inhibitor activity(GO:0004866);endopeptidase regulator activity(GO:0061135);peptidase inhibitor activity(GO:0030414);peptidase regulator activity(GO:0061134);extracellular region(GO:0005576);enzyme regulator activity(GO:0030234);enzyme inhibitor activity(GO:0004857);molecular_function(GO:0003674);cellular_component(GO:0005575)	—
TraesCS3D02G034200	1708.02	0	Inf	9.34e-12	2.08e-10		gi|124037|sp|P12940.1|IBB_HORVU	RecName: Full=Bowman-Birk type trypsin inhibitor	metabolic process(GO:0008152);biological_process(GO:0008150);serine-type endopeptidase inhibitor activity(GO:0004867);DNA-directed RNA polymerase complex(GO:0000428);DNA-directed RNA polymerase II, core complex(GO:0005665);RNA polymerase complex(GO:0030880);nuclear DNA-directed RNA polymerase complex(GO:0055029);endopeptidase inhibitor activity(GO:0004866);endopeptidase regulator activity(GO:0061…	—
TraesCS5A02G484800	301.851	904.229	-1.5828	1.03e-06	9.25e-06		gi|514812884|ref|XP_004981231.1|	PREDICTED: Bowman-Birk type trypsin inhibitor-like [Setaria italica]	serine-type endopeptidase inhibitor activity(GO:0004867);endopeptidase inhibitor activity(GO:0004866);endopeptidase regulator activity(GO:0061135);peptidase inhibitor activity(GO:0030414);peptidase regulator activity(GO:0061134);extracellular region(GO:0005576);enzyme regulator activity(GO:0030234);enzyme inhibitor activity(GO:0004857);molecular_function(GO:0003674);cellular_component(GO:0005575)	—
TraesCS1A02G086700	54.574	0	Inf	9.77e-09	1.29e-07		gi|58396945|gb|AAW72833.1|	subitilisin-chymotrypsin inhibitor [Oryza sativa Japonica Group]	biological_process(GO:0008150);response to wounding(GO:0009611);serine-type endopeptidase inhibitor activity(GO:0004867);endopeptidase inhibitor activity(GO:0004866);endopeptidase regulator activity(GO:0061135);peptidase inhibitor activity(GO:0030414);peptidase regulator activity(GO:0061134);response to stimulus(GO:0050896);response to stress(GO:0006950);enzyme regulator activity(GO:0030234);enzy…	—
TraesCS2A02G158700	287.65	0	Inf	1.64e-08	2.08e-07		gi|54290293|dbj|BAD61238.1|	putative subtilisin-chymotrypsin inhibitor 2 [Oryza sativa Japonica Group]	biological_process(GO:0008150);response to wounding(GO:0009611);serine-type endopeptidase inhibitor activity(GO:0004867);endopeptidase inhibitor activity(GO:0004866);endopeptidase regulator activity(GO:0061135);peptidase inhibitor activity(GO:0030414);peptidase regulator activity(GO:0061134);response to stimulus(GO:0050896);response to stress(GO:0006950);enzyme regulator activity(GO:0030234);enzy…	—
TraesCS2A02G158800	10922	242.451	5.4934	1.45e-25	1.85e-23		gi|54290293|dbj|BAD61238.1|	putative subtilisin-chymotrypsin inhibitor 2 [Oryza sativa Japonica Group]	carboxylic acid binding(GO:0031406);drug binding(GO:0008144);penicillin binding(GO:0008658);biological_process(GO:0008150);response to wounding(GO:0009611);serine-type endopeptidase inhibitor activity(GO:0004867);endopeptidase inhibitor activity(GO:0004866);endopeptidase regulator activity(GO:0061135);peptidase inhibitor activity(GO:0030414);peptidase regulator activity(GO:0061134);response to st…	—
TraesCS3D02G094200	16984.4	39.5833	8.7451	4.15e-27	6.06e-25		gi|226493001|ref|NP_001147325.1|	subtilisin-chymotrypsin inhibitor CI-1B [Zea mays]	biological_process(GO:0008150);response to wounding(GO:0009611);serine-type endopeptidase inhibitor activity(GO:0004867);endopeptidase inhibitor activity(GO:0004866);endopeptidase regulator activity(GO:0061135);peptidase inhibitor activity(GO:0030414);peptidase regulator activity(GO:0061134);response to stimulus(GO:0050896);response to stress(GO:0006950);enzyme regulator activity(GO:0030234);enzy…	—
S. avenae feeding vs Control
Gene_id	readcount_Sg48h	readcount_Control	log2FoldChange	pval	padj	Gene description	NR_ID	NR_Description	GO	KEGG
TraesCS4A02G061800	3155.84	72.0815	5.4522	3.97e-14	1.07e-11		gi|375004665|gb|AFA28140.1|	allene oxide synthase, partial [Triticum aestivum]	electron transport(GO:0006118)	bdi00592(alpha-Linolenic acid metabolism);bdi01110(Biosynthesis of secondary metabolites);bdi01100(Metabolic pathways)
TraesCS4A02G061900	750.385	5.99157	6.9686	4.77e-10	5.85e-08		gi|375004657|gb|AFA28136.1|	allene oxide synthase, partial [Triticum aestivum]	electron transport(GO:0006118)	bdi00592(alpha-Linolenic acid metabolism);bdi01110(Biosynthesis of secondary metabolites);bdi01100(Metabolic pathways)
TraesCS4B02G237500	1317.58	21.9175	5.9097	1.32e-11	2.25e-09		gi|375004659|gb|AFA28137.1|	allene oxide synthase, partial [Triticum aestivum]	electron transport(GO:0006118)	bdi00592(alpha-Linolenic acid metabolism);bdi01110(Biosynthesis of secondary metabolites);bdi01100(Metabolic pathways)
TraesCS4B02G237600	1460.45	19.44	6.2312	1.06e-19	6.93e-17		gi|375004657|gb|AFA28136.1|	allene oxide synthase, partial [Triticum aestivum]	electron transport(GO:0006118)	bdi00592(alpha-Linolenic acid metabolism);bdi01110(Biosynthesis of secondary metabolites);bdi01100(Metabolic pathways)
TraesCS4D02G238700	963.599	5.64404	7.4156	1.02e-08	8.87e-07		gi|375004659|gb|AFA28137.1|	allene oxide synthase, partial [Triticum aestivum]	electron transport(GO:0006118)	bdi00592(alpha-Linolenic acid metabolism);bdi01110(Biosynthesis of secondary metabolites);bdi01100(Metabolic pathways)
TraesCS4D02G238800	1561.96	72.5144	4.4289	1.69e-10	2.27e-08		gi|375004657|gb|AFA28136.1|	allene oxide synthase, partial [Triticum aestivum]	electron transport(GO:0006118)	bdi00592(alpha-Linolenic acid metabolism);bdi01110(Biosynthesis of secondary metabolites);bdi01100(Metabolic pathways)
TraesCS6B02G365200	247.42	48.4778	2.3516	8.82e-10	1.01e-07	Allene oxide cyclase 1 [Source:UniProtKB/TrEMBL;Acc:V5NW73]	gi|400653701|gb|AFP87550.1|	allene oxide cyclase 4 [Oryza sativa Indica Group]	—	bdi00592(alpha-Linolenic acid metabolism);bdi01110(Biosynthesis of secondary metabolites);bdi01100(Metabolic pathways)
TraesCS6D02G314300	162.139	38.8009	2.0631	4.22e-07	2.39e-05		gi|400653701|gb|AFP87550.1|	allene oxide cyclase 4 [Oryza sativa Indica Group]	—	bdi00592(alpha-Linolenic acid metabolism);bdi01110(Biosynthesis of secondary metabolites);bdi01100(Metabolic pathways)
TraesCS2A02G525500	34970.6	8146.93	2.1018	4.33e-22	3.84e-19	Lipoxygenase [Source:UniProtKB/TrEMBL;Acc:W5ASP5]	gi|414585029|tpg|DAA35600.1|	TPA: hypothetical protein ZEAMMB73_573191 [Zea mays]	catalytic activity(GO:0003824);ion binding(GO:0043167);cation binding(GO:0043169);metal ion binding(GO:0046872);lipoxygenase activity(GO:0016165);oxidoreductase activity, acting on single donors with incorporation of molecular oxygen(GO:0016701);oxidoreductase activity, acting on single donors with incorporation of molecular oxygen, incorporation of two atoms of oxygen(GO:0016702);dioxygenase act…	—
TraesCS2B02G555400	42662.9	13171.3	1.6956	1.06e-06	5.35e-05	Lipoxygenase [Source:UniProtKB/TrEMBL;Acc:W5BBF4]	gi|414585028|tpg|DAA35599.1|	TPA: hypothetical protein ZEAMMB73_573191 [Zea mays]	catalytic activity(GO:0003824);ion binding(GO:0043167);cation binding(GO:0043169);metal ion binding(GO:0046872);lipoxygenase activity(GO:0016165);oxidoreductase activity, acting on single donors with incorporation of molecular oxygen(GO:0016701);oxidoreductase activity, acting on single donors with incorporation of molecular oxygen, incorporation of two atoms of oxygen(GO:0016702);dioxygenase act…	—
TraesCS4B02G037700	1734.34	159.317	3.4444	1.23e-11	2.11e-09	Lipoxygenase [Source:UniProtKB/TrEMBL;Acc:A0A1D6RYF1]	gi|310656750|gb|ADP02185.1|	putative lipoxygenase [Triticum aestivum]	catalytic activity(GO:0003824);ion binding(GO:0043167);cation binding(GO:0043169);metal ion binding(GO:0046872);lipoxygenase activity(GO:0016165);oxidoreductase activity, acting on single donors with incorporation of molecular oxygen(GO:0016701);oxidoreductase activity, acting on single donors with incorporation of molecular oxygen, incorporation of two atoms of oxygen(GO:0016702);dioxygenase act…	—
TraesCS4B02G037800	461.337	66.5665	2.793	2.78e-08	2.17e-06	Lipoxygenase [Source:UniProtKB/TrEMBL;Acc:W5EBU6]	gi|937911000|dbj|BAS85920.1|	Os03g0700700, partial [Oryza sativa Japonica Group]	catalytic activity(GO:0003824);ion binding(GO:0043167);cation binding(GO:0043169);metal ion binding(GO:0046872);lipoxygenase activity(GO:0016165);oxidoreductase activity, acting on single donors with incorporation of molecular oxygen(GO:0016701);oxidoreductase activity, acting on single donors with incorporation of molecular oxygen, incorporation of two atoms of oxygen(GO:0016702);dioxygenase act…	—
TraesCS4B02G037900	3703.44	166.348	4.4766	7.44e-10	8.67e-08	Lipoxygenase [Source:UniProtKB/TrEMBL;Acc:X2D2V6]	gi|310656750|gb|ADP02185.1|	putative lipoxygenase [Triticum aestivum]	catalytic activity(GO:0003824);ion binding(GO:0043167);cation binding(GO:0043169);metal ion binding(GO:0046872);lipoxygenase activity(GO:0016165);oxidoreductase activity, acting on single donors with incorporation of molecular oxygen(GO:0016701);oxidoreductase activity, acting on single donors with incorporation of molecular oxygen, incorporation of two atoms of oxygen(GO:0016702);dioxygenase act…	—
TraesCS4D02G035100	496.409	239.333	1.0525	1.01e-06	5.13e-05	Lipoxygenase [Source:UniProtKB/TrEMBL;Acc:W5ETH6]	gi|937911000|dbj|BAS85920.1|	Os03g0700700, partial [Oryza sativa Japonica Group]	catalytic activity(GO:0003824);ion binding(GO:0043167);cation binding(GO:0043169);metal ion binding(GO:0046872);lipoxygenase activity(GO:0016165);oxidoreductase activity, acting on single donors with incorporation of molecular oxygen(GO:0016701);oxidoreductase activity, acting on single donors with incorporation of molecular oxygen, incorporation of two atoms of oxygen(GO:0016702);dioxygenase act…	—
TraesCS5A02G007900	75412.5	9381.41	3.0069	1.71e-32	3.98e-29	Lipoxygenase [Source:UniProtKB/TrEMBL;Acc:A0A1D5YTJ8]	gi|475588046|gb|EMT20738.1|	Lipoxygenase 2.2, chloroplastic [Aegilops tauschii]	catalytic activity(GO:0003824);ion binding(GO:0043167);cation binding(GO:0043169);metal ion binding(GO:0046872);lipoxygenase activity(GO:0016165);oxidoreductase activity, acting on single donors with incorporation of molecular oxygen(GO:0016701);oxidoreductase activity, acting on single donors with incorporation of molecular oxygen, incorporation of two atoms of oxygen(GO:0016702);dioxygenase act…	bdi00592(alpha-Linolenic acid metabolism);bdi01110(Biosynthesis of secondary metabolites);bdi01100(Metabolic pathways)
TraesCS5B02G006500	49064.9	3657.47	3.7458	4.38e-24	4.85e-21	Lipoxygenase [Source:UniProtKB/TrEMBL;Acc:W5FL28]	gi|475588046|gb|EMT20738.1|	Lipoxygenase 2.2, chloroplastic [Aegilops tauschii]	catalytic activity(GO:0003824);ion binding(GO:0043167);cation binding(GO:0043169);metal ion binding(GO:0046872);lipoxygenase activity(GO:0016165);oxidoreductase activity, acting on single donors with incorporation of molecular oxygen(GO:0016701);oxidoreductase activity, acting on single donors with incorporation of molecular oxygen, incorporation of two atoms of oxygen(GO:0016702);dioxygenase act…	bdi00592(alpha-Linolenic acid metabolism);bdi01110(Biosynthesis of secondary metabolites);bdi01100(Metabolic pathways)
TraesCS5D02G013400	70117.3	10677.4	2.7152	4.83e-24	5.28e-21	Lipoxygenase [Source:UniProtKB/TrEMBL;Acc:W5G4K3]	gi|475588046|gb|EMT20738.1|	Lipoxygenase 2.2, chloroplastic [Aegilops tauschii]	catalytic activity(GO:0003824);ion binding(GO:0043167);cation binding(GO:0043169);metal ion binding(GO:0046872);lipoxygenase activity(GO:0016165);oxidoreductase activity, acting on single donors with incorporation of molecular oxygen(GO:0016701);oxidoreductase activity, acting on single donors with incorporation of molecular oxygen, incorporation of two atoms of oxygen(GO:0016702);dioxygenase act…	bdi00592(alpha-Linolenic acid metabolism);bdi01110(Biosynthesis of secondary metabolites);bdi01100(Metabolic pathways)
TraesCS5D02G388700	69.4686	0	Inf	5.9e-24	6.38e-21	Lipoxygenase [Source:UniProtKB/TrEMBL;Acc:A0A1D5ZVH4]	gi|573926047|ref|XP_006650559.1|	PREDICTED: linoleate 9S-lipoxygenase 2-like [Oryza brachyantha]	catalytic activity(GO:0003824);ion binding(GO:0043167);cation binding(GO:0043169);metal ion binding(GO:0046872);lipoxygenase activity(GO:0016165);oxidoreductase activity, acting on single donors with incorporation of molecular oxygen(GO:0016701);oxidoreductase activity, acting on single donors with incorporation of molecular oxygen, incorporation of two atoms of oxygen(GO:0016702);dioxygenase act…	—
TraesCS6B02G160400	19597.8	138.715	7.1424	3.06e-10	3.9e-08	Lipoxygenase [Source:UniProtKB/TrEMBL;Acc:A0A1D6AYW9]	gi|242038439|ref|XP_002466614.1|	hypothetical protein SORBIDRAFT_01g011050 [Sorghum bicolor]	catalytic activity(GO:0003824);ion binding(GO:0043167);cation binding(GO:0043169);metal ion binding(GO:0046872);lipoxygenase activity(GO:0016165);oxidoreductase activity, acting on single donors with incorporation of molecular oxygen(GO:0016701);oxidoreductase activity, acting on single donors with incorporation of molecular oxygen, incorporation of two atoms of oxygen(GO:0016702);dioxygenase act…	—
TraesCS6D02G121900	11130.6	15.0594	9.5297	1.01e-13	2.52e-11		gi|573925809|ref|XP_006650443.1|	PREDICTED: putative linoleate 9S-lipoxygenase 3-like [Oryza brachyantha]	catalytic activity(GO:0003824);ion binding(GO:0043167);cation binding(GO:0043169);metal ion binding(GO:0046872);lipoxygenase activity(GO:0016165);oxidoreductase activity, acting on single donors with incorporation of molecular oxygen(GO:0016701);oxidoreductase activity, acting on single donors with incorporation of molecular oxygen, incorporation of two atoms of oxygen(GO:0016702);dioxygenase act…	—
TraesCS3A02G046100	143.556	5.46557	4.7151	5.29e-11	7.9e-09		gi|124037|sp|P12940.1|IBB_HORVU	RecName: Full=Bowman-Birk type trypsin inhibitor	molecular_function(GO:0003674);serine-type endopeptidase inhibitor activity(GO:0004867);enzyme inhibitor activity(GO:0004857);extracellular region(GO:0005576);endopeptidase inhibitor activity(GO:0004866);endopeptidase regulator activity(GO:0061135);peptidase inhibitor activity(GO:0030414);peptidase regulator activity(GO:0061134);enzyme regulator activity(GO:0030234);cellular_component(GO:0005575)	—
TraesCS3B02G037100	194.608	3.37314	5.8503	5.07e-09	4.77e-07		gi|474253416|gb|EMS60285.1|	Bowman-Birk type trypsin inhibitor [Triticum urartu]	molecular_function(GO:0003674);serine-type endopeptidase inhibitor activity(GO:0004867);enzyme inhibitor activity(GO:0004857);extracellular region(GO:0005576);endopeptidase inhibitor activity(GO:0004866);endopeptidase regulator activity(GO:0061135);peptidase inhibitor activity(GO:0030414);peptidase regulator activity(GO:0061134);enzyme regulator activity(GO:0030234);cellular_component(GO:0005575)	—
TraesCS3B02G038700	58.0997	0.363045	7.3222	2.7e-18	1.51e-15		gi|124037|sp|P12940.1|IBB_HORVU	RecName: Full=Bowman-Birk type trypsin inhibitor	molecular_function(GO:0003674);serine-type endopeptidase inhibitor activity(GO:0004867);enzyme inhibitor activity(GO:0004857);extracellular region(GO:0005576);endopeptidase inhibitor activity(GO:0004866);endopeptidase regulator activity(GO:0061135);peptidase inhibitor activity(GO:0030414);peptidase regulator activity(GO:0061134);enzyme regulator activity(GO:0030234);cellular_component(GO:0005575)	—
TraesCS3D02G034200	29.7197	0	Inf	2.14e-11	3.5e-09		gi|124037|sp|P12940.1|IBB_HORVU	RecName: Full=Bowman-Birk type trypsin inhibitor	molecular_function(GO:0003674);serine-type endopeptidase inhibitor activity(GO:0004867);enzyme inhibitor activity(GO:0004857);extracellular region(GO:0005576);endopeptidase inhibitor activity(GO:0004866);endopeptidase regulator activity(GO:0061135);peptidase inhibitor activity(GO:0030414);peptidase regulator activity(GO:0061134);metabolic process(GO:0008152);DNA-directed RNA polymerase complex(GO…	—

## Sheet: Ethylene pathway genes
S. graminum feeding vs Control
Gene_id	readcount_Sg48h	readcount_Control	log2FoldChange	pval	padj	Gene description	NR_ID	NR_Description	GO	KEGG
TraesCS2B02G414800	208.185	0.902491	7.8497	3.58e-09	5.12e-08		gi|932171260|gb|ALG62598.1|	1-aminocyclopropane-1-carboxylate synthase [Echinochloa crus-galli]	catalytic activity(GO:0003824);transaminase activity(GO:0008483);transferase activity, transferring nitrogenous groups(GO:0016769);metabolic process(GO:0008152);biological_process(GO:0008150);transferase activity(GO:0016740);biosynthetic process(GO:0009058);molecular_function(GO:0003674)	bdi01100(Metabolic pathways);bdi00270(Cysteine and methionine metabolism)
TraesCS2D02G394200	185.449	5.39379	5.1036	4.84e-06	3.76e-05		gi|932171260|gb|ALG62598.1|	1-aminocyclopropane-1-carboxylate synthase [Echinochloa crus-galli]	catalytic activity(GO:0003824);transaminase activity(GO:0008483);transferase activity, transferring nitrogenous groups(GO:0016769);metabolic process(GO:0008152);biological_process(GO:0008150);transferase activity(GO:0016740);biosynthetic process(GO:0009058);molecular_function(GO:0003674)	bdi01100(Metabolic pathways);bdi00270(Cysteine and methionine metabolism)
TraesCS6B02G355900	301.305	13.892	4.4389	2.34e-10	4.11e-09		gi|397740898|gb|AFO63018.1|	ACC oxidase [Hordeum vulgare]	—	bdi01100(Metabolic pathways);bdi00270(Cysteine and methionine metabolism)
TraesCS6A02G325700	465.873	28.3965	4.0362	5.96e-08	6.84e-07		gi|357137917|ref|XP_003570545.1|	PREDICTED: 1-aminocyclopropane-1-carboxylate oxidase 1-like [Brachypodium distachyon]	—	bdi01100(Metabolic pathways);bdi00270(Cysteine and methionine metabolism)
TraesCS6B02G356200	306.047	9.24997	5.0482	8.82e-13	2.31e-11		gi|357137917|ref|XP_003570545.1|	PREDICTED: 1-aminocyclopropane-1-carboxylate oxidase 1-like [Brachypodium distachyon]	—	bdi01100(Metabolic pathways);bdi00270(Cysteine and methionine metabolism)
TraesCS1B02G282300	31.4556	0	Inf	1.05e-05	7.57e-05		gi|670388652|ref|XP_008674780.1|	PREDICTED: ethylene-responsive transcription factor ERF115-like [Zea mays]	metabolic process(GO:0008152);biological_process(GO:0008150);biosynthetic process(GO:0009058);molecular_function(GO:0003674);primary metabolic process(GO:0044238);nitrogen compound metabolic process(GO:0006807);cellular metabolic process(GO:0044237);cellular nitrogen compound metabolic process(GO:0034641);nucleic acid binding transcription factor activity(GO:0001071);sequence-specific DNA binding…	—
TraesCS2D02G414300	39.601	0	Inf	1.63e-07	1.72e-06		gi|573942513|ref|XP_006653641.1|	PREDICTED: ethylene-responsive transcription factor 6-like [Oryza brachyantha]	metabolic process(GO:0008152);biological_process(GO:0008150);biosynthetic process(GO:0009058);molecular_function(GO:0003674);primary metabolic process(GO:0044238);nitrogen compound metabolic process(GO:0006807);cellular metabolic process(GO:0044237);cellular nitrogen compound metabolic process(GO:0034641);nucleic acid binding transcription factor activity(GO:0001071);sequence-specific DNA binding…	—
TraesCS3D02G321700	0	16.3818	#NAME?	5.74e-06	4.38e-05		gi|670389024|ref|XP_008674936.1|	PREDICTED: ethylene-responsive transcription factor 12-like [Zea mays]	metabolic process(GO:0008152);biological_process(GO:0008150);biosynthetic process(GO:0009058);molecular_function(GO:0003674);primary metabolic process(GO:0044238);nitrogen compound metabolic process(GO:0006807);cellular metabolic process(GO:0044237);cellular nitrogen compound metabolic process(GO:0034641);nucleic acid binding transcription factor activity(GO:0001071);sequence-specific DNA binding…	—
TraesCS4A02G001300	111.018	2.83156	5.2931	6.15e-08	7.03e-07		gi|670426074|ref|XP_008653663.1|	PREDICTED: ethylene-responsive transcription factor ABR1-like [Zea mays]	metabolic process(GO:0008152);biological_process(GO:0008150);biosynthetic process(GO:0009058);molecular_function(GO:0003674);primary metabolic process(GO:0044238);nitrogen compound metabolic process(GO:0006807);cellular metabolic process(GO:0044237);cellular nitrogen compound metabolic process(GO:0034641);nucleic acid binding transcription factor activity(GO:0001071);sequence-specific DNA binding…	—
TraesCS4A02G326400	122.265	0	Inf	4.24e-28	6.85e-26		gi|672108349|ref|XP_008784708.1|	PREDICTED: ethylene-responsive transcription factor 1B-like [Phoenix dactylifera]	metabolic process(GO:0008152);biological_process(GO:0008150);biosynthetic process(GO:0009058);molecular_function(GO:0003674);primary metabolic process(GO:0044238);nitrogen compound metabolic process(GO:0006807);cellular metabolic process(GO:0044237);cellular nitrogen compound metabolic process(GO:0034641);nucleic acid binding transcription factor activity(GO:0001071);sequence-specific DNA binding…	bdi04075(Plant hormone signal transduction)
TraesCS4D02G313400	16.7784	0	Inf	2.54e-06	2.1e-05		gi|573931873|ref|XP_006651045.1|	PREDICTED: ethylene-responsive transcription factor ERF096-like [Oryza brachyantha]	metabolic process(GO:0008152);biological_process(GO:0008150);biosynthetic process(GO:0009058);molecular_function(GO:0003674);primary metabolic process(GO:0044238);nitrogen compound metabolic process(GO:0006807);cellular metabolic process(GO:0044237);cellular nitrogen compound metabolic process(GO:0034641);nucleic acid binding transcription factor activity(GO:0001071);sequence-specific DNA binding…	—
TraesCS5B02G214400	132.896	465.826	-1.8095	2.98e-07	2.99e-06	Ethylene responsive transcription factor 5a [Source:UniProtKB/TrEMBL;Acc:K4GPS6]	gi|56567581|gb|AAV98700.1|	BTH-induced ERF transcriptional factor 1 [Oryza sativa Indica Group]	metabolic process(GO:0008152);biological_process(GO:0008150);biosynthetic process(GO:0009058);molecular_function(GO:0003674);primary metabolic process(GO:0044238);nitrogen compound metabolic process(GO:0006807);cellular metabolic process(GO:0044237);cellular nitrogen compound metabolic process(GO:0034641);nucleic acid binding transcription factor activity(GO:0001071);sequence-specific DNA binding…	—
TraesCS6B02G268700	22.8928	0.30083	6.2498	3.66e-07	3.59e-06		gi|514803308|ref|XP_004976542.1|	PREDICTED: ethylene-responsive transcription factor ERF025 isoform X1 [Setaria italica]	metabolic process(GO:0008152);biological_process(GO:0008150);biosynthetic process(GO:0009058);molecular_function(GO:0003674);primary metabolic process(GO:0044238);nitrogen compound metabolic process(GO:0006807);cellular metabolic process(GO:0044237);cellular nitrogen compound metabolic process(GO:0034641);nucleic acid binding transcription factor activity(GO:0001071);sequence-specific DNA binding…	—
TraesCS6B02G281000	173.224	0	Inf	7.25e-10	1.18e-08		gi|357165106|ref|XP_003580272.1|	PREDICTED: ethylene-responsive transcription factor 2 [Brachypodium distachyon]	metabolic process(GO:0008152);biological_process(GO:0008150);biosynthetic process(GO:0009058);molecular_function(GO:0003674);primary metabolic process(GO:0044238);nitrogen compound metabolic process(GO:0006807);cellular metabolic process(GO:0044237);cellular nitrogen compound metabolic process(GO:0034641);nucleic acid binding transcription factor activity(GO:0001071);sequence-specific DNA binding…	—
TraesCS6D02G225500	148.089	0.647948	7.8364	3.89e-10	6.59e-09		gi|148009084|gb|ABQ52686.1|	ethylene-responsive factor [Thinopyrum intermedium]	metabolic process(GO:0008152);biological_process(GO:0008150);biosynthetic process(GO:0009058);molecular_function(GO:0003674);primary metabolic process(GO:0044238);nitrogen compound metabolic process(GO:0006807);cellular metabolic process(GO:0044237);cellular nitrogen compound metabolic process(GO:0034641);nucleic acid binding transcription factor activity(GO:0001071);sequence-specific DNA binding…	—
TraesCS7A02G369500	163.811	11.6325	3.8158	1.79e-16	8.04e-15		gi|50725389|dbj|BAD32863.1|	putative ethylene-responsive transcriptional coactivator [Oryza sativa Japonica Group]	metabolic process(GO:0008152);biological_process(GO:0008150);cytoplasm(GO:0005737);cytoplasmic part(GO:0044444);translation(GO:0006412);structural constituent of ribosome(GO:0003735);ribosome(GO:0005840);structural molecule activity(GO:0005198);ribonucleoprotein complex(GO:0030529);biosynthetic process(GO:0009058);molecular_function(GO:0003674);non-membrane-bounded organelle(GO:0043228);intracell…	—
TraesCS3D02G250500	262.15	36.4858	2.845	2.05e-07	2.12e-06		gi|573913859|ref|XP_006644608.1|	PREDICTED: protein REVERSION-TO-ETHYLENE SENSITIVITY1-like [Oryza brachyantha]	—	—
TraesCS4A02G275600	10.1043	102.376	-3.3408	6.2e-11	1.2e-09		gi|514814614|ref|XP_004982078.1|	PREDICTED: ethylene-insensitive protein 2-like isoform X1 [Setaria italica]	transport(GO:0006810);establishment of localization(GO:0051234);localization(GO:0051179);transporter activity(GO:0005215);biological_process(GO:0008150);membrane(GO:0016020);molecular_function(GO:0003674);cellular_component(GO:0005575);cell(GO:0005623);cell part(GO:0044464)	bdi04075(Plant hormone signal transduction)
TraesCS4D02G036000	22.5008	267.452	-3.5712	8.85e-18	4.72e-16		gi|514814614|ref|XP_004982078.1|	PREDICTED: ethylene-insensitive protein 2-like isoform X1 [Setaria italica]	metabolic process(GO:0008152);transport(GO:0006810);establishment of localization(GO:0051234);localization(GO:0051179);transporter activity(GO:0005215);biological_process(GO:0008150);cytoplasm(GO:0005737);membrane(GO:0016020);cytoplasmic part(GO:0044444);translation(GO:0006412);structural constituent of ribosome(GO:0003735);ribosome(GO:0005840);structural molecule activity(GO:0005198);ribonucleop…	bdi04075(Plant hormone signal transduction)
TraesCS5A02G547500	104.335	471.106	-2.1748	1.11e-09	1.73e-08		gi|573925813|ref|XP_006650445.1|	PREDICTED: ethylene-insensitive protein 2-like [Oryza brachyantha]	transport(GO:0006810);establishment of localization(GO:0051234);localization(GO:0051179);transporter activity(GO:0005215);biological_process(GO:0008150);membrane(GO:0016020);molecular_function(GO:0003674);cellular_component(GO:0005575);cell(GO:0005623);cell part(GO:0044464)	bdi04075(Plant hormone signal transduction)
TraesCS7A02G246100	63.9405	229.142	-1.8414	6.38e-07	5.95e-06		gi|1002867118|ref|XP_015696238.1|	PREDICTED: ETHYLENE INSENSITIVE 3-like 3 protein isoform X1 [Oryza brachyantha]	—	bdi04075(Plant hormone signal transduction)
TraesCS7B02G145400	34.1505	169.863	-2.3144	1.12e-08	1.46e-07		gi|514731473|ref|XP_004957192.1|	PREDICTED: ETHYLENE INSENSITIVE 3-like 3 protein [Setaria italica]	—	bdi04075(Plant hormone signal transduction)
S. avenae feeding vs Control
Gene_id	readcount_Sg48h	readcount_Control	log2FoldChange	pval	padj	Gene description	NR_ID	NR_Description	GO	KEGG
TraesCS4A02G109200	62.6766	2.97711	4.3959	1.85e-06	8.67e-05		gi|1002845848|ref|XP_015689853.1|	PREDICTED: 1-aminocyclopropane-1-carboxylate oxidase-like [Oryza brachyantha]	—	—
TraesCS1A02G314300	96.1029	26.3733	1.8655	1.5e-07	9.54e-06	Ethylene-responsive factor-like transcription factor ERFL2c [Source:UniProtKB/TrEMBL;Acc:A7XA05]	gi|357133139|ref|XP_003568185.1|	PREDICTED: ethylene-responsive transcription factor 8-like [Brachypodium distachyon]	molecular_function(GO:0003674);metabolic process(GO:0008152);biological_process(GO:0008150);primary metabolic process(GO:0044238);macromolecule metabolic process(GO:0043170);cellular macromolecule metabolic process(GO:0044260);cellular metabolic process(GO:0044237);nucleic acid binding transcription factor activity(GO:0001071);sequence-specific DNA binding transcription factor activity(GO:0003700…	—
TraesCS2B02G116900	149.868	51.5737	1.539	1.69e-07	1.06e-05		gi|551484957|gb|AGY30671.1|	ethylene insensitive 3, partial [Saccharum hybrid cultivar]	—	bdi04075(Plant hormone signal transduction)
TraesCS5A02G547500	208.933	509.242	-1.2853	3.08e-09	3.07e-07		gi|573925813|ref|XP_006650445.1|	PREDICTED: ethylene-insensitive protein 2-like [Oryza brachyantha]	molecular_function(GO:0003674);membrane(GO:0016020);localization(GO:0051179);transport(GO:0006810);establishment of localization(GO:0051234);transporter activity(GO:0005215);biological_process(GO:0008150);cellular_component(GO:0005575);cell(GO:0005623);cell part(GO:0044464)	bdi04075(Plant hormone signal transduction)
TraesCS6B02G281000	28.7876	0	Inf	7.8e-07	4.12e-05		gi|357165106|ref|XP_003580272.1|	PREDICTED: ethylene-responsive transcription factor 2 [Brachypodium distachyon]	molecular_function(GO:0003674);metabolic process(GO:0008152);biological_process(GO:0008150);primary metabolic process(GO:0044238);macromolecule metabolic process(GO:0043170);cellular macromolecule metabolic process(GO:0044260);cellular metabolic process(GO:0044237);nucleic acid binding transcription factor activity(GO:0001071);sequence-specific DNA binding transcription factor activity(GO:0003700…	—
