# Supplementary material for: Comparative transcriptome and histological analyses of wheat in response to phytotoxic aphid Schizaphis graminum and non-phytotoxic aphid Sitobion avenae feeding
Source: BMC Plant Biol. 2019 Dec 10;19:547. doi: 10.1186/s12870-019-2148-5 (PMC6902339; doi:10.1186/s12870-019-2148-5)
Supplement: Supplementary file 5 — Additional file 5: Data S3. Transcript levels of genes involved in ROS scavenge after aphid feeding. [file 12870_2019_2148_MOESM5_ESM.xlsx]

## Sheet: POD
S. graminum feeding vs Control
Gene_id	readcount_Sg48h	readcount_Control	log2FoldChange	pval	padj	Gene description	NR_ID	NR_Description	GO	KEGG
Novel01997	1281.33	61.573	4.3792	8.28e-07	7.56e-06	-	gi|57635153|gb|AAW52718.1|	peroxidase 4 [Triticum monococcum]	oxidoreductase activity(GO:0016491);catalytic activity(GO:0003824);response to chemical stimulus(GO:0042221);antioxidant activity(GO:0016209);peroxidase activity(GO:0004601);oxidoreductase activity, acting on peroxide as acceptor(GO:0016684);biological_process(GO:0008150);response to oxidative stress(GO:0006979);response to stimulus(GO:0050896);response to stress(GO:0006950);molecular_function(GO…	bdi01100(Metabolic pathways)
Novel02360	56.53	0	Inf	8.57e-17	4e-15	-	gi|193074369|gb|ACF08090.1|	class III peroxidase [Triticum aestivum]	oxidoreductase activity(GO:0016491);catalytic activity(GO:0003824);response to chemical stimulus(GO:0042221);antioxidant activity(GO:0016209);peroxidase activity(GO:0004601);oxidoreductase activity, acting on peroxide as acceptor(GO:0016684);biological_process(GO:0008150);response to oxidative stress(GO:0006979);response to stimulus(GO:0050896);response to stress(GO:0006950);molecular_function(GO…	bdi01100(Metabolic pathways)
TraesCS1A02G078600	36.428	0	Inf	9.5e-12	2.11e-10	Peroxidase [Source:UniProtKB/TrEMBL;Acc:W4ZYU3]	gi|357134773|ref|XP_003568990.1|	PREDICTED: peroxidase 5-like [Brachypodium distachyon]	oxidoreductase activity(GO:0016491);catalytic activity(GO:0003824);response to chemical stimulus(GO:0042221);antioxidant activity(GO:0016209);peroxidase activity(GO:0004601);oxidoreductase activity, acting on peroxide as acceptor(GO:0016684);biological_process(GO:0008150);response to oxidative stress(GO:0006979);response to stimulus(GO:0050896);response to stress(GO:0006950);molecular_function(GO…	bdi01100(Metabolic pathways)
TraesCS1A02G108400	55.7362	9.10916	2.6132	8.14e-06	6e-05	Peroxidase [Source:UniProtKB/TrEMBL;Acc:W4ZYX8]	gi|45685283|gb|AAS75401.1|	peroxidase, partial [Zea mays]	oxidoreductase activity(GO:0016491);catalytic activity(GO:0003824);response to chemical stimulus(GO:0042221);antioxidant activity(GO:0016209);peroxidase activity(GO:0004601);oxidoreductase activity, acting on peroxide as acceptor(GO:0016684);biological_process(GO:0008150);response to oxidative stress(GO:0006979);response to stimulus(GO:0050896);response to stress(GO:0006950);molecular_function(GO…	bdi01100(Metabolic pathways)
TraesCS1A02G124200	184.308	43.6588	2.0778	9.75e-08	1.08e-06	Peroxidase [Source:UniProtKB/TrEMBL;Acc:W4ZY90]	gi|474142846|gb|EMS56640.1|	Peroxidase 12 [Triticum urartu]	oxidoreductase activity(GO:0016491);catalytic activity(GO:0003824);response to chemical stimulus(GO:0042221);antioxidant activity(GO:0016209);peroxidase activity(GO:0004601);oxidoreductase activity, acting on peroxide as acceptor(GO:0016684);biological_process(GO:0008150);response to oxidative stress(GO:0006979);response to stimulus(GO:0050896);response to stress(GO:0006950);molecular_function(GO…	bdi01100(Metabolic pathways)
TraesCS1B02G095800	303.031	48.4007	2.6464	4.52e-12	1.06e-10	Peroxidase [Source:UniProtKB/TrEMBL;Acc:W5A8K7]	gi|212274885|ref|NP_001130224.1|	uncharacterized protein LOC100191318 precursor [Zea mays]	oxidoreductase activity(GO:0016491);catalytic activity(GO:0003824);response to chemical stimulus(GO:0042221);antioxidant activity(GO:0016209);peroxidase activity(GO:0004601);oxidoreductase activity, acting on peroxide as acceptor(GO:0016684);biological_process(GO:0008150);response to oxidative stress(GO:0006979);response to stimulus(GO:0050896);response to stress(GO:0006950);molecular_function(GO…	—
TraesCS1D02G080600	70.9133	0.30083	7.881	8.14e-08	9.11e-07	Peroxidase [Source:UniProtKB/TrEMBL;Acc:W5AK71]	gi|357134773|ref|XP_003568990.1|	PREDICTED: peroxidase 5-like [Brachypodium distachyon]	oxidoreductase activity(GO:0016491);catalytic activity(GO:0003824);response to chemical stimulus(GO:0042221);antioxidant activity(GO:0016209);peroxidase activity(GO:0004601);oxidoreductase activity, acting on peroxide as acceptor(GO:0016684);biological_process(GO:0008150);response to oxidative stress(GO:0006979);response to stimulus(GO:0050896);response to stress(GO:0006950);molecular_function(GO…	bdi01100(Metabolic pathways)
TraesCS1D02G096300	132.395	7.79654	4.0859	7.42e-07	6.83e-06	Peroxidase [Source:UniProtKB/TrEMBL;Acc:W5AMY7]	gi|242034331|ref|XP_002464560.1|	hypothetical protein SORBIDRAFT_01g020830 [Sorghum bicolor]	oxidoreductase activity(GO:0016491);catalytic activity(GO:0003824);response to chemical stimulus(GO:0042221);antioxidant activity(GO:0016209);peroxidase activity(GO:0004601);oxidoreductase activity, acting on peroxide as acceptor(GO:0016684);biological_process(GO:0008150);response to oxidative stress(GO:0006979);response to stimulus(GO:0050896);response to stress(GO:0006950);molecular_function(GO…	bdi01100(Metabolic pathways)
TraesCS2A02G263500	125.781	605.376	-2.2669	3.04e-08	3.67e-07		gi|743871344|ref|XP_010906276.1|	PREDICTED: peroxidase 51-like [Elaeis guineensis]	oxidoreductase activity(GO:0016491);catalytic activity(GO:0003824);response to chemical stimulus(GO:0042221);antioxidant activity(GO:0016209);peroxidase activity(GO:0004601);oxidoreductase activity, acting on peroxide as acceptor(GO:0016684);biological_process(GO:0008150);response to oxidative stress(GO:0006979);response to stimulus(GO:0050896);response to stress(GO:0006950);molecular_function(GO…	bdi01100(Metabolic pathways)
TraesCS2A02G509800	35.3714	0	Inf	1.25e-11	2.73e-10	Peroxidase [Source:UniProtKB/TrEMBL;Acc:W5AQY6]	gi|514804366|ref|XP_004977056.1|	PREDICTED: peroxidase 4-like [Setaria italica]	oxidoreductase activity(GO:0016491);catalytic activity(GO:0003824);response to chemical stimulus(GO:0042221);antioxidant activity(GO:0016209);peroxidase activity(GO:0004601);oxidoreductase activity, acting on peroxide as acceptor(GO:0016684);biological_process(GO:0008150);response to oxidative stress(GO:0006979);response to stimulus(GO:0050896);response to stress(GO:0006950);molecular_function(GO…	bdi01100(Metabolic pathways)
TraesCS2A02G573500	25.048	0	Inf	1.01e-08	1.33e-07	Peroxidase [Source:UniProtKB/TrEMBL;Acc:W5AVK6]	gi|326490303|dbj|BAJ84815.1|	predicted protein [Hordeum vulgare subsp. vulgare]	oxidoreductase activity(GO:0016491);catalytic activity(GO:0003824);response to chemical stimulus(GO:0042221);antioxidant activity(GO:0016209);peroxidase activity(GO:0004601);oxidoreductase activity, acting on peroxide as acceptor(GO:0016684);biological_process(GO:0008150);response to oxidative stress(GO:0006979);response to stimulus(GO:0050896);response to stress(GO:0006950);molecular_function(GO…	bdi01100(Metabolic pathways)
TraesCS2A02G573900	1797	1.28851	10.446	6.11e-07	5.73e-06	Peroxidase [Source:UniProtKB/TrEMBL;Acc:W5AS89]	gi|326521344|dbj|BAJ96875.1|	predicted protein [Hordeum vulgare subsp. vulgare]	oxidoreductase activity(GO:0016491);catalytic activity(GO:0003824);response to chemical stimulus(GO:0042221);antioxidant activity(GO:0016209);peroxidase activity(GO:0004601);oxidoreductase activity, acting on peroxide as acceptor(GO:0016684);biological_process(GO:0008150);response to oxidative stress(GO:0006979);response to stimulus(GO:0050896);response to stress(GO:0006950);molecular_function(GO…	bdi01100(Metabolic pathways)
TraesCS2B02G124600	4694	18.1456	8.0151	5.51e-48	4.5e-45	Peroxidase [Source:UniProtKB/TrEMBL;Acc:A0A1D5UFJ5]	gi|326534360|dbj|BAJ89530.1|	predicted protein [Hordeum vulgare subsp. vulgare]	oxidoreductase activity(GO:0016491);small molecule metabolic process(GO:0044281);catalytic activity(GO:0003824);amine metabolic process(GO:0009308);cellular ketone metabolic process(GO:0042180);organic acid metabolic process(GO:0006082);carboxylic acid metabolic process(GO:0019752);oxoacid metabolic process(GO:0043436);cellular amine metabolic process(GO:0044106);cellular amino acid metabolic pro…	bdi01100(Metabolic pathways)
TraesCS2B02G124800	8778.06	75.3245	6.8646	9.91e-60	1.44e-56	Peroxidase [Source:UniProtKB/TrEMBL;Acc:C6ETB3]	gi|326496074|dbj|BAJ90658.1|	predicted protein [Hordeum vulgare subsp. vulgare]	oxidoreductase activity(GO:0016491);catalytic activity(GO:0003824);response to chemical stimulus(GO:0042221);antioxidant activity(GO:0016209);peroxidase activity(GO:0004601);oxidoreductase activity, acting on peroxide as acceptor(GO:0016684);biological_process(GO:0008150);response to oxidative stress(GO:0006979);response to stimulus(GO:0050896);response to stress(GO:0006950);molecular_function(GO…	bdi01100(Metabolic pathways)
TraesCS2B02G125800	1746.9	463.412	1.9144	2.03e-08	2.53e-07	Peroxidase [Source:UniProtKB/TrEMBL;Acc:A0A1D5UAL2]	gi|57635155|gb|AAW52719.1|	peroxidase 5, partial [Triticum monococcum]	oxidoreductase activity(GO:0016491);catalytic activity(GO:0003824);response to chemical stimulus(GO:0042221);antioxidant activity(GO:0016209);peroxidase activity(GO:0004601);oxidoreductase activity, acting on peroxide as acceptor(GO:0016684);biological_process(GO:0008150);response to oxidative stress(GO:0006979);response to stimulus(GO:0050896);response to stress(GO:0006950);molecular_function(GO…	bdi01100(Metabolic pathways)
TraesCS2B02G126200	4010.79	101.763	5.3006	2.7e-45	1.64e-42	Peroxidase [Source:UniProtKB/TrEMBL;Acc:A0A1D5UAY9]	gi|57635155|gb|AAW52719.1|	peroxidase 5, partial [Triticum monococcum]	oxidoreductase activity(GO:0016491);catalytic activity(GO:0003824);response to chemical stimulus(GO:0042221);antioxidant activity(GO:0016209);peroxidase activity(GO:0004601);oxidoreductase activity, acting on peroxide as acceptor(GO:0016684);biological_process(GO:0008150);response to oxidative stress(GO:0006979);response to stimulus(GO:0050896);response to stress(GO:0006950);molecular_function(GO…	bdi01100(Metabolic pathways)
TraesCS2B02G278500	51.6361	497.276	-3.2676	1.21e-16	5.55e-15	Peroxidase [Source:UniProtKB/TrEMBL;Acc:W5BAV5]	gi|672137861|ref|XP_008792666.1|	PREDICTED: peroxidase 51-like [Phoenix dactylifera]	oxidoreductase activity(GO:0016491);catalytic activity(GO:0003824);response to chemical stimulus(GO:0042221);antioxidant activity(GO:0016209);peroxidase activity(GO:0004601);oxidoreductase activity, acting on peroxide as acceptor(GO:0016684);biological_process(GO:0008150);response to oxidative stress(GO:0006979);response to stimulus(GO:0050896);response to stress(GO:0006950);molecular_function(GO…	bdi01100(Metabolic pathways)
TraesCS2B02G372500	0.630179	23.7017	-5.2331	1.37e-06	1.2e-05	Peroxidase [Source:UniProtKB/TrEMBL;Acc:W5B6M4]	gi|670414829|ref|XP_008648558.1|	PREDICTED: peroxidase 43-like [Zea mays]	oxidoreductase activity(GO:0016491);catalytic activity(GO:0003824);response to chemical stimulus(GO:0042221);antioxidant activity(GO:0016209);peroxidase activity(GO:0004601);oxidoreductase activity, acting on peroxide as acceptor(GO:0016684);biological_process(GO:0008150);response to oxidative stress(GO:0006979);response to stimulus(GO:0050896);response to stress(GO:0006950);molecular_function(GO…	bdi01100(Metabolic pathways)
TraesCS2B02G537700	50.0942	0	Inf	6.9e-06	5.17e-05	Peroxidase [Source:UniProtKB/TrEMBL;Acc:W5BDE0]	gi|992165438|gb|KXG27278.1|	hypothetical protein SORBI_006G243600 [Sorghum bicolor]	oxidoreductase activity(GO:0016491);catalytic activity(GO:0003824);response to chemical stimulus(GO:0042221);antioxidant activity(GO:0016209);peroxidase activity(GO:0004601);oxidoreductase activity, acting on peroxide as acceptor(GO:0016684);biological_process(GO:0008150);response to oxidative stress(GO:0006979);response to stimulus(GO:0050896);response to stress(GO:0006950);molecular_function(GO…	bdi01100(Metabolic pathways)
TraesCS2B02G613900	646.872	1.22549	9.044	4.74e-09	6.64e-08	Peroxidase [Source:UniProtKB/TrEMBL;Acc:W5BCG4]	gi|57635165|gb|AAW52724.1|	peroxidase 10, partial [Triticum monococcum]	oxidoreductase activity(GO:0016491);catalytic activity(GO:0003824);response to chemical stimulus(GO:0042221);antioxidant activity(GO:0016209);peroxidase activity(GO:0004601);oxidoreductase activity, acting on peroxide as acceptor(GO:0016684);biological_process(GO:0008150);response to oxidative stress(GO:0006979);response to stimulus(GO:0050896);response to stress(GO:0006950);molecular_function(GO…	bdi01100(Metabolic pathways)
TraesCS2D02G107300	66.9708	4.98171	3.7488	3.43e-10	5.87e-09	Peroxidase [Source:UniProtKB/TrEMBL;Acc:A0A1D5UYK9]	gi|1052172515|ref|XP_017697068.1|	PREDICTED: cationic peroxidase 1-like [Phoenix dactylifera]	oxidoreductase activity(GO:0016491);catalytic activity(GO:0003824);metabolic process(GO:0008152);response to chemical stimulus(GO:0042221);endopeptidase Clp activity(GO:0008462);antioxidant activity(GO:0016209);peroxidase activity(GO:0004601);oxidoreductase activity, acting on peroxide as acceptor(GO:0016684);biological_process(GO:0008150);response to oxidative stress(GO:0006979);proteolysis(GO:0…	bdi01100(Metabolic pathways)
TraesCS2D02G107600	10233.5	224.319	5.5116	1.31e-49	1.23e-46	Peroxidase [Source:UniProtKB/TrEMBL;Acc:W5C5X0]	gi|57635155|gb|AAW52719.1|	peroxidase 5, partial [Triticum monococcum]	oxidoreductase activity(GO:0016491);catalytic activity(GO:0003824);response to chemical stimulus(GO:0042221);antioxidant activity(GO:0016209);peroxidase activity(GO:0004601);oxidoreductase activity, acting on peroxide as acceptor(GO:0016684);biological_process(GO:0008150);response to oxidative stress(GO:0006979);response to stimulus(GO:0050896);response to stress(GO:0006950);molecular_function(GO…	bdi01100(Metabolic pathways)
TraesCS2D02G107800	7867.01	40.1632	7.6138	4.26e-33	1.06e-30	Peroxidase [Source:UniProtKB/TrEMBL;Acc:W5C8U5]	gi|193074373|gb|ACF08092.1|	class III peroxidase [Triticum aestivum]	oxidoreductase activity(GO:0016491);catalytic activity(GO:0003824);metabolic process(GO:0008152);response to chemical stimulus(GO:0042221);antioxidant activity(GO:0016209);peroxidase activity(GO:0004601);oxidoreductase activity, acting on peroxide as acceptor(GO:0016684);biological_process(GO:0008150);response to oxidative stress(GO:0006979);extracellular region part(GO:0044421);host(GO:0018995);…	bdi01100(Metabolic pathways)
TraesCS2D02G108200	236.081	0	Inf	6.69e-21	5.12e-19	Peroxidase [Source:UniProtKB/TrEMBL;Acc:C6ETA8]	gi|944262909|gb|KQL27166.1|	hypothetical protein SETIT_030562mg [Setaria italica]	oxidoreductase activity(GO:0016491);catalytic activity(GO:0003824);response to chemical stimulus(GO:0042221);antioxidant activity(GO:0016209);peroxidase activity(GO:0004601);oxidoreductase activity, acting on peroxide as acceptor(GO:0016684);biological_process(GO:0008150);response to oxidative stress(GO:0006979);gamete generation(GO:0007276);multicellular organism reproduction(GO:0032504);multice…	bdi01100(Metabolic pathways)
TraesCS2D02G108500	5000.86	100.859	5.6318	7.77e-50	7.42e-47		gi|57635155|gb|AAW52719.1|	peroxidase 5, partial [Triticum monococcum]	oxidoreductase activity(GO:0016491);catalytic activity(GO:0003824);response to chemical stimulus(GO:0042221);antioxidant activity(GO:0016209);peroxidase activity(GO:0004601);oxidoreductase activity, acting on peroxide as acceptor(GO:0016684);biological_process(GO:0008150);response to oxidative stress(GO:0006979);response to stimulus(GO:0050896);response to stress(GO:0006950);molecular_function(GO…	bdi01100(Metabolic pathways)
TraesCS2D02G260300	7.71648	140.698	-4.1885	2.86e-16	1.25e-14	Peroxidase [Source:UniProtKB/TrEMBL;Acc:A0A1D5UK20]	gi|672137861|ref|XP_008792666.1|	PREDICTED: peroxidase 51-like [Phoenix dactylifera]	oxidoreductase activity(GO:0016491);catalytic activity(GO:0003824);response to chemical stimulus(GO:0042221);antioxidant activity(GO:0016209);peroxidase activity(GO:0004601);oxidoreductase activity, acting on peroxide as acceptor(GO:0016684);biological_process(GO:0008150);response to oxidative stress(GO:0006979);response to stimulus(GO:0050896);response to stress(GO:0006950);molecular_function(GO…	bdi01100(Metabolic pathways)
TraesCS2D02G583100	468.419	98.9913	2.2424	2.71e-10	4.71e-09	Peroxidase [Source:UniProtKB/TrEMBL;Acc:A0A1D5UU04]	gi|38345508|emb|CAE01791.2|	OSJNBa0039K24.10 [Oryza sativa Japonica Group]	oxidoreductase activity(GO:0016491);catalytic activity(GO:0003824);response to chemical stimulus(GO:0042221);antioxidant activity(GO:0016209);peroxidase activity(GO:0004601);oxidoreductase activity, acting on peroxide as acceptor(GO:0016684);biological_process(GO:0008150);response to oxidative stress(GO:0006979);response to stimulus(GO:0050896);response to stress(GO:0006950);molecular_function(GO…	bdi01100(Metabolic pathways)
TraesCS2D02G583200	1062.03	4.73456	7.8094	8.95e-39	3.44e-36	Peroxidase [Source:UniProtKB/TrEMBL;Acc:A0A1D5UIS7]	gi|944049820|gb|KQJ85461.1|	hypothetical protein BRADI_5g27200 [Brachypodium distachyon]	oxidoreductase activity(GO:0016491);catalytic activity(GO:0003824);response to chemical stimulus(GO:0042221);antioxidant activity(GO:0016209);peroxidase activity(GO:0004601);oxidoreductase activity, acting on peroxide as acceptor(GO:0016684);biological_process(GO:0008150);response to oxidative stress(GO:0006979);response to stimulus(GO:0050896);response to stress(GO:0006950);molecular_function(GO…	bdi01100(Metabolic pathways)
TraesCS2D02G584700	58.9958	0	Inf	5.67e-17	2.71e-15	Peroxidase [Source:UniProtKB/TrEMBL;Acc:W5BRU9]	gi|58334052|emb|CAI47635.1|	peroxidase precursor [Triticum aestivum]	oxidoreductase activity(GO:0016491);catalytic activity(GO:0003824);response to chemical stimulus(GO:0042221);antioxidant activity(GO:0016209);peroxidase activity(GO:0004601);oxidoreductase activity, acting on peroxide as acceptor(GO:0016684);biological_process(GO:0008150);response to oxidative stress(GO:0006979);response to stimulus(GO:0050896);response to stress(GO:0006950);molecular_function(GO…	bdi01100(Metabolic pathways)
TraesCS3A02G297100	256.719	0.308221	9.702	7.9e-41	3.61e-38	Peroxidase [Source:UniProtKB/TrEMBL;Acc:A0A1D5V620]	gi|669029997|emb|CDM84381.1|	unnamed protein product [Triticum aestivum]	oxidoreductase activity(GO:0016491);catalytic activity(GO:0003824);response to chemical stimulus(GO:0042221);antioxidant activity(GO:0016209);peroxidase activity(GO:0004601);oxidoreductase activity, acting on peroxide as acceptor(GO:0016684);biological_process(GO:0008150);response to oxidative stress(GO:0006979);response to stimulus(GO:0050896);response to stress(GO:0006950);molecular_function(GO…	bdi01100(Metabolic pathways)
TraesCS3A02G297200	3434.66	2.13537	10.651	4.56e-24	4.94e-22	Peroxidase [Source:UniProtKB/TrEMBL;Acc:A0A1D5V9V3]	gi|669029997|emb|CDM84381.1|	unnamed protein product [Triticum aestivum]	oxidoreductase activity(GO:0016491);catalytic activity(GO:0003824);response to chemical stimulus(GO:0042221);antioxidant activity(GO:0016209);peroxidase activity(GO:0004601);oxidoreductase activity, acting on peroxide as acceptor(GO:0016684);biological_process(GO:0008150);response to oxidative stress(GO:0006979);response to stimulus(GO:0050896);response to stress(GO:0006950);molecular_function(GO…	bdi01100(Metabolic pathways)
TraesCS3A02G510900	1085.7	7.53461	7.1709	2.06e-12	5.08e-11	Peroxidase [Source:UniProtKB/TrEMBL;Acc:A0A1D6D7R5]	gi|195629804|gb|ACG36543.1|	peroxidase 12 precursor [Zea mays]	oxidoreductase activity(GO:0016491);catalytic activity(GO:0003824);response to chemical stimulus(GO:0042221);antioxidant activity(GO:0016209);peroxidase activity(GO:0004601);oxidoreductase activity, acting on peroxide as acceptor(GO:0016684);biological_process(GO:0008150);response to oxidative stress(GO:0006979);response to stimulus(GO:0050896);response to stress(GO:0006950);molecular_function(GO…	bdi01100(Metabolic pathways)
TraesCS3B02G354000	261.94	8.66947	4.9171	1.87e-07	1.95e-06	Peroxidase [Source:UniProtKB/TrEMBL;Acc:W5CVX2]	gi|242058945|ref|XP_002458618.1|	hypothetical protein SORBIDRAFT_03g036760 [Sorghum bicolor]	oxidoreductase activity(GO:0016491);catalytic activity(GO:0003824);response to chemical stimulus(GO:0042221);antioxidant activity(GO:0016209);peroxidase activity(GO:0004601);oxidoreductase activity, acting on peroxide as acceptor(GO:0016684);biological_process(GO:0008150);response to oxidative stress(GO:0006979);response to stimulus(GO:0050896);response to stress(GO:0006950);molecular_function(GO…	bdi01100(Metabolic pathways)
TraesCS3B02G578600	183.482	5.94721	4.9473	1.66e-23	1.7e-21	Peroxidase [Source:UniProtKB/TrEMBL;Acc:A0A1D5W602]	gi|55700907|tpe|CAH69262.1|	TPA: class III peroxidase 20 precursor [Oryza sativa Japonica Group]	oxidoreductase activity(GO:0016491);catalytic activity(GO:0003824);response to chemical stimulus(GO:0042221);antioxidant activity(GO:0016209);peroxidase activity(GO:0004601);oxidoreductase activity, acting on peroxide as acceptor(GO:0016684);biological_process(GO:0008150);response to oxidative stress(GO:0006979);response to stimulus(GO:0050896);response to stress(GO:0006950);molecular_function(GO…	bdi01100(Metabolic pathways)
TraesCS3D02G305300	1329.17	0.308221	12.074	2.59e-28	4.26e-26	Peroxidase [Source:UniProtKB/TrEMBL;Acc:A0A1D5WFR9]	gi|669029997|emb|CDM84381.1|	unnamed protein product [Triticum aestivum]	oxidoreductase activity(GO:0016491);catalytic activity(GO:0003824);response to chemical stimulus(GO:0042221);antioxidant activity(GO:0016209);peroxidase activity(GO:0004601);oxidoreductase activity, acting on peroxide as acceptor(GO:0016684);biological_process(GO:0008150);response to oxidative stress(GO:0006979);response to stimulus(GO:0050896);response to stress(GO:0006950);molecular_function(GO…	bdi01100(Metabolic pathways)
TraesCS3D02G305400	220.763	0	Inf	4.87e-19	3.01e-17		gi|475589783|gb|EMT21274.1|	Peroxidase 2 [Aegilops tauschii]	oxidoreductase activity(GO:0016491);catalytic activity(GO:0003824);response to chemical stimulus(GO:0042221);antioxidant activity(GO:0016209);peroxidase activity(GO:0004601);oxidoreductase activity, acting on peroxide as acceptor(GO:0016684);biological_process(GO:0008150);response to oxidative stress(GO:0006979);response to stimulus(GO:0050896);response to stress(GO:0006950);molecular_function(GO…	bdi01100(Metabolic pathways)
TraesCS3D02G318500	303.025	11.987	4.6599	4.93e-09	6.89e-08	Peroxidase [Source:UniProtKB/TrEMBL;Acc:A0A1D5WN95]	gi|414880183|tpg|DAA57314.1|	TPA: peroxidase 56 [Zea mays]	oxidoreductase activity(GO:0016491);catalytic activity(GO:0003824);response to chemical stimulus(GO:0042221);antioxidant activity(GO:0016209);peroxidase activity(GO:0004601);oxidoreductase activity, acting on peroxide as acceptor(GO:0016684);biological_process(GO:0008150);response to oxidative stress(GO:0006979);response to stimulus(GO:0050896);response to stress(GO:0006950);molecular_function(GO…	bdi01100(Metabolic pathways)
TraesCS3D02G518200	3545.66	11.9108	8.2176	3.1e-15	1.17e-13		gi|573915397|ref|XP_006645353.1|	PREDICTED: cationic peroxidase SPC4-like [Oryza brachyantha]	oxidoreductase activity(GO:0016491);catalytic activity(GO:0003824);response to chemical stimulus(GO:0042221);antioxidant activity(GO:0016209);peroxidase activity(GO:0004601);oxidoreductase activity, acting on peroxide as acceptor(GO:0016684);biological_process(GO:0008150);response to oxidative stress(GO:0006979);response to stimulus(GO:0050896);response to stress(GO:0006950);molecular_function(GO…	bdi01100(Metabolic pathways)
TraesCS4A02G136600	50.964	0.30083	7.4044	4.59e-14	1.47e-12	Peroxidase [Source:UniProtKB/TrEMBL;Acc:W5DYJ7]	gi|514819498|ref|XP_004984445.1|	PREDICTED: peroxidase P7-like [Setaria italica]	oxidoreductase activity(GO:0016491);catalytic activity(GO:0003824);response to chemical stimulus(GO:0042221);antioxidant activity(GO:0016209);peroxidase activity(GO:0004601);oxidoreductase activity, acting on peroxide as acceptor(GO:0016684);biological_process(GO:0008150);response to oxidative stress(GO:0006979);response to stimulus(GO:0050896);response to stress(GO:0006950);molecular_function(GO…	bdi01100(Metabolic pathways)
TraesCS4A02G196000	19.2834	0.30083	6.0023	3.56e-06	2.84e-05		gi|357157571|ref|XP_003577842.1|	PREDICTED: peroxidase 4 [Brachypodium distachyon]	oxidoreductase activity(GO:0016491);catalytic activity(GO:0003824);response to chemical stimulus(GO:0042221);antioxidant activity(GO:0016209);peroxidase activity(GO:0004601);oxidoreductase activity, acting on peroxide as acceptor(GO:0016684);biological_process(GO:0008150);response to oxidative stress(GO:0006979);response to stimulus(GO:0050896);response to stress(GO:0006950);molecular_function(GO…	bdi01100(Metabolic pathways)
TraesCS4A02G196300	119.868	0	Inf	3.12e-24	3.47e-22	Peroxidase [Source:UniProtKB/TrEMBL;Acc:W5DTX9]	gi|514805455|ref|XP_004977588.1|	PREDICTED: peroxidase 4-like [Setaria italica]	oxidoreductase activity(GO:0016491);catalytic activity(GO:0003824);response to chemical stimulus(GO:0042221);antioxidant activity(GO:0016209);peroxidase activity(GO:0004601);oxidoreductase activity, acting on peroxide as acceptor(GO:0016684);biological_process(GO:0008150);response to oxidative stress(GO:0006979);response to stimulus(GO:0050896);response to stress(GO:0006950);molecular_function(GO…	bdi01100(Metabolic pathways)
TraesCS4A02G389000	420.677	53.8373	2.966	4.73e-10	7.89e-09	Peroxidase [Source:UniProtKB/TrEMBL;Acc:A0A1D5WYS2]	gi|195641104|gb|ACG40020.1|	peroxidase 1 precursor [Zea mays]	oxidoreductase activity(GO:0016491);catalytic activity(GO:0003824);response to chemical stimulus(GO:0042221);antioxidant activity(GO:0016209);peroxidase activity(GO:0004601);oxidoreductase activity, acting on peroxide as acceptor(GO:0016684);biological_process(GO:0008150);response to oxidative stress(GO:0006979);response to stimulus(GO:0050896);response to stress(GO:0006950);molecular_function(GO…	bdi01100(Metabolic pathways)
TraesCS4D02G116600	272.468	0.616442	8.7879	4.8e-14	1.53e-12	Peroxidase [Source:UniProtKB/TrEMBL;Acc:A0A1D5Y925]	gi|992153716|gb|KXG18744.1|	hypothetical protein SORBI_K026000 [Sorghum bicolor]	oxidoreductase activity(GO:0016491);catalytic activity(GO:0003824);response to chemical stimulus(GO:0042221);antioxidant activity(GO:0016209);peroxidase activity(GO:0004601);oxidoreductase activity, acting on peroxide as acceptor(GO:0016684);biological_process(GO:0008150);response to oxidative stress(GO:0006979);response to stimulus(GO:0050896);response to stress(GO:0006950);molecular_function(GO…	bdi01100(Metabolic pathways)
TraesCS4D02G116700	319.055	0.308221	10.016	2.06e-45	1.27e-42	Peroxidase [Source:UniProtKB/TrEMBL;Acc:A0A1D5Y6B7]	gi|253761108|ref|XP_002489046.1|	hypothetical protein SORBIDRAFT_0246s002010 [Sorghum bicolor]	oxidoreductase activity(GO:0016491);catalytic activity(GO:0003824);response to chemical stimulus(GO:0042221);antioxidant activity(GO:0016209);peroxidase activity(GO:0004601);oxidoreductase activity, acting on peroxide as acceptor(GO:0016684);biological_process(GO:0008150);response to oxidative stress(GO:0006979);response to stimulus(GO:0050896);response to stress(GO:0006950);molecular_function(GO…	bdi01100(Metabolic pathways)
TraesCS4D02G170600	29.6739	0.679455	5.4487	2.37e-08	2.92e-07	Peroxidase [Source:UniProtKB/TrEMBL;Acc:W5EMS7]	gi|514819498|ref|XP_004984445.1|	PREDICTED: peroxidase P7-like [Setaria italica]	oxidoreductase activity(GO:0016491);catalytic activity(GO:0003824);response to chemical stimulus(GO:0042221);antioxidant activity(GO:0016209);peroxidase activity(GO:0004601);oxidoreductase activity, acting on peroxide as acceptor(GO:0016684);biological_process(GO:0008150);response to oxidative stress(GO:0006979);response to stimulus(GO:0050896);response to stress(GO:0006950);molecular_function(GO…	bdi01100(Metabolic pathways)
TraesCS4D02G233900	37.2251	0	Inf	1.88e-06	1.6e-05	Peroxidase [Source:UniProtKB/TrEMBL;Acc:W5ENC6]	gi|1853975|dbj|BAA03373.1|	putative peroxidase [Oryza sativa Japonica Group]	oxidoreductase activity(GO:0016491);catalytic activity(GO:0003824);response to chemical stimulus(GO:0042221);antioxidant activity(GO:0016209);peroxidase activity(GO:0004601);oxidoreductase activity, acting on peroxide as acceptor(GO:0016684);biological_process(GO:0008150);response to oxidative stress(GO:0006979);response to stimulus(GO:0050896);response to stress(GO:0006950);molecular_function(GO…	bdi01100(Metabolic pathways)
TraesCS5A02G400500	253.275	0.948779	8.0604	2.5e-06	2.07e-05	Peroxidase [Source:UniProtKB/TrEMBL;Acc:A0A1D5YDM0]	gi|414872971|tpg|DAA51528.1|	TPA: hypothetical protein ZEAMMB73_497140 [Zea mays]	oxidoreductase activity(GO:0016491);catalytic activity(GO:0003824);response to chemical stimulus(GO:0042221);antioxidant activity(GO:0016209);peroxidase activity(GO:0004601);oxidoreductase activity, acting on peroxide as acceptor(GO:0016684);biological_process(GO:0008150);response to oxidative stress(GO:0006979);response to stimulus(GO:0050896);response to stress(GO:0006950);molecular_function(GO…	bdi01100(Metabolic pathways)
TraesCS5B02G405300	2355.4	0.601661	11.935	4.89e-06	3.8e-05	Peroxidase [Source:UniProtKB/TrEMBL;Acc:A0A1D5Z2R4]	gi|242038027|ref|XP_002466408.1|	hypothetical protein SORBIDRAFT_01g007240 [Sorghum bicolor]	oxidoreductase activity(GO:0016491);catalytic activity(GO:0003824);response to chemical stimulus(GO:0042221);antioxidant activity(GO:0016209);peroxidase activity(GO:0004601);oxidoreductase activity, acting on peroxide as acceptor(GO:0016684);biological_process(GO:0008150);response to oxidative stress(GO:0006979);response to stimulus(GO:0050896);response to stress(GO:0006950);molecular_function(GO…	bdi01100(Metabolic pathways)
TraesCS5B02G405400	201.197	9.16284	4.4567	4.55e-15	1.67e-13	Peroxidase [Source:UniProtKB/TrEMBL;Acc:W5F9Q1]	gi|22831350|dbj|BAC16194.1|	putative peroxidase [Oryza sativa Japonica Group]	oxidoreductase activity(GO:0016491);catalytic activity(GO:0003824);response to chemical stimulus(GO:0042221);antioxidant activity(GO:0016209);peroxidase activity(GO:0004601);oxidoreductase activity, acting on peroxide as acceptor(GO:0016684);biological_process(GO:0008150);response to oxidative stress(GO:0006979);response to stimulus(GO:0050896);response to stress(GO:0006950);molecular_function(GO…	bdi01100(Metabolic pathways)
TraesCS5D02G410500	243.67	1.50415	7.3398	4.95e-06	3.84e-05	Peroxidase [Source:UniProtKB/TrEMBL;Acc:A0A1D5ZXS5]	gi|414872971|tpg|DAA51528.1|	TPA: hypothetical protein ZEAMMB73_497140 [Zea mays]	oxidoreductase activity(GO:0016491);catalytic activity(GO:0003824);response to chemical stimulus(GO:0042221);antioxidant activity(GO:0016209);peroxidase activity(GO:0004601);oxidoreductase activity, acting on peroxide as acceptor(GO:0016684);biological_process(GO:0008150);response to oxidative stress(GO:0006979);response to stimulus(GO:0050896);response to stress(GO:0006950);molecular_function(GO…	bdi01100(Metabolic pathways)
TraesCS6A02G047600	5700.84	233.213	4.6115	1.02e-09	1.61e-08	Peroxidase [Source:UniProtKB/TrEMBL;Acc:W5GDM7]	gi|473949384|gb|EMS50649.1|	Peroxidase 70 [Triticum urartu]	oxidoreductase activity(GO:0016491);catalytic activity(GO:0003824);response to chemical stimulus(GO:0042221);antioxidant activity(GO:0016209);peroxidase activity(GO:0004601);oxidoreductase activity, acting on peroxide as acceptor(GO:0016684);biological_process(GO:0008150);response to oxidative stress(GO:0006979);response to stimulus(GO:0050896);response to stress(GO:0006950);molecular_function(GO…	bdi01100(Metabolic pathways)
TraesCS6B02G063500	16.5222	0	Inf	3.6e-06	2.87e-05	Peroxidase [Source:UniProtKB/TrEMBL;Acc:A0A1D6AVY9]	gi|326504216|dbj|BAJ90940.1|	predicted protein [Hordeum vulgare subsp. vulgare]	oxidoreductase activity(GO:0016491);electron transport(GO:0006118);catalytic activity(GO:0003824);response to chemical stimulus(GO:0042221);antioxidant activity(GO:0016209);peroxidase activity(GO:0004601);oxidoreductase activity, acting on peroxide as acceptor(GO:0016684);biological_process(GO:0008150);response to oxidative stress(GO:0006979);response to stimulus(GO:0050896);response to stress(GO…	bdi01100(Metabolic pathways)
TraesCS6B02G063900	5393.48	681.883	2.9836	5.06e-06	3.91e-05	Peroxidase [Source:UniProtKB/TrEMBL;Acc:W5GP51]	gi|326511695|dbj|BAJ91992.1|	predicted protein [Hordeum vulgare subsp. vulgare]	oxidoreductase activity(GO:0016491);catalytic activity(GO:0003824);response to chemical stimulus(GO:0042221);antioxidant activity(GO:0016209);peroxidase activity(GO:0004601);oxidoreductase activity, acting on peroxide as acceptor(GO:0016684);biological_process(GO:0008150);response to oxidative stress(GO:0006979);response to stimulus(GO:0050896);response to stress(GO:0006950);molecular_function(GO…	bdi01100(Metabolic pathways)
TraesCS6D02G054900	14225.7	1665.05	3.0949	1.95e-20	1.42e-18	Peroxidase [Source:UniProtKB/TrEMBL;Acc:A0A1D6DEQ5]	gi|473949384|gb|EMS50649.1|	Peroxidase 70 [Triticum urartu]	oxidoreductase activity(GO:0016491);catalytic activity(GO:0003824);response to chemical stimulus(GO:0042221);antioxidant activity(GO:0016209);peroxidase activity(GO:0004601);oxidoreductase activity, acting on peroxide as acceptor(GO:0016684);biological_process(GO:0008150);response to oxidative stress(GO:0006979);response to stimulus(GO:0050896);response to stress(GO:0006950);molecular_function(GO…	bdi01100(Metabolic pathways)
TraesCS7A02G089700	148.462	15.7506	3.2366	7.92e-13	2.09e-11	Peroxidase [Source:UniProtKB/TrEMBL;Acc:A0A1D6BU69]	gi|195641104|gb|ACG40020.1|	peroxidase 1 precursor [Zea mays]	oxidoreductase activity(GO:0016491);catalytic activity(GO:0003824);response to chemical stimulus(GO:0042221);antioxidant activity(GO:0016209);peroxidase activity(GO:0004601);oxidoreductase activity, acting on peroxide as acceptor(GO:0016684);biological_process(GO:0008150);response to oxidative stress(GO:0006979);response to stimulus(GO:0050896);response to stress(GO:0006950);molecular_function(GO…	bdi01100(Metabolic pathways)
TraesCS7A02G194100	17.2577	0	Inf	1.9e-06	1.61e-05	Peroxidase [Source:UniProtKB/TrEMBL;Acc:A0A1D6DFE9]	gi|326501708|dbj|BAK02643.1|	predicted protein [Hordeum vulgare subsp. vulgare]	oxidoreductase activity(GO:0016491);catalytic activity(GO:0003824);response to chemical stimulus(GO:0042221);antioxidant activity(GO:0016209);peroxidase activity(GO:0004601);oxidoreductase activity, acting on peroxide as acceptor(GO:0016684);biological_process(GO:0008150);response to oxidative stress(GO:0006979);response to stimulus(GO:0050896);response to stress(GO:0006950);molecular_function(GO…	bdi01100(Metabolic pathways)
TraesCS7A02G211200	512.61	20.5816	4.6384	1.7e-13	4.99e-12		gi|290767961|gb|ADD60670.1|	putative peroxidase 49 precursor [Oryza granulata]	oxidoreductase activity(GO:0016491);catalytic activity(GO:0003824);response to chemical stimulus(GO:0042221);antioxidant activity(GO:0016209);peroxidase activity(GO:0004601);oxidoreductase activity, acting on peroxide as acceptor(GO:0016684);biological_process(GO:0008150);response to oxidative stress(GO:0006979);response to stimulus(GO:0050896);response to stress(GO:0006950);molecular_function(GO…	bdi01100(Metabolic pathways)
TraesCS7A02G234000	0.815481	23.3994	-4.8427	1.91e-06	1.62e-05	Peroxidase [Source:UniProtKB/TrEMBL;Acc:A0A1D6BTL5]	gi|413944069|gb|AFW76718.1|	hypothetical protein ZEAMMB73_957685 [Zea mays]	oxidoreductase activity(GO:0016491);catalytic activity(GO:0003824);response to chemical stimulus(GO:0042221);antioxidant activity(GO:0016209);peroxidase activity(GO:0004601);oxidoreductase activity, acting on peroxide as acceptor(GO:0016684);biological_process(GO:0008150);response to oxidative stress(GO:0006979);response to stimulus(GO:0050896);response to stress(GO:0006950);molecular_function(GO…	—
TraesCS7A02G319100	538.476	22.9786	4.5505	2.49e-06	2.06e-05		gi|1012362852|gb|KYP74035.1|	Peroxidase 47 [Cajanus cajan]	oxidoreductase activity(GO:0016491);catalytic activity(GO:0003824);response to chemical stimulus(GO:0042221);antioxidant activity(GO:0016209);peroxidase activity(GO:0004601);oxidoreductase activity, acting on peroxide as acceptor(GO:0016684);biological_process(GO:0008150);response to oxidative stress(GO:0006979);response to stimulus(GO:0050896);response to stress(GO:0006950);molecular_function(GO…	bdi01100(Metabolic pathways)
TraesCS7A02G339600	982.298	7.66802	7.0012	1.49e-54	1.87e-51	Peroxidase [Source:UniProtKB/TrEMBL;Acc:A0A1D6BK39]	gi|52077578|dbj|BAD45703.1|	putative peroxidase [Oryza sativa Japonica Group]	oxidoreductase activity(GO:0016491);catalytic activity(GO:0003824);response to chemical stimulus(GO:0042221);antioxidant activity(GO:0016209);peroxidase activity(GO:0004601);oxidoreductase activity, acting on peroxide as acceptor(GO:0016684);biological_process(GO:0008150);response to oxidative stress(GO:0006979);response to stimulus(GO:0050896);response to stress(GO:0006950);molecular_function(GO…	bdi01100(Metabolic pathways)
TraesCS7A02G339700	63.2972	0	Inf	3.1e-18	1.76e-16	Peroxidase [Source:UniProtKB/TrEMBL;Acc:W5H7K5]	gi|226496763|ref|NP_001141388.1|	uncharacterized protein LOC100273479 precursor [Zea mays]	oxidoreductase activity(GO:0016491);catalytic activity(GO:0003824);response to chemical stimulus(GO:0042221);transport(GO:0006810);establishment of localization(GO:0051234);localization(GO:0051179);antioxidant activity(GO:0016209);peroxidase activity(GO:0004601);oxidoreductase activity, acting on peroxide as acceptor(GO:0016684);transporter activity(GO:0005215);biological_process(GO:0008150);resp…	bdi01100(Metabolic pathways)
TraesCS7A02G373500	177.971	567.906	-1.674	8.8e-07	7.98e-06		gi|960453541|ref|XP_014751799.1|	PREDICTED: protein OVEREXPRESSOR OF CATIONIC PEROXIDASE 3-like [Brachypodium distachyon]	metabolic process(GO:0008152);biological_process(GO:0008150);biosynthetic process(GO:0009058);molecular_function(GO:0003674);primary metabolic process(GO:0044238);nitrogen compound metabolic process(GO:0006807);cellular metabolic process(GO:0044237);cellular nitrogen compound metabolic process(GO:0034641);nucleic acid binding transcription factor activity(GO:0001071);sequence-specific DNA binding…	—
TraesCS7B02G099600	61.2578	0	Inf	1.13e-14	3.95e-13	Peroxidase [Source:UniProtKB/TrEMBL;Acc:A0A1D6CEH8]	gi|326501708|dbj|BAK02643.1|	predicted protein [Hordeum vulgare subsp. vulgare]	oxidoreductase activity(GO:0016491);catalytic activity(GO:0003824);response to chemical stimulus(GO:0042221);antioxidant activity(GO:0016209);peroxidase activity(GO:0004601);oxidoreductase activity, acting on peroxide as acceptor(GO:0016684);biological_process(GO:0008150);response to oxidative stress(GO:0006979);response to stimulus(GO:0050896);response to stress(GO:0006950);molecular_function(GO…	bdi01100(Metabolic pathways)
TraesCS7B02G118200	648.424	3.62031	7.4847	4.37e-20	3.08e-18	Peroxidase [Source:UniProtKB/TrEMBL;Acc:A0A0C4BKI9]	gi|944246004|gb|KQL10298.1|	hypothetical protein SETIT_007943mg [Setaria italica]	oxidoreductase activity(GO:0016491);catalytic activity(GO:0003824);response to chemical stimulus(GO:0042221);antioxidant activity(GO:0016209);peroxidase activity(GO:0004601);oxidoreductase activity, acting on peroxide as acceptor(GO:0016684);biological_process(GO:0008150);response to oxidative stress(GO:0006979);response to stimulus(GO:0050896);response to stress(GO:0006950);molecular_function(GO…	bdi01100(Metabolic pathways)
TraesCS7B02G251100	5163.32	76.057	6.0851	6.39e-20	4.39e-18	Peroxidase [Source:UniProtKB/TrEMBL;Acc:A0A1D6C353]	gi|55700897|tpe|CAH69258.1|	TPA: class III peroxidase 15 precursor [Oryza sativa Japonica Group]	oxidoreductase activity(GO:0016491);catalytic activity(GO:0003824);response to chemical stimulus(GO:0042221);antioxidant activity(GO:0016209);peroxidase activity(GO:0004601);oxidoreductase activity, acting on peroxide as acceptor(GO:0016684);biological_process(GO:0008150);response to oxidative stress(GO:0006979);response to stimulus(GO:0050896);response to stress(GO:0006950);molecular_function(GO…	bdi01100(Metabolic pathways)
TraesCS7B02G253500	51.7088	223.085	-2.1091	9.91e-08	1.09e-06		gi|960453541|ref|XP_014751799.1|	PREDICTED: protein OVEREXPRESSOR OF CATIONIC PEROXIDASE 3-like [Brachypodium distachyon]	metabolic process(GO:0008152);biological_process(GO:0008150);biosynthetic process(GO:0009058);molecular_function(GO:0003674);primary metabolic process(GO:0044238);nitrogen compound metabolic process(GO:0006807);cellular metabolic process(GO:0044237);cellular nitrogen compound metabolic process(GO:0034641);nucleic acid binding transcription factor activity(GO:0001071);sequence-specific DNA binding…	—
TraesCS7B02G274200	174.701	2.25207	6.2775	1.3e-07	1.4e-06	Peroxidase [Source:UniProtKB/TrEMBL;Acc:A0A1D6C4U5]	gi|242096088|ref|XP_002438534.1|	hypothetical protein SORBIDRAFT_10g021650 [Sorghum bicolor]	oxidoreductase activity(GO:0016491);catalytic activity(GO:0003824);response to chemical stimulus(GO:0042221);antioxidant activity(GO:0016209);peroxidase activity(GO:0004601);oxidoreductase activity, acting on peroxide as acceptor(GO:0016684);biological_process(GO:0008150);response to oxidative stress(GO:0006979);response to stimulus(GO:0050896);response to stress(GO:0006950);molecular_function(GO…	bdi01100(Metabolic pathways)
TraesCS7B02G328400	587.279	146.238	2.0057	7.14e-09	9.68e-08	Peroxidase [Source:UniProtKB/TrEMBL;Acc:A0A1D6CBF2]	gi|113565691|dbj|BAF16034.1|	Os04g0656800 [Oryza sativa Japonica Group]	oxidoreductase activity(GO:0016491);catalytic activity(GO:0003824);response to chemical stimulus(GO:0042221);antioxidant activity(GO:0016209);peroxidase activity(GO:0004601);oxidoreductase activity, acting on peroxide as acceptor(GO:0016684);biological_process(GO:0008150);response to oxidative stress(GO:0006979);response to stimulus(GO:0050896);response to stress(GO:0006950);molecular_function(GO…	bdi01100(Metabolic pathways)
TraesCS7D02G084900	251.664	19.7279	3.6732	5.45e-06	4.19e-05	Peroxidase [Source:UniProtKB/TrEMBL;Acc:A0A1D6CW20]	gi|195641104|gb|ACG40020.1|	peroxidase 1 precursor [Zea mays]	oxidoreductase activity(GO:0016491);catalytic activity(GO:0003824);response to chemical stimulus(GO:0042221);antioxidant activity(GO:0016209);peroxidase activity(GO:0004601);oxidoreductase activity, acting on peroxide as acceptor(GO:0016684);biological_process(GO:0008150);response to oxidative stress(GO:0006979);response to stimulus(GO:0050896);response to stress(GO:0006950);molecular_function(GO…	bdi01100(Metabolic pathways)
TraesCS7D02G195500	48.2651	0	Inf	1.01e-14	3.56e-13	Peroxidase [Source:UniProtKB/TrEMBL;Acc:A0A1D6CX72]	gi|475624341|gb|EMT32567.1|	Peroxidase 1 [Aegilops tauschii]	oxidoreductase activity(GO:0016491);catalytic activity(GO:0003824);response to chemical stimulus(GO:0042221);antioxidant activity(GO:0016209);peroxidase activity(GO:0004601);oxidoreductase activity, acting on peroxide as acceptor(GO:0016684);biological_process(GO:0008150);response to oxidative stress(GO:0006979);response to stimulus(GO:0050896);response to stress(GO:0006950);molecular_function(GO…	bdi01100(Metabolic pathways)
TraesCS7D02G212900	911.9	18.4876	5.6242	4.32e-18	2.4e-16	Peroxidase [Source:UniProtKB/TrEMBL;Acc:W5I5R4]	gi|290767961|gb|ADD60670.1|	putative peroxidase 49 precursor [Oryza granulata]	oxidoreductase activity(GO:0016491);catalytic activity(GO:0003824);response to chemical stimulus(GO:0042221);antioxidant activity(GO:0016209);peroxidase activity(GO:0004601);oxidoreductase activity, acting on peroxide as acceptor(GO:0016684);biological_process(GO:0008150);response to oxidative stress(GO:0006979);response to stimulus(GO:0050896);response to stress(GO:0006950);molecular_function(GO…	bdi01100(Metabolic pathways)
TraesCS7D02G347300	874.684	15.692	5.8007	2.96e-43	1.53e-40	Peroxidase [Source:UniProtKB/TrEMBL;Acc:A0A1D6CN27]	gi|242052843|ref|XP_002455567.1|	hypothetical protein SORBIDRAFT_03g013210 [Sorghum bicolor]	oxidoreductase activity(GO:0016491);catalytic activity(GO:0003824);response to chemical stimulus(GO:0042221);antioxidant activity(GO:0016209);peroxidase activity(GO:0004601);oxidoreductase activity, acting on peroxide as acceptor(GO:0016684);biological_process(GO:0008150);response to oxidative stress(GO:0006979);response to stimulus(GO:0050896);response to stress(GO:0006950);molecular_function(GO…	bdi01100(Metabolic pathways)
TraesCS7D02G370400	2.94139	771.139	-8.0344	1.44e-35	4.43e-33	Peroxidase [Source:UniProtKB/TrEMBL;Acc:A0A1D6CS65]	gi|514707635|ref|XP_004951344.1|	PREDICTED: peroxidase 70-like [Setaria italica]	oxidoreductase activity(GO:0016491);catalytic activity(GO:0003824);response to chemical stimulus(GO:0042221);antioxidant activity(GO:0016209);peroxidase activity(GO:0004601);oxidoreductase activity, acting on peroxide as acceptor(GO:0016684);biological_process(GO:0008150);response to oxidative stress(GO:0006979);response to stimulus(GO:0050896);response to stress(GO:0006950);molecular_function(GO…	bdi01100(Metabolic pathways)
TraesCSU02G137300	30.9037	0	Inf	8.14e-06	6e-05	Peroxidase [Source:UniProtKB/TrEMBL;Acc:W5AX51]	gi|514794335|ref|XP_004973034.1|	PREDICTED: peroxidase 47-like [Setaria italica]	oxidoreductase activity(GO:0016491);catalytic activity(GO:0003824);response to chemical stimulus(GO:0042221);antioxidant activity(GO:0016209);peroxidase activity(GO:0004601);oxidoreductase activity, acting on peroxide as acceptor(GO:0016684);biological_process(GO:0008150);response to oxidative stress(GO:0006979);response to stimulus(GO:0050896);response to stress(GO:0006950);molecular_function(GO…	bdi01100(Metabolic pathways)
S. avenae feeding vs Control
Gene_id	readcount_Sg48h	readcount_Control	log2FoldChange	pval	padj	Gene description	NR_ID	NR_Description	GO	KEGG
TraesCS1A02G079400	138.196	0.990186	7.1248	1.77e-18	1.04e-15	Peroxidase [Source:UniProtKB/TrEMBL;Acc:W4ZWL4]	gi|670445259|ref|XP_008662930.1|	PREDICTED: peroxidase 5-like [Zea mays]	catalytic activity(GO:0003824);molecular_function(GO:0003674);response to oxidative stress(GO:0006979);peroxidase activity(GO:0004601);oxidoreductase activity, acting on peroxide as acceptor(GO:0016684);antioxidant activity(GO:0016209);response to chemical stimulus(GO:0042221);oxidoreductase activity(GO:0016491);biological_process(GO:0008150);response to stress(GO:0006950);response to stimulus(GO…	bdi00940(Phenylpropanoid biosynthesis);bdi01110(Biosynthesis of secondary metabolites);bdi01100(Metabolic pathways)
TraesCS1B02G096900	136.83	3.30062	5.3735	6.49e-09	5.96e-07	Peroxidase [Source:UniProtKB/TrEMBL;Acc:W5AA63]	gi|573945251|ref|XP_006654965.1|	PREDICTED: peroxidase 5-like [Oryza brachyantha]	catalytic activity(GO:0003824);molecular_function(GO:0003674);response to oxidative stress(GO:0006979);peroxidase activity(GO:0004601);oxidoreductase activity, acting on peroxide as acceptor(GO:0016684);antioxidant activity(GO:0016209);response to chemical stimulus(GO:0042221);oxidoreductase activity(GO:0016491);biological_process(GO:0008150);response to stress(GO:0006950);response to stimulus(GO…	bdi00940(Phenylpropanoid biosynthesis);bdi01110(Biosynthesis of secondary metabolites);bdi01100(Metabolic pathways)
TraesCS1D02G080900	66.7884	0.990186	6.0758	2.29e-16	9.39e-14		gi|1002267314|ref|XP_015637978.1|	PREDICTED: peroxidase 5 [Oryza sativa Japonica Group]	catalytic activity(GO:0003824);molecular_function(GO:0003674);response to oxidative stress(GO:0006979);peroxidase activity(GO:0004601);oxidoreductase activity, acting on peroxide as acceptor(GO:0016684);antioxidant activity(GO:0016209);response to chemical stimulus(GO:0042221);oxidoreductase activity(GO:0016491);biological_process(GO:0008150);response to stress(GO:0006950);response to stimulus(GO…	bdi00940(Phenylpropanoid biosynthesis);bdi01110(Biosynthesis of secondary metabolites);bdi01100(Metabolic pathways)
TraesCS2B02G124600	712.095	19.5431	5.1873	1.55e-06	7.45e-05	Peroxidase [Source:UniProtKB/TrEMBL;Acc:A0A1D5UFJ5]	gi|326534360|dbj|BAJ89530.1|	predicted protein [Hordeum vulgare subsp. vulgare]	catalytic activity(GO:0003824);ligase activity(GO:0016874);molecular_function(GO:0003674);response to oxidative stress(GO:0006979);peroxidase activity(GO:0004601);oxidoreductase activity, acting on peroxide as acceptor(GO:0016684);antioxidant activity(GO:0016209);cellular protein metabolic process(GO:0044267);amine metabolic process(GO:0009308);protein metabolic process(GO:0019538);ATP binding(GO…	bdi00940(Phenylpropanoid biosynthesis);bdi01110(Biosynthesis of secondary metabolites);bdi01100(Metabolic pathways)
TraesCS2B02G124800	915.484	81.1891	3.4952	3.18e-08	2.43e-06	Peroxidase [Source:UniProtKB/TrEMBL;Acc:C6ETB3]	gi|326496074|dbj|BAJ90658.1|	predicted protein [Hordeum vulgare subsp. vulgare]	catalytic activity(GO:0003824);molecular_function(GO:0003674);response to oxidative stress(GO:0006979);peroxidase activity(GO:0004601);oxidoreductase activity, acting on peroxide as acceptor(GO:0016684);antioxidant activity(GO:0016209);response to chemical stimulus(GO:0042221);oxidoreductase activity(GO:0016491);biological_process(GO:0008150);response to stress(GO:0006950);response to stimulus(GO…	bdi00940(Phenylpropanoid biosynthesis);bdi01110(Biosynthesis of secondary metabolites);bdi01100(Metabolic pathways)
TraesCS2D02G107800	906.889	43.2844	4.389	3.93e-08	2.95e-06	Peroxidase [Source:UniProtKB/TrEMBL;Acc:W5C8U5]	gi|193074373|gb|ACF08092.1|	class III peroxidase [Triticum aestivum]	catalytic activity(GO:0003824);molecular_function(GO:0003674);response to oxidative stress(GO:0006979);peroxidase activity(GO:0004601);oxidoreductase activity, acting on peroxide as acceptor(GO:0016684);antioxidant activity(GO:0016209);extracellular region(GO:0005576);host(GO:0018995);host cell part(GO:0033643);host intracellular part(GO:0033646);host intracellular organelle(GO:0033647);host intr…	bdi00940(Phenylpropanoid biosynthesis);bdi01110(Biosynthesis of secondary metabolites);bdi01100(Metabolic pathways)
TraesCS4A02G389000	160.537	58.1369	1.4654	2.74e-07	1.63e-05	Peroxidase [Source:UniProtKB/TrEMBL;Acc:A0A1D5WYS2]	gi|195641104|gb|ACG40020.1|	peroxidase 1 precursor [Zea mays]	catalytic activity(GO:0003824);molecular_function(GO:0003674);response to oxidative stress(GO:0006979);peroxidase activity(GO:0004601);oxidoreductase activity, acting on peroxide as acceptor(GO:0016684);antioxidant activity(GO:0016209);response to chemical stimulus(GO:0042221);oxidoreductase activity(GO:0016491);biological_process(GO:0008150);response to stress(GO:0006950);response to stimulus(GO…	bdi00940(Phenylpropanoid biosynthesis);bdi01110(Biosynthesis of secondary metabolites);bdi01100(Metabolic pathways)
TraesCS5D02G144300	115.191	27.1105	2.0871	1.6e-08	1.33e-06	Peroxidase [Source:UniProtKB/TrEMBL;Acc:W5FZ37]	gi|212275542|ref|NP_001131000.1|	uncharacterized protein LOC100192105 precursor [Zea mays]	catalytic activity(GO:0003824);molecular_function(GO:0003674);response to oxidative stress(GO:0006979);peroxidase activity(GO:0004601);oxidoreductase activity, acting on peroxide as acceptor(GO:0016684);antioxidant activity(GO:0016209);response to chemical stimulus(GO:0042221);oxidoreductase activity(GO:0016491);biological_process(GO:0008150);response to stress(GO:0006950);response to stimulus(GO…	bdi00940(Phenylpropanoid biosynthesis);bdi01110(Biosynthesis of secondary metabolites);bdi01100(Metabolic pathways)
TraesCS6A02G047600	1271.09	252.096	2.334	5.22e-10	6.34e-08	Peroxidase [Source:UniProtKB/TrEMBL;Acc:W5GDM7]	gi|473949384|gb|EMS50649.1|	Peroxidase 70 [Triticum urartu]	catalytic activity(GO:0003824);molecular_function(GO:0003674);response to oxidative stress(GO:0006979);peroxidase activity(GO:0004601);oxidoreductase activity, acting on peroxide as acceptor(GO:0016684);antioxidant activity(GO:0016209);response to chemical stimulus(GO:0042221);oxidoreductase activity(GO:0016491);biological_process(GO:0008150);response to stress(GO:0006950);response to stimulus(GO…	bdi00940(Phenylpropanoid biosynthesis);bdi01110(Biosynthesis of secondary metabolites);bdi01100(Metabolic pathways)
TraesCS6B02G063900	2934.61	737.684	1.9921	3.43e-11	5.35e-09	Peroxidase [Source:UniProtKB/TrEMBL;Acc:W5GP51]	gi|326511695|dbj|BAJ91992.1|	predicted protein [Hordeum vulgare subsp. vulgare]	catalytic activity(GO:0003824);molecular_function(GO:0003674);response to oxidative stress(GO:0006979);peroxidase activity(GO:0004601);oxidoreductase activity, acting on peroxide as acceptor(GO:0016684);antioxidant activity(GO:0016209);response to chemical stimulus(GO:0042221);oxidoreductase activity(GO:0016491);biological_process(GO:0008150);response to stress(GO:0006950);response to stimulus(GO…	bdi00940(Phenylpropanoid biosynthesis);bdi01110(Biosynthesis of secondary metabolites);bdi01100(Metabolic pathways)
TraesCS6D02G054900	5613.11	1808.57	1.634	6.85e-07	3.67e-05	Peroxidase [Source:UniProtKB/TrEMBL;Acc:A0A1D6DEQ5]	gi|473949384|gb|EMS50649.1|	Peroxidase 70 [Triticum urartu]	catalytic activity(GO:0003824);molecular_function(GO:0003674);response to oxidative stress(GO:0006979);peroxidase activity(GO:0004601);oxidoreductase activity, acting on peroxide as acceptor(GO:0016684);antioxidant activity(GO:0016209);response to chemical stimulus(GO:0042221);oxidoreductase activity(GO:0016491);biological_process(GO:0008150);response to stress(GO:0006950);response to stimulus(GO…	bdi00940(Phenylpropanoid biosynthesis);bdi01110(Biosynthesis of secondary metabolites);bdi01100(Metabolic pathways)
TraesCS7A02G089700	90.4377	17.035	2.4084	1.92e-09	2.02e-07	Peroxidase [Source:UniProtKB/TrEMBL;Acc:A0A1D6BU69]	gi|195641104|gb|ACG40020.1|	peroxidase 1 precursor [Zea mays]	catalytic activity(GO:0003824);molecular_function(GO:0003674);response to oxidative stress(GO:0006979);peroxidase activity(GO:0004601);oxidoreductase activity, acting on peroxide as acceptor(GO:0016684);antioxidant activity(GO:0016209);response to chemical stimulus(GO:0042221);oxidoreductase activity(GO:0016491);biological_process(GO:0008150);response to stress(GO:0006950);response to stimulus(GO…	bdi00940(Phenylpropanoid biosynthesis);bdi01110(Biosynthesis of secondary metabolites);bdi01100(Metabolic pathways)
TraesCS7A02G339600	87.9225	8.26879	3.4105	3.42e-13	7.78e-11	Peroxidase [Source:UniProtKB/TrEMBL;Acc:A0A1D6BK39]	gi|52077578|dbj|BAD45703.1|	putative peroxidase [Oryza sativa Japonica Group]	catalytic activity(GO:0003824);molecular_function(GO:0003674);response to oxidative stress(GO:0006979);peroxidase activity(GO:0004601);oxidoreductase activity, acting on peroxide as acceptor(GO:0016684);antioxidant activity(GO:0016209);response to chemical stimulus(GO:0042221);oxidoreductase activity(GO:0016491);biological_process(GO:0008150);response to stress(GO:0006950);response to stimulus(GO…	bdi00940(Phenylpropanoid biosynthesis);bdi01110(Biosynthesis of secondary metabolites);bdi01100(Metabolic pathways)
TraesCS7A02G339700	22.1753	0	Inf	9.33e-07	4.81e-05	Peroxidase [Source:UniProtKB/TrEMBL;Acc:W5H7K5]	gi|226496763|ref|NP_001141388.1|	uncharacterized protein LOC100273479 precursor [Zea mays]	catalytic activity(GO:0003824);molecular_function(GO:0003674);response to oxidative stress(GO:0006979);peroxidase activity(GO:0004601);oxidoreductase activity, acting on peroxide as acceptor(GO:0016684);antioxidant activity(GO:0016209);membrane(GO:0016020);localization(GO:0051179);transport(GO:0006810);establishment of localization(GO:0051234);transporter activity(GO:0005215);response to chemical…	bdi00940(Phenylpropanoid biosynthesis);bdi01110(Biosynthesis of secondary metabolites);bdi01100(Metabolic pathways)
TraesCS7B02G251100	259.543	82.191	1.6589	7.02e-11	1.03e-08	Peroxidase [Source:UniProtKB/TrEMBL;Acc:A0A1D6C353]	gi|55700897|tpe|CAH69258.1|	TPA: class III peroxidase 15 precursor [Oryza sativa Japonica Group]	catalytic activity(GO:0003824);molecular_function(GO:0003674);response to oxidative stress(GO:0006979);peroxidase activity(GO:0004601);oxidoreductase activity, acting on peroxide as acceptor(GO:0016684);antioxidant activity(GO:0016209);response to chemical stimulus(GO:0042221);oxidoreductase activity(GO:0016491);biological_process(GO:0008150);response to stress(GO:0006950);response to stimulus(GO…	bdi00940(Phenylpropanoid biosynthesis);bdi01110(Biosynthesis of secondary metabolites);bdi01100(Metabolic pathways)

## Sheet: CAT
S. graminum feeding vs Control
Gene_id	readcount_Sg48h	readcount_Control	log2FoldChange	pval	padj	Gene description	NR_ID	NR_Description	GO	KEGG
TraesCS6A02G041700	20357.9	1529.4	3.7346	3.63e-24	4e-22	Catalase [Source:UniProtKB/TrEMBL;Acc:W5GEI6]	gi|283050393|gb|ABN71233.2|	catalase [Oryza sativa Indica Group]	oxidoreductase activity(GO:0016491);electron transport(GO:0006118);catalytic activity(GO:0003824);response to chemical stimulus(GO:0042221);antioxidant activity(GO:0016209);peroxidase activity(GO:0004601);oxidoreductase activity, acting on peroxide as acceptor(GO:0016684);catalase activity(GO:0004096);biological_process(GO:0008150);response to oxidative stress(GO:0006979);response to stimulus(GO:…	—
TraesCS6B02G056800	17837.9	1793.81	3.3138	4.01e-11	8.02e-10		gi|283050393|gb|ABN71233.2|	catalase [Oryza sativa Indica Group]	oxidoreductase activity(GO:0016491);electron transport(GO:0006118);catalytic activity(GO:0003824);response to chemical stimulus(GO:0042221);antioxidant activity(GO:0016209);peroxidase activity(GO:0004601);oxidoreductase activity, acting on peroxide as acceptor(GO:0016684);catalase activity(GO:0004096);biological_process(GO:0008150);response to oxidative stress(GO:0006979);response to stimulus(GO:…	—
TraesCS6D02G048300	24320.6	1017.08	4.5797	3.69e-38	1.36e-35	Catalase [Source:UniProtKB/TrEMBL;Acc:F1DKC1]	gi|283050393|gb|ABN71233.2|	catalase [Oryza sativa Indica Group]	oxidoreductase activity(GO:0016491);electron transport(GO:0006118);catalytic activity(GO:0003824);response to chemical stimulus(GO:0042221);antioxidant activity(GO:0016209);peroxidase activity(GO:0004601);oxidoreductase activity, acting on peroxide as acceptor(GO:0016684);catalase activity(GO:0004096);biological_process(GO:0008150);response to oxidative stress(GO:0006979);response to stimulus(GO:…	—
TraesCS7A02G549800	4666.61	421.682	3.4681	1.32e-09	2.04e-08	Catalase [Source:UniProtKB/TrEMBL;Acc:A0A0H4LXI0]	gi|152013381|sp|A2YH64.2|CATA2_ORYSI	RecName: Full=Catalase isozyme B; Short=CAT-B	oxidoreductase activity(GO:0016491);electron transport(GO:0006118);catalytic activity(GO:0003824);response to chemical stimulus(GO:0042221);antioxidant activity(GO:0016209);peroxidase activity(GO:0004601);oxidoreductase activity, acting on peroxide as acceptor(GO:0016684);catalase activity(GO:0004096);biological_process(GO:0008150);response to oxidative stress(GO:0006979);response to stimulus(GO:…	—
TraesCSU02G105300	6549.79	525.37	3.64	2.78e-07	2.8e-06	Catalase [Source:UniProtKB/TrEMBL;Acc:A0A1D6SEV8]	gi|152013381|sp|A2YH64.2|CATA2_ORYSI	RecName: Full=Catalase isozyme B; Short=CAT-B	oxidoreductase activity(GO:0016491);electron transport(GO:0006118);catalytic activity(GO:0003824);response to chemical stimulus(GO:0042221);antioxidant activity(GO:0016209);peroxidase activity(GO:0004601);oxidoreductase activity, acting on peroxide as acceptor(GO:0016684);catalase activity(GO:0004096);biological_process(GO:0008150);response to oxidative stress(GO:0006979);response to stimulus(GO:…	—
S. avenae feeding vs Control
Gene_id	readcount_Sg48h	readcount_Control	log2FoldChange	pval	padj	Gene description	NR_ID	NR_Description	GO	KEGG
No genes

## Sheet: SOD
S. graminum feeding vs Control
Gene_id	readcount_Sg48h	readcount_Control	log2FoldChange	pval	padj	Gene description	NR_ID	NR_Description	GO	KEGG
Novel02751	4242.85	1367.68	1.6333	3.98e-07	3.88e-06	-	gi|1002862256|ref|XP_006658075.2|	PREDICTED: superoxide dismutase [Cu-Zn] 2 isoform X2 [Oryza brachyantha]	photosynthesis, light harvesting(GO:0009765);photosynthesis, light reaction(GO:0019684);generation of precursor metabolites and energy(GO:0006091);ion binding(GO:0043167);cation binding(GO:0043169);metal ion binding(GO:0046872);metabolic process(GO:0008152);photosynthesis(GO:0015979);biological_process(GO:0008150);superoxide metabolic process(GO:0006801);reactive oxygen species metabolic process(…	—
TraesCS2A02G121200	4015.6	990.297	2.0197	6.24e-10	1.02e-08		gi|1002862256|ref|XP_006658075.2|	PREDICTED: superoxide dismutase [Cu-Zn] 2 isoform X2 [Oryza brachyantha]	ion binding(GO:0043167);cation binding(GO:0043169);metal ion binding(GO:0046872);metabolic process(GO:0008152);biological_process(GO:0008150);superoxide metabolic process(GO:0006801);reactive oxygen species metabolic process(GO:0072593);molecular_function(GO:0003674);cellular metabolic process(GO:0044237);binding(GO:0005488);cellular process(GO:0009987)	—
TraesCS2D02G123300	4097.79	787.138	2.3802	5.05e-10	8.39e-09	Superoxide dismutase [Cu-Zn] [Source:UniProtKB/TrEMBL;Acc:H9NAV6]	gi|306755374|gb|ADN04915.1|	csd1 [Pleioblastus fortunei]	ion binding(GO:0043167);cation binding(GO:0043169);metal ion binding(GO:0046872);metabolic process(GO:0008152);biological_process(GO:0008150);superoxide metabolic process(GO:0006801);reactive oxygen species metabolic process(GO:0072593);molecular_function(GO:0003674);cellular metabolic process(GO:0044237);binding(GO:0005488);cellular process(GO:0009987)	—
TraesCS4A02G211400	1.33189	34.5971	-4.6991	1.48e-06	1.28e-05		gi|475605501|gb|EMT26095.1|	Superoxide dismutase 1 copper chaperone [Aegilops tauschii]	catalytic activity(GO:0003824);ion binding(GO:0043167);cation binding(GO:0043169);metal ion binding(GO:0046872);metal ion transport(GO:0030001);cation transport(GO:0006812);ion transport(GO:0006811);transport(GO:0006810);establishment of localization(GO:0051234);localization(GO:0051179);locomotion(GO:0040011);biological_process(GO:0008150);hydrolase activity(GO:0016787);bacterial-type flagellum b…	—
TraesCS4A02G390300	7.96822	53.3389	-2.7429	7.03e-06	5.26e-05		gi|195621100|gb|ACG32380.1|	superoxide dismutase, chloroplast [Zea mays]	oxidoreductase activity(GO:0016491);catalytic activity(GO:0003824);ion binding(GO:0043167);cation binding(GO:0043169);metal ion binding(GO:0046872);metabolic process(GO:0008152);antioxidant activity(GO:0016209);biological_process(GO:0008150);superoxide metabolic process(GO:0006801);reactive oxygen species metabolic process(GO:0072593);superoxide dismutase activity(GO:0004784);oxidoreductase activ…	—
TraesCS7A02G090400	8.6328	139.016	-4.0093	1.69e-06	1.45e-05	Superoxide dismutase [Source:UniProtKB/TrEMBL;Acc:A0A1D6BYC3]	gi|195621100|gb|ACG32380.1|	superoxide dismutase, chloroplast [Zea mays]	oxidoreductase activity(GO:0016491);catalytic activity(GO:0003824);ion binding(GO:0043167);cation binding(GO:0043169);metal ion binding(GO:0046872);metabolic process(GO:0008152);antioxidant activity(GO:0016209);biological_process(GO:0008150);superoxide metabolic process(GO:0006801);reactive oxygen species metabolic process(GO:0072593);superoxide dismutase activity(GO:0004784);oxidoreductase activ…	—
TraesCS7D02G043000	16.4044	135.187	-3.0428	2.02e-06	1.71e-05		gi|835962361|ref|XP_012700842.1|	PREDICTED: LOW QUALITY PROTEIN: superoxide dismutase [Fe] 1, chloroplastic-like [Setaria italica]	oxidoreductase activity(GO:0016491);catalytic activity(GO:0003824);ion binding(GO:0043167);cation binding(GO:0043169);metal ion binding(GO:0046872);metabolic process(GO:0008152);antioxidant activity(GO:0016209);biological_process(GO:0008150);superoxide metabolic process(GO:0006801);reactive oxygen species metabolic process(GO:0072593);superoxide dismutase activity(GO:0004784);oxidoreductase activ…	—
TraesCS7D02G086400	39.764	218.14	-2.4557	1.88e-09	2.83e-08	Superoxide dismutase [Source:UniProtKB/TrEMBL;Acc:W5IA63]	gi|195621100|gb|ACG32380.1|	superoxide dismutase, chloroplast [Zea mays]	oxidoreductase activity(GO:0016491);catalytic activity(GO:0003824);ion binding(GO:0043167);cation binding(GO:0043169);metal ion binding(GO:0046872);metabolic process(GO:0008152);antioxidant activity(GO:0016209);biological_process(GO:0008150);superoxide metabolic process(GO:0006801);reactive oxygen species metabolic process(GO:0072593);superoxide dismutase activity(GO:0004784);oxidoreductase activ…	—
S. avenae feeding vs Control
Gene_id	readcount_Sg48h	readcount_Control	log2FoldChange	pval	padj	Gene description	NR_ID	NR_Description	GO	KEGG
No genes

## Sheet: APx
S. graminum feeding vs Control
Gene_id	readcount_Sg48h	readcount_Control	log2FoldChange	pval	padj	Gene description	NR_ID	NR_Description	GO	KEGG
TraesCS2A02G305600	67.2529	4.96498	3.7597	2.38e-10	4.17e-09		gi|667033153|gb|AIG52216.1|	ascorbate peroxidase [Saccharum hybrid cultivar Yacheng05-179]	oxidoreductase activity(GO:0016491);catalytic activity(GO:0003824);response to chemical stimulus(GO:0042221);antioxidant activity(GO:0016209);peroxidase activity(GO:0004601);oxidoreductase activity, acting on peroxide as acceptor(GO:0016684);biological_process(GO:0008150);response to oxidative stress(GO:0006979);response to stimulus(GO:0050896);response to stress(GO:0006950);molecular_function(GO…	—
TraesCS2B02G096200	11116.2	3376.43	1.7191	9.01e-08	9.99e-07		gi|226897533|gb|ACO90196.1|	ascorbate peroxidase, partial [Triticum aestivum]	oxidoreductase activity(GO:0016491);catalytic activity(GO:0003824);response to chemical stimulus(GO:0042221);antioxidant activity(GO:0016209);peroxidase activity(GO:0004601);oxidoreductase activity, acting on peroxide as acceptor(GO:0016684);biological_process(GO:0008150);response to oxidative stress(GO:0006979);response to stimulus(GO:0050896);response to stress(GO:0006950);molecular_function(GO…	—
TraesCS2B02G322400	630.939	77.4061	3.027	6.96e-17	3.29e-15		gi|667033153|gb|AIG52216.1|	ascorbate peroxidase [Saccharum hybrid cultivar Yacheng05-179]	oxidoreductase activity(GO:0016491);catalytic activity(GO:0003824);response to chemical stimulus(GO:0042221);antioxidant activity(GO:0016209);peroxidase activity(GO:0004601);oxidoreductase activity, acting on peroxide as acceptor(GO:0016684);biological_process(GO:0008150);response to oxidative stress(GO:0006979);response to stimulus(GO:0050896);response to stress(GO:0006950);molecular_function(GO…	—
TraesCS2D02G080000	13730.9	4195.62	1.7105	9.69e-08	1.07e-06		gi|514737330|ref|XP_004958804.1|	PREDICTED: L-ascorbate peroxidase 2, cytosolic [Setaria italica]	oxidoreductase activity(GO:0016491);catalytic activity(GO:0003824);response to chemical stimulus(GO:0042221);antioxidant activity(GO:0016209);peroxidase activity(GO:0004601);oxidoreductase activity, acting on peroxide as acceptor(GO:0016684);biological_process(GO:0008150);response to oxidative stress(GO:0006979);response to stimulus(GO:0050896);response to stress(GO:0006950);molecular_function(GO…	—
TraesCS2D02G304100	534.527	56.045	3.2536	1.86e-18	1.07e-16		gi|667033153|gb|AIG52216.1|	ascorbate peroxidase [Saccharum hybrid cultivar Yacheng05-179]	oxidoreductase activity(GO:0016491);catalytic activity(GO:0003824);response to chemical stimulus(GO:0042221);antioxidant activity(GO:0016209);peroxidase activity(GO:0004601);oxidoreductase activity, acting on peroxide as acceptor(GO:0016684);biological_process(GO:0008150);response to oxidative stress(GO:0006979);response to stimulus(GO:0050896);response to stress(GO:0006950);molecular_function(GO…	—
TraesCS4A02G106300	1717.49	172.441	3.3161	1.74e-21	1.43e-19		gi|338760827|gb|AEI98602.1|	ascorbate peroxidase [Eleusine coracana]	oxidoreductase activity(GO:0016491);catalytic activity(GO:0003824);response to chemical stimulus(GO:0042221);antioxidant activity(GO:0016209);peroxidase activity(GO:0004601);oxidoreductase activity, acting on peroxide as acceptor(GO:0016684);biological_process(GO:0008150);response to oxidative stress(GO:0006979);response to stimulus(GO:0050896);response to stress(GO:0006950);molecular_function(GO…	—
TraesCS6A02G412900	25.5289	2209.46	-6.4354	1.7e-12	4.24e-11		gi|357149489|ref|XP_003575129.1|	PREDICTED: probable L-ascorbate peroxidase 8, chloroplastic isoform X1 [Brachypodium distachyon]	oxidoreductase activity(GO:0016491);catalytic activity(GO:0003824);response to chemical stimulus(GO:0042221);antioxidant activity(GO:0016209);peroxidase activity(GO:0004601);oxidoreductase activity, acting on peroxide as acceptor(GO:0016684);biological_process(GO:0008150);response to oxidative stress(GO:0006979);response to stimulus(GO:0050896);response to stress(GO:0006950);molecular_function(GO…	—
TraesCS6B02G462300	14.1304	1238.84	-6.454	9.5e-24	1e-21		gi|357149489|ref|XP_003575129.1|	PREDICTED: probable L-ascorbate peroxidase 8, chloroplastic isoform X1 [Brachypodium distachyon]	oxidoreductase activity(GO:0016491);catalytic activity(GO:0003824);response to chemical stimulus(GO:0042221);antioxidant activity(GO:0016209);peroxidase activity(GO:0004601);oxidoreductase activity, acting on peroxide as acceptor(GO:0016684);biological_process(GO:0008150);response to oxidative stress(GO:0006979);response to stimulus(GO:0050896);response to stress(GO:0006950);molecular_function(GO…	—
TraesCS6D02G397200	25.6978	1728.3	-6.0716	7.01e-45	4.15e-42		gi|721664460|ref|XP_010235542.1|	PREDICTED: probable L-ascorbate peroxidase 8, chloroplastic isoform X2 [Brachypodium distachyon]	oxidoreductase activity(GO:0016491);catalytic activity(GO:0003824);response to chemical stimulus(GO:0042221);antioxidant activity(GO:0016209);peroxidase activity(GO:0004601);oxidoreductase activity, acting on peroxide as acceptor(GO:0016684);biological_process(GO:0008150);response to oxidative stress(GO:0006979);response to stimulus(GO:0050896);response to stress(GO:0006950);molecular_function(GO…	—
TraesCS7A02G250500	148.088	718.621	-2.2788	1.47e-06	1.28e-05		gi|1008263448|gb|AMQ80947.1|	putative L-ascorbate peroxidase 6 [Saccharum hybrid cultivar ROC22]	oxidoreductase activity(GO:0016491);catalytic activity(GO:0003824);response to chemical stimulus(GO:0042221);antioxidant activity(GO:0016209);peroxidase activity(GO:0004601);oxidoreductase activity, acting on peroxide as acceptor(GO:0016684);biological_process(GO:0008150);response to oxidative stress(GO:0006979);response to stimulus(GO:0050896);response to stress(GO:0006950);molecular_function(GO…	—
TraesCS2A02G082100	9838.88	3115.86	1.6589	2.11e-07	2.18e-06		gi|414591286|tpg|DAA41857.1|	TPA: APx2-Cytosolic Ascorbate Peroxidase [Zea mays]	oxidoreductase activity(GO:0016491);catalytic activity(GO:0003824);response to chemical stimulus(GO:0042221);antioxidant activity(GO:0016209);peroxidase activity(GO:0004601);oxidoreductase activity, acting on peroxide as acceptor(GO:0016684);biological_process(GO:0008150);response to oxidative stress(GO:0006979);response to stimulus(GO:0050896);response to stress(GO:0006950);molecular_function(GO…
TraesCS4D02G198500	2574.11	364.304	2.8209	4.79e-08	5.59e-07		gi|226530305|ref|NP_001150192.1|	APx1 - Cytosolic Ascorbate Peroxidase [Zea mays]	oxidoreductase activity(GO:0016491);catalytic activity(GO:0003824);response to chemical stimulus(GO:0042221);antioxidant activity(GO:0016209);peroxidase activity(GO:0004601);oxidoreductase activity, acting on peroxide as acceptor(GO:0016684);biological_process(GO:0008150);response to oxidative stress(GO:0006979);response to stimulus(GO:0050896);response to stress(GO:0006950);molecular_function(GO…
S. avenae feeding vs Control
Gene_id	readcount_Sg48h	readcount_Control	log2FoldChange	pval	padj	Gene description	NR_ID	NR_Description	GO	KEGG
TraesCS2D02G304100	211.268	60.5419	1.8031	1.03e-06	5.23e-05		gi|667033153|gb|AIG52216.1|	ascorbate peroxidase [Saccharum hybrid cultivar Yacheng05-179]	catalytic activity(GO:0003824);molecular_function(GO:0003674);response to oxidative stress(GO:0006979);peroxidase activity(GO:0004601);oxidoreductase activity, acting on peroxide as acceptor(GO:0016684);antioxidant activity(GO:0016209);response to chemical stimulus(GO:0042221);oxidoreductase activity(GO:0016491);biological_process(GO:0008150);response to stress(GO:0006950);response to stimulus(GO…	bdi00053(Ascorbate and aldarate metabolism);bdi00480(Glutathione metabolism)
TraesCS6D02G397200	809.96	1865.57	-1.2037	1.34e-07	8.73e-06		gi|721664460|ref|XP_010235542.1|	PREDICTED: probable L-ascorbate peroxidase 8, chloroplastic isoform X2 [Brachypodium distachyon]	catalytic activity(GO:0003824);molecular_function(GO:0003674);response to oxidative stress(GO:0006979);peroxidase activity(GO:0004601);oxidoreductase activity, acting on peroxide as acceptor(GO:0016684);antioxidant activity(GO:0016209);response to chemical stimulus(GO:0042221);oxidoreductase activity(GO:0016491);biological_process(GO:0008150);response to stress(GO:0006950);response to stimulus(GO…	bdi00053(Ascorbate and aldarate metabolism);bdi00480(Glutathione metabolism)

## Sheet: GPx
S. graminum feeding vs Control
Gene_id	readcount_Sg48h	readcount_Control	log2FoldChange	pval	padj	Gene description	NR_ID	NR_Description	GO	KEGG
TraesCS2A02G582100	7.30874	435.147	-5.8957	3.75e-36	1.22e-33	Glutathione peroxidase [Source:UniProtKB/TrEMBL;Acc:T1WT84]	gi|719998440|ref|XP_010255411.1|	PREDICTED: probable phospholipid hydroperoxide glutathione peroxidase [Nelumbo nucifera]	oxidoreductase activity(GO:0016491);electron transport(GO:0006118);catalytic activity(GO:0003824);response to chemical stimulus(GO:0042221);glutathione peroxidase activity(GO:0004602);antioxidant activity(GO:0016209);peroxidase activity(GO:0004601);oxidoreductase activity, acting on peroxide as acceptor(GO:0016684);biological_process(GO:0008150);response to oxidative stress(GO:0006979);response t…	—
TraesCS2B02G604800	47.6658	489.726	-3.3609	3.04e-18	1.72e-16	Glutathione peroxidase [Source:UniProtKB/TrEMBL;Acc:A0A1D5U2X7]	gi|944234046|gb|KQK98408.1|	hypothetical protein SETIT_010900mg [Setaria italica]	oxidoreductase activity(GO:0016491);electron transport(GO:0006118);catalytic activity(GO:0003824);response to chemical stimulus(GO:0042221);glutathione peroxidase activity(GO:0004602);antioxidant activity(GO:0016209);peroxidase activity(GO:0004601);oxidoreductase activity, acting on peroxide as acceptor(GO:0016684);biological_process(GO:0008150);response to oxidative stress(GO:0006979);response t…	—
TraesCS2D02G407700	3078.92	320.265	3.2651	1.49e-18	8.74e-17	Glutathione peroxidase [Source:UniProtKB/TrEMBL;Acc:A0A1D5UGB6]	gi|226501294|ref|NP_001141210.1|	putative glutathione peroxidase [Zea mays]	oxidoreductase activity(GO:0016491);electron transport(GO:0006118);catalytic activity(GO:0003824);response to chemical stimulus(GO:0042221);glutathione peroxidase activity(GO:0004602);antioxidant activity(GO:0016209);peroxidase activity(GO:0004601);oxidoreductase activity, acting on peroxide as acceptor(GO:0016684);biological_process(GO:0008150);response to oxidative stress(GO:0006979);response t…	—
TraesCS6A02G246400	2017.58	722.849	1.4809	3.66e-06	2.91e-05	Glutathione peroxidase [Source:UniProtKB/TrEMBL;Acc:A0A1D6D8Y9]	gi|475498131|gb|EMT04066.1|	Putative phospholipid hydroperoxide glutathione peroxidase 6, mitochondrial [Aegilops tauschii]	oxidoreductase activity(GO:0016491);electron transport(GO:0006118);catalytic activity(GO:0003824);response to chemical stimulus(GO:0042221);glutathione peroxidase activity(GO:0004602);antioxidant activity(GO:0016209);peroxidase activity(GO:0004601);oxidoreductase activity, acting on peroxide as acceptor(GO:0016684);biological_process(GO:0008150);response to oxidative stress(GO:0006979);response t…	—
TraesCS7A02G150500	1049.47	4200.77	-2.001	2.57e-09	3.77e-08	Glutathione peroxidase [Source:UniProtKB/TrEMBL;Acc:A0A1D6BVG7]	gi|2982362|gb|AAC78466.1|	glutathione peroxidase [Zantedeschia aethiopica]	oxidoreductase activity(GO:0016491);electron transport(GO:0006118);catalytic activity(GO:0003824);response to chemical stimulus(GO:0042221);glutathione peroxidase activity(GO:0004602);antioxidant activity(GO:0016209);peroxidase activity(GO:0004601);oxidoreductase activity, acting on peroxide as acceptor(GO:0016684);biological_process(GO:0008150);response to oxidative stress(GO:0006979);response t…	—
TraesCS7B02G054400	399.056	1232.98	-1.6275	5.67e-06	4.34e-05	Glutathione peroxidase [Source:UniProtKB/TrEMBL;Acc:A0A1D6CIU7]	gi|514760885|ref|XP_004964650.1|	PREDICTED: phospholipid hydroperoxide glutathione peroxidase 1, chloroplastic-like [Setaria italica]	oxidoreductase activity(GO:0016491);electron transport(GO:0006118);catalytic activity(GO:0003824);response to chemical stimulus(GO:0042221);glutathione peroxidase activity(GO:0004602);antioxidant activity(GO:0016209);peroxidase activity(GO:0004601);oxidoreductase activity, acting on peroxide as acceptor(GO:0016684);biological_process(GO:0008150);response to oxidative stress(GO:0006979);response t…	—
TraesCS7D02G152400	812.429	3277.77	-2.0124	3.84e-09	5.46e-08		gi|2982362|gb|AAC78466.1|	glutathione peroxidase [Zantedeschia aethiopica]	oxidoreductase activity(GO:0016491);electron transport(GO:0006118);catalytic activity(GO:0003824);response to chemical stimulus(GO:0042221);glutathione peroxidase activity(GO:0004602);antioxidant activity(GO:0016209);peroxidase activity(GO:0004601);oxidoreductase activity, acting on peroxide as acceptor(GO:0016684);biological_process(GO:0008150);response to oxidative stress(GO:0006979);response t…	—
S. avenae feeding vs Control
Gene_id	readcount_Sg48h	readcount_Control	log2FoldChange	pval	padj	Gene description	NR_ID	NR_Description	GO	KEGG
No genes
